# Supplementary material for: How the Ethylene Biosynthesis Pathway of Semi-Halophytes Is Modified with Prolonged Salinity Stress Occurrence?
Source: Int J Mol Sci. 2024 Apr 27;25(9):4777. doi: 10.3390/ijms25094777 (PMC11083548; doi:10.3390/ijms25094777)
Supplement: Supplementary file 1 [file ijms-25-04777-s001.zip]

Archive with 3 entries (3 files):
- Supplementary Data S1.xlsx
- Supplementary Data S2.xlsx
- Supplementary Table S1-S3 and Figure S1-S2.pdf
