# Supplementary material for: How the Ethylene Biosynthesis Pathway of Semi-Halophytes Is Modified with Prolonged Salinity Stress Occurrence?
Source: Int J Mol Sci. 2024 Apr 27;25(9):4777. doi: 10.3390/ijms25094777 (PMC11083548; doi:10.3390/ijms25094777)
Supplement: Supplementary file 1 [file ijms-25-04777-s001.zip › Supplementary Data S1.xlsx]

## Sheet: DEGs_NaCl-CAM_vs_Control-C3
#gene_id	DeSeq2	pvalue	padj	edgeR	PValue	FDR	limma	P.Value	adj.P.Val	transcript_id	sprot_Top_BLASTX_hit	RNAMMER	prot_id	prot_coords	sprot_Top_BLASTP_hit	Pfam	SignalP	TmHMM	eggnog	Kegg	gene_ontology_blast	gene_ontology_pfam	transcript	peptide
TRINITY_DN12632_c0_g1	7.573186331	3.53E-39	4.12E-36	7.461270304	6.84E-35	5.30E-31	7.454453343	4.54E-05	0.000845196	TRINITY_DN12632_c0_g1_i1	SMST_SANMU^SMST_SANMU^Q:5-679,H:340-562^51.111%ID^E:5.59e-77^RecName: Full=Probable sesquiterpene synthase;^Eukaryota; Viridiplantae; Streptophyta; Embryophyta; Tracheophyta; Spermatophyta; Magnoliophyta; eudicotyledons; Gunneridae; Pentapetalae; Santalales; Santalaceae; Santalum	.	TRINITY_DN12632_c0_g1::TRINITY_DN12632_c0_g1_i1::g.1573606::m.1573606	952-1035[+]	.	.	.	.	.	.	.	.	.	.
TRINITY_DN28130_c0_g2	6.901153775	1.35E-10	8.89E-09	7.518396793	1.59E-10	4.11E-08	4.583792201	0.009007124	0.042253777	TRINITY_DN28130_c0_g2_i1	MPK13_ARATH^MPK13_ARATH^Q:932-738,H:245-309^84.615%ID^E:6.17e-44^RecName: Full=Mitogen-activated protein kinase 13;^Eukaryota; Viridiplantae; Streptophyta; Embryophyta; Tracheophyta; Spermatophyta; Magnoliophyta; eudicotyledons; Gunneridae; Pentapetalae; rosids; malvids; Brassicales; Brassicaceae; Camelineae; Arabidopsis`MPK13_ARATH^MPK13_ARATH^Q:640-485,H:309-360^69.231%ID^E:6.17e-44^RecName: Fu…	.	TRINITY_DN28130_c0_g2::TRINITY_DN28130_c0_g2_i1::g.1799726::m.1799726	443-411[-]	.	.	.	.	.	.	.	.	.	.
TRINITY_DN7558_c0_g1	6.81564562	8.21E-11	5.62E-09	6.713425889	1.97E-10	5.00E-08	4.664464039	0.00782094	0.038143655	TRINITY_DN7558_c0_g1_i1	.	.	TRINITY_DN7558_c0_g1::TRINITY_DN7558_c0_g1_i1::g.2340970::m.2340970	3-71[+]	.	.	.	.	.	.	.	.	.	.
TRINITY_DN30605_c0_g3	6.658267422	1.88E-14	2.31E-12	7.283715167	3.18E-17	3.02E-14	5.129074013	1.82E-06	7.92E-05	TRINITY_DN30605_c0_g3_i1	.	.	TRINITY_DN30605_c0_g3::TRINITY_DN30605_c0_g3_i1::g.2094160::m.2094160	272-313[+]	.	.	.	.	.	.	.	.	.	.
TRINITY_DN28679_c0_g1	6.450773517	2.43E-09	1.25E-07	7.063482824	2.69E-09	5.24E-07	4.176512623	0.005298495	0.028729306	TRINITY_DN28679_c0_g1_i1	.	.	TRINITY_DN28679_c0_g1::TRINITY_DN28679_c0_g1_i1::g.1371584::m.1371584	604-458[-]	.	.	.	.	.	.	.	.	.	.
TRINITY_DN6727_c0_g2	6.148710863	1.46E-13	1.53E-11	5.886542164	4.03E-18	4.83E-15	5.758832256	8.07E-06	0.000233969	TRINITY_DN6727_c0_g2_i1	.	.	TRINITY_DN6727_c0_g2::TRINITY_DN6727_c0_g2_i1::g.501221::m.501221	76-141[+]	.	.	.	.	.	.	.	.	.	.
TRINITY_DN70869_c0_g1	5.781294411	2.54E-21	7.07E-19	5.724510403	2.19E-15	1.51E-12	6.083862494	0.000231958	0.002850316	TRINITY_DN70869_c0_g1_i1	DODA_MIRJA^DODA_MIRJA^Q:92-871,H:1-259^68.462%ID^E:1.08e-135^RecName: Full=4,5-DOPA dioxygenase extradiol;^Eukaryota; Viridiplantae; Streptophyta; Embryophyta; Tracheophyta; Spermatophyta; Magnoliophyta; eudicotyledons; Gunneridae; Pentapetalae; Caryophyllales; Nyctaginaceae; Mirabilis	.	TRINITY_DN70869_c0_g1::TRINITY_DN70869_c0_g1_i1::g.1806012::m.1806012	1057-1116[+]	.	.	.	.	.	.	.	.	.	.
TRINITY_DN26748_c0_g1	5.74790218	3.05E-08	1.25E-06	5.426383467	1.44E-08	2.31E-06	4.137843743	0.009166208	0.042820622	TRINITY_DN26748_c0_g1_i1	AAE6_ARATH^AAE6_ARATH^Q:4-444,H:49-195^61.745%ID^E:5.67e-52^RecName: Full=Probable acyl-activating enzyme 6;^Eukaryota; Viridiplantae; Streptophyta; Embryophyta; Tracheophyta; Spermatophyta; Magnoliophyta; eudicotyledons; Gunneridae; Pentapetalae; rosids; malvids; Brassicales; Brassicaceae; Camelineae; Arabidopsis	.	TRINITY_DN26748_c0_g1::TRINITY_DN26748_c0_g1_i1::g.539748::m.539748	1-444[+]	AAE6_ARATH^AAE6_ARATH^Q:2-148,H:49-195^61.745%ID^E:5.11e-52^RecName: Full=Probable acyl-activating enzyme 6;^Eukaryota; Viridiplantae; Streptophyta; Embryophyta; Tracheophyta; Spermatophyta; Magnoliophyta; eudicotyledons; Gunneridae; Pentapetalae; rosids; malvids; Brassicales; Brassicaceae; Camelineae; Arabidopsis	PF00501.28^AMP-binding^AMP-binding enzyme^2-148^E:8.9e-17	.	.	COG0318^Amp-dependent synthetase and ligase	KEGG:ath:AT5G16340	GO:0016874^molecular_function^ligase activity`GO:0006631^biological_process^fatty acid metabolic process	.	.	.
TRINITY_DN11623_c0_g2	5.715280204	4.75E-40	5.87E-37	5.690189397	4.27E-28	1.58E-24	6.10841056	2.42E-07	1.74E-05	TRINITY_DN11623_c0_g2_i1	.	.	TRINITY_DN11623_c0_g2::TRINITY_DN11623_c0_g2_i1::g.1955877::m.1955877	2-46[+]	.	.	.	.	.	.	.	.	.	.
TRINITY_DN37955_c0_g3	5.670964662	8.04E-17	1.32E-14	5.586658986	1.47E-13	7.21E-11	6.236720517	0.000112327	0.001669138	TRINITY_DN37955_c0_g3_i1	.	.	TRINITY_DN37955_c0_g3::TRINITY_DN37955_c0_g3_i1::g.238932::m.238932	1612-1535[-]	.	.	.	.	.	.	.	.	.	.
TRINITY_DN26702_c0_g3	5.591084882	3.35E-23	1.18E-20	5.487311385	6.54E-21	1.13E-17	5.873842884	6.98E-06	0.000210708	TRINITY_DN26702_c0_g3_i1	NLTP_LYCBA^NLTP_LYCBA^Q:2-85,H:22-49^75%ID^E:2.85e-07^RecName: Full=Non-specific lipid-transfer protein {ECO:0000250|UniProtKB:Q42952};^Eukaryota; Viridiplantae; Streptophyta; Embryophyta; Tracheophyta; Spermatophyta; Magnoliophyta; eudicotyledons; Gunneridae; Pentapetalae; asterids; lamiids; Solanales; Solanaceae; Solanoideae; Lycieae; Lycium	.	TRINITY_DN26702_c0_g3::TRINITY_DN26702_c0_g3_i1::g.537143::m.537143	443-408[-]	.	.	.	.	.	.	.	.	.	.
TRINITY_DN4201_c0_g2	5.560963022	5.16E-09	2.50E-07	5.248489057	4.17E-10	9.97E-08	4.243294965	0.001115468	0.00918595	TRINITY_DN4201_c0_g2_i1	.	.	TRINITY_DN4201_c0_g2::TRINITY_DN4201_c0_g2_i1::g.1627850::m.1627850	222-263[+]	.	.	.	.	.	.	.	.	.	.
TRINITY_DN88277_c0_g1	5.540131351	3.38E-08	1.38E-06	5.438132467	1.63E-08	2.58E-06	3.798373753	0.001636277	0.012222224	TRINITY_DN88277_c0_g1_i1	.	.	TRINITY_DN88277_c0_g1::TRINITY_DN88277_c0_g1_i1::g.461750::m.461750	246-299[+]	.	.	.	.	.	.	.	.	.	.
TRINITY_DN69257_c0_g1	5.42173641	1.09E-39	1.32E-36	5.389546614	1.45E-26	5.05E-23	5.255925735	1.74E-05	0.000411233	TRINITY_DN69257_c0_g1_i1	.	.	TRINITY_DN69257_c0_g1::TRINITY_DN69257_c0_g1_i1::g.551313::m.551313	611-576[-]	.	.	.	.	.	.	.	.	.	.
TRINITY_DN1884_c0_g1	5.233721276	2.56E-07	8.39E-06	5.155457484	1.44E-07	1.78E-05	3.552077108	0.001195022	0.009670629	TRINITY_DN1884_c0_g1_i1	.	.	TRINITY_DN1884_c0_g1::TRINITY_DN1884_c0_g1_i1::g.1691126::m.1691126	706-741[+]	.	.	.	.	.	.	.	.	.	.
TRINITY_DN22150_c0_g3	5.012492	2.97E-10	1.81E-08	4.797142963	2.39E-11	7.45E-09	4.941394603	7.00E-06	0.000211096	TRINITY_DN22150_c0_g3_i1	.	.	TRINITY_DN22150_c0_g3::TRINITY_DN22150_c0_g3_i1::g.1516712::m.1516712	254-346[+]	.	.	.	.	.	.	.	.	.	.
TRINITY_DN33697_c0_g2	4.990056946	4.83E-08	1.88E-06	4.82139797	1.71E-07	2.06E-05	4.392205456	0.006302893	0.032630639	TRINITY_DN33697_c0_g2_i1	AAE5_ARATH^AAE5_ARATH^Q:3-479,H:282-439^64.151%ID^E:3.84e-66^RecName: Full=Probable acyl-activating enzyme 5, peroxisomal;^Eukaryota; Viridiplantae; Streptophyta; Embryophyta; Tracheophyta; Spermatophyta; Magnoliophyta; eudicotyledons; Gunneridae; Pentapetalae; rosids; malvids; Brassicales; Brassicaceae; Camelineae; Arabidopsis	.	TRINITY_DN33697_c0_g2::TRINITY_DN33697_c0_g2_i1::g.2119391::m.2119391	477-439[-]	.	.	.	.	.	.	.	.	.	.
TRINITY_DN38485_c0_g1	4.961805356	2.77E-07	8.97E-06	4.732087549	2.85E-07	3.17E-05	3.891467117	0.007133969	0.0356036	TRINITY_DN38485_c0_g1_i1	.	.	TRINITY_DN38485_c0_g1::TRINITY_DN38485_c0_g1_i1::g.1740589::m.1740589	271-218[-]	.	.	.	.	.	.	.	.	.	.
TRINITY_DN78455_c0_g1	4.86579428	3.92E-08	1.57E-06	4.69469938	1.13E-07	1.43E-05	3.92147696	0.005801222	0.030781543	TRINITY_DN78455_c0_g1_i1	ACEA_SOLLC^ACEA_SOLLC^Q:2-403,H:443-575^88.806%ID^E:2.04e-80^RecName: Full=Isocitrate lyase {ECO:0000250|UniProtKB:P28297};^Eukaryota; Viridiplantae; Streptophyta; Embryophyta; Tracheophyta; Spermatophyta; Magnoliophyta; eudicotyledons; Gunneridae; Pentapetalae; asterids; lamiids; Solanales; Solanaceae; Solanoideae; Solaneae; Solanum; Lycopersicon	.	TRINITY_DN78455_c0_g1::TRINITY_DN78455_c0_g1_i1::g.1490880::m.1490880	532-591[+]	.	.	.	.	.	.	.	.	.	.
TRINITY_DN423_c0_g2	4.859031207	2.76E-06	6.93E-05	4.560448847	9.31E-07	8.81E-05	3.517003093	0.008810433	0.041554007	TRINITY_DN423_c0_g2_i1	.	.	TRINITY_DN423_c0_g2::TRINITY_DN423_c0_g2_i1::g.829448::m.829448	249-154[-]	.	.	.	.	.	.	.	.	.	.
TRINITY_DN21889_c0_g2	4.855030627	3.97E-08	1.59E-06	4.704605599	8.94E-08	1.17E-05	4.538533766	0.006004724	0.031549863	TRINITY_DN21889_c0_g2_i1	PER4_VITVI^PER4_VITVI^Q:1-522,H:148-321^74.138%ID^E:2.54e-91^RecName: Full=Peroxidase 4 {ECO:0000250|UniProtKB:Q42578};^Eukaryota; Viridiplantae; Streptophyta; Embryophyta; Tracheophyta; Spermatophyta; Magnoliophyta; eudicotyledons; Gunneridae; Pentapetalae; rosids; Vitales; Vitaceae; Viteae; Vitis	.	TRINITY_DN21889_c0_g2::TRINITY_DN21889_c0_g2_i1::g.207565::m.207565	80-24[-]	.	.	.	.	.	.	.	.	.	.
TRINITY_DN23946_c0_g2	4.820885961	1.14E-09	6.27E-08	4.71708396	4.72E-08	6.55E-06	4.897678166	0.003523557	0.021326313	TRINITY_DN23946_c0_g2_i1	.	.	TRINITY_DN23946_c0_g2::TRINITY_DN23946_c0_g2_i1::g.197993::m.197993	98-172[+]	.	.	.	ExpAA=12.88^PredHel=1^Topology=o4-21i	.	.	.	.	.	.
TRINITY_DN34511_c0_g1	4.783696445	1.85E-13	1.90E-11	4.649334842	5.33E-14	2.90E-11	4.999086518	6.78E-06	0.000206995	TRINITY_DN34511_c0_g1_i1	SAMT_CLABR^SAMT_CLABR^Q:46-1152,H:1-346^39.362%ID^E:9.36e-75^RecName: Full=Salicylate carboxymethyltransferase;^Eukaryota; Viridiplantae; Streptophyta; Embryophyta; Tracheophyta; Spermatophyta; Magnoliophyta; eudicotyledons; Gunneridae; Pentapetalae; rosids; malvids; Myrtales; Onagraceae; Onagroideae; Onagreae; Clarkia	.	TRINITY_DN34511_c0_g1::TRINITY_DN34511_c0_g1_i1::g.507421::m.507421	1083-1054[-]	.	.	.	.	.	.	.	.	.	.
TRINITY_DN23820_c0_g1	4.697148203	1.41E-30	9.98E-28	4.665829025	2.79E-22	5.90E-19	4.773129823	1.60E-06	7.18E-05	TRINITY_DN23820_c0_g1_i1	.	.	TRINITY_DN23820_c0_g1::TRINITY_DN23820_c0_g1_i1::g.2103445::m.2103445	185-132[-]	.	.	.	.	.	.	.	.	.	.
TRINITY_DN18131_c0_g1	4.671481523	1.27E-13	1.34E-11	4.554211948	5.67E-14	3.05E-11	4.296153994	8.96E-05	0.001413509	TRINITY_DN18131_c0_g1_i1	SAU71_ARATH^SAU71_ARATH^Q:330-545,H:33-101^44.444%ID^E:1.22e-12^RecName: Full=Auxin-responsive protein SAUR71 {ECO:0000305};^Eukaryota; Viridiplantae; Streptophyta; Embryophyta; Tracheophyta; Spermatophyta; Magnoliophyta; eudicotyledons; Gunneridae; Pentapetalae; rosids; malvids; Brassicales; Brassicaceae; Camelineae; Arabidopsis	.	TRINITY_DN18131_c0_g1::TRINITY_DN18131_c0_g1_i1::g.2263904::m.2263904	738-583[-]	.	.	.	.	.	.	.	.	.	.
TRINITY_DN29855_c0_g2	4.543240519	2.34E-06	6.00E-05	4.34119705	3.05E-06	0.000246336	4.13029738	0.00570637	0.030379766	TRINITY_DN29855_c0_g2_i1	ERDL5_ARATH^ERDL5_ARATH^Q:1-537,H:304-469^49.162%ID^E:1.59e-48^RecName: Full=Sugar transporter ERD6-like 5;^Eukaryota; Viridiplantae; Streptophyta; Embryophyta; Tracheophyta; Spermatophyta; Magnoliophyta; eudicotyledons; Gunneridae; Pentapetalae; rosids; malvids; Brassicales; Brassicaceae; Camelineae; Arabidopsis	.	TRINITY_DN29855_c0_g2::TRINITY_DN29855_c0_g2_i1::g.16214::m.16214	369-485[+]	.	.	.	.	.	.	.	.	.	.
TRINITY_DN29388_c0_g1	4.488029918	1.42E-17	2.57E-15	4.501192955	2.53E-13	1.17E-10	3.692056874	2.36E-05	0.000520855	TRINITY_DN29388_c0_g1_i2	PPCK1_ARATH^PPCK1_ARATH^Q:153-956,H:14-277^60%ID^E:1.27e-110^RecName: Full=Phosphoenolpyruvate carboxylase kinase 1;^Eukaryota; Viridiplantae; Streptophyta; Embryophyta; Tracheophyta; Spermatophyta; Magnoliophyta; eudicotyledons; Gunneridae; Pentapetalae; rosids; malvids; Brassicales; Brassicaceae; Camelineae; Arabidopsis	.	TRINITY_DN29388_c0_g1::TRINITY_DN29388_c0_g1_i2::g.1526342::m.1526342	703-876[+]	.	.	.	.	.	.	.	.	.	.
TRINITY_DN23722_c0_g1	4.471191152	2.07E-12	1.82E-10	4.390072851	2.82E-11	8.62E-09	4.301680356	0.000763518	0.006973462	TRINITY_DN23722_c0_g1_i1	.	.	TRINITY_DN23722_c0_g1::TRINITY_DN23722_c0_g1_i1::g.1280255::m.1280255	239-195[-]	.	.	.	.	.	.	.	.	.	.
TRINITY_DN37011_c0_g2	4.45899837	2.39E-10	1.49E-08	4.432151933	1.42E-08	2.28E-06	5.659215781	0.000161854	0.002189918	TRINITY_DN37011_c0_g2_i1	XTH25_ARATH^XTH25_ARATH^Q:182-946,H:30-282^70.196%ID^E:6.84e-137^RecName: Full=Probable xyloglucan endotransglucosylase/hydrolase protein 25;^Eukaryota; Viridiplantae; Streptophyta; Embryophyta; Tracheophyta; Spermatophyta; Magnoliophyta; eudicotyledons; Gunneridae; Pentapetalae; rosids; malvids; Brassicales; Brassicaceae; Camelineae; Arabidopsis	.	TRINITY_DN37011_c0_g2::TRINITY_DN37011_c0_g2_i1::g.1549323::m.1549323	1123-1185[+]	.	.	.	.	.	.	.	.	.	.
TRINITY_DN33649_c0_g2	4.458757059	3.44E-20	8.20E-18	4.399073783	1.26E-17	1.37E-14	4.527225778	1.19E-05	0.000311523	TRINITY_DN33649_c0_g2_i1	.	.	TRINITY_DN33649_c0_g2::TRINITY_DN33649_c0_g2_i1::g.2119848::m.2119848	788-618[-]	.	.	.	.	.	.	.	.	.	.
TRINITY_DN50580_c0_g1	4.457399781	7.40E-06	0.00016448	4.139051587	1.43E-06	0.000128502	3.34063149	0.001142528	0.009354166	TRINITY_DN50580_c0_g1_i1	TBL37_ARATH^TBL37_ARATH^Q:205-2,H:55-119^61.765%ID^E:1.3e-23^RecName: Full=Protein trichome birefringence-like 37;^Eukaryota; Viridiplantae; Streptophyta; Embryophyta; Tracheophyta; Spermatophyta; Magnoliophyta; eudicotyledons; Gunneridae; Pentapetalae; rosids; malvids; Brassicales; Brassicaceae; Camelineae; Arabidopsis	.	TRINITY_DN50580_c0_g1::TRINITY_DN50580_c0_g1_i1::g.753132::m.753132	218-358[+]	.	.	.	.	.	.	.	.	.	.
TRINITY_DN42254_c0_g1	4.444096781	1.53E-64	7.87E-61	4.444208608	1.12E-36	1.32E-32	4.477068409	4.59E-11	3.64E-08	TRINITY_DN42254_c0_g1_i1	RHMA_ECOSM^RHMA_ECOSM^Q:117-878,H:9-256^33.725%ID^E:9.16e-41^RecName: Full=2-keto-3-deoxy-L-rhamnonate aldolase {ECO:0000255|HAMAP-Rule:MF_01290};^Bacteria; Proteobacteria; Gammaproteobacteria; Enterobacterales; Enterobacteriaceae; Escherichia	.	TRINITY_DN42254_c0_g1::TRINITY_DN42254_c0_g1_i1::g.2166688::m.2166688	865-836[-]	.	.	.	.	.	.	.	.	.	.
TRINITY_DN64110_c0_g1	4.416162347	8.04E-11	5.52E-09	4.279232063	2.19E-11	6.88E-09	4.144881993	9.46E-05	0.001473628	TRINITY_DN64110_c0_g1_i1	.	.	TRINITY_DN64110_c0_g1::TRINITY_DN64110_c0_g1_i1::g.1631690::m.1631690	493-398[-]	.	.	.	.	.	.	.	.	.	.
TRINITY_DN62207_c0_g1	4.379529524	1.37E-05	0.000281618	4.163216719	1.46E-05	0.000932391	3.248776272	0.010627656	0.047611842	TRINITY_DN62207_c0_g1_i1	AAE5_ARATH^AAE5_ARATH^Q:243-1,H:1-82^74.39%ID^E:4.84e-34^RecName: Full=Probable acyl-activating enzyme 5, peroxisomal;^Eukaryota; Viridiplantae; Streptophyta; Embryophyta; Tracheophyta; Spermatophyta; Magnoliophyta; eudicotyledons; Gunneridae; Pentapetalae; rosids; malvids; Brassicales; Brassicaceae; Camelineae; Arabidopsis	.	TRINITY_DN62207_c0_g1::TRINITY_DN62207_c0_g1_i1::g.756838::m.756838	329-267[-]	.	.	.	.	.	.	.	.	.	.
TRINITY_DN23312_c1_g1	4.309193912	1.71E-18	3.49E-16	4.289022048	1.17E-14	7.01E-12	4.068376942	0.000352957	0.003900844	TRINITY_DN23312_c1_g1_i1	GDL29_ARATH^GDL29_ARATH^Q:965-450,H:170-311^26.744%ID^E:5.01e-29^RecName: Full=GDSL esterase/lipase At1g71691;^Eukaryota; Viridiplantae; Streptophyta; Embryophyta; Tracheophyta; Spermatophyta; Magnoliophyta; eudicotyledons; Gunneridae; Pentapetalae; rosids; malvids; Brassicales; Brassicaceae; Camelineae; Arabidopsis`GDL29_ARATH^GDL29_ARATH^Q:345-124,H:311-383^40.541%ID^E:5.01e-29^RecName: Full=GD…	.	TRINITY_DN23312_c1_g1::TRINITY_DN23312_c1_g1_i1::g.222949::m.222949	126-290[+]	.	.	.	.	.	.	.	.	.	.
TRINITY_DN28261_c0_g4	4.307686039	1.53E-08	6.71E-07	4.147834297	1.71E-09	3.46E-07	3.907388924	0.000465291	0.004821996	TRINITY_DN28261_c0_g4_i1	C85A_PHAVU^C85A_PHAVU^Q:123-260,H:391-436^82.609%ID^E:7.82e-19^RecName: Full=Cytochrome P450 85A;^Eukaryota; Viridiplantae; Streptophyta; Embryophyta; Tracheophyta; Spermatophyta; Magnoliophyta; eudicotyledons; Gunneridae; Pentapetalae; rosids; fabids; Fabales; Fabaceae; Papilionoideae; 50 kb inversion clade; NPAAA clade; indigoferoid/millettioid clade; Phaseoleae; Phaseolus	.	TRINITY_DN28261_c0_g4::TRINITY_DN28261_c0_g4_i1::g.1661874::m.1661874	299-391[+]	.	.	.	.	.	.	.	.	.	.
TRINITY_DN45773_c0_g1	4.301088034	2.91E-06	7.26E-05	4.031070965	3.02E-07	3.33E-05	3.603890396	0.000179636	0.002361911	TRINITY_DN45773_c0_g1_i1	.	.	TRINITY_DN45773_c0_g1::TRINITY_DN45773_c0_g1_i1::g.1007058::m.1007058	858-829[-]	.	.	.	.	.	.	.	.	.	.
TRINITY_DN12128_c0_g2	4.286590281	0.000124078	0.001874736	4.004061562	9.95E-05	0.004583511	2.752458609	0.008696399	0.041143606	TRINITY_DN12128_c0_g2_i1	.	.	TRINITY_DN12128_c0_g2::TRINITY_DN12128_c0_g2_i1::g.1196957::m.1196957	130-53[-]	.	.	.	.	.	.	.	.	.	.
TRINITY_DN29566_c0_g3	4.283541162	1.29E-13	1.36E-11	4.286370649	9.94E-11	2.69E-08	3.423166248	0.000115757	0.001709202	TRINITY_DN29566_c0_g3_i1	.	.	TRINITY_DN29566_c0_g3::TRINITY_DN29566_c0_g3_i1::g.1156846::m.1156846	2-283[+]	.	.	.	.	.	.	.	.	.	.
TRINITY_DN24987_c0_g1	4.259914511	2.96E-12	2.54E-10	4.178011856	5.65E-11	1.60E-08	3.665886723	0.002692984	0.017572036	TRINITY_DN24987_c0_g1_i1	.	.	TRINITY_DN24987_c0_g1::TRINITY_DN24987_c0_g1_i1::g.245627::m.245627	198-85[-]	.	.	.	ExpAA=23.65^PredHel=1^Topology=i7-29o	.	.	.	.	.	.
TRINITY_DN31065_c0_g2	4.204647168	7.96E-05	0.001289533	3.8875218	4.91E-05	0.002594168	2.838916472	0.0027526	0.017824299	TRINITY_DN31065_c0_g2_i1	TKPR1_ARATH^TKPR1_ARATH^Q:45-260,H:144-214^51.389%ID^E:4.79e-15^RecName: Full=Tetraketide alpha-pyrone reductase 1;^Eukaryota; Viridiplantae; Streptophyta; Embryophyta; Tracheophyta; Spermatophyta; Magnoliophyta; eudicotyledons; Gunneridae; Pentapetalae; rosids; malvids; Brassicales; Brassicaceae; Camelineae; Arabidopsis	.	TRINITY_DN31065_c0_g2::TRINITY_DN31065_c0_g2_i1::g.739906::m.739906	427-359[-]	.	.	.	.	.	.	.	.	.	.
TRINITY_DN15120_c0_g1	4.192345021	6.76E-15	8.89E-13	4.155457732	3.06E-12	1.16E-09	4.630529734	1.56E-05	0.000382743	TRINITY_DN15120_c0_g1_i1	TIF6B_ARATH^TIF6B_ARATH^Q:212-700,H:33-204^38.418%ID^E:3.55e-19^RecName: Full=Protein TIFY 6B;^Eukaryota; Viridiplantae; Streptophyta; Embryophyta; Tracheophyta; Spermatophyta; Magnoliophyta; eudicotyledons; Gunneridae; Pentapetalae; rosids; malvids; Brassicales; Brassicaceae; Camelineae; Arabidopsis`TIF6B_ARATH^TIF6B_ARATH^Q:1013-1120,H:300-336^70.27%ID^E:2.36e-06^RecName: Full=Protein TIFY 6B;^…	.	TRINITY_DN15120_c0_g1::TRINITY_DN15120_c0_g1_i1::g.2247749::m.2247749	3-65[+]	.	.	.	.	.	.	.	.	.	.
TRINITY_DN68830_c0_g4	4.173128753	6.18E-07	1.84E-05	4.178414396	2.03E-07	2.39E-05	5.556030215	0.000289413	0.003356784	TRINITY_DN68830_c0_g4_i1	.	.	TRINITY_DN68830_c0_g4::TRINITY_DN68830_c0_g4_i1::g.1914036::m.1914036	152-120[-]	.	.	.	.	.	.	.	.	.	.
TRINITY_DN16622_c0_g2	4.168408375	3.36E-06	8.23E-05	3.895321699	2.32E-07	2.66E-05	3.583133667	5.08E-05	0.000922061	TRINITY_DN16622_c0_g2_i1	MSI1_SOLLC^MSI1_SOLLC^Q:519-280,H:347-424^90%ID^E:2.79e-41^RecName: Full=WD-40 repeat-containing protein MSI1;^Eukaryota; Viridiplantae; Streptophyta; Embryophyta; Tracheophyta; Spermatophyta; Magnoliophyta; eudicotyledons; Gunneridae; Pentapetalae; asterids; lamiids; Solanales; Solanaceae; Solanoideae; Solaneae; Solanum; Lycopersicon	.	TRINITY_DN16622_c0_g2::TRINITY_DN16622_c0_g2_i1::g.2387158::m.2387158	129-61[-]	.	.	.	.	.	.	.	.	.	.
TRINITY_DN36893_c1_g1	4.140549131	2.35E-14	2.81E-12	4.12318641	4.64E-11	1.34E-08	3.776285057	0.000509702	0.005171777	TRINITY_DN36893_c1_g1_i2	CRCB_GEOMG^CRCB_GEOMG^Q:927-1301,H:4-122^29.6%ID^E:2.06e-07^RecName: Full=Putative fluoride ion transporter CrcB {ECO:0000255|HAMAP-Rule:MF_00454};^Bacteria; Proteobacteria; Deltaproteobacteria; Desulfuromonadales; Geobacteraceae; Geobacter	.	TRINITY_DN36893_c1_g1::TRINITY_DN36893_c1_g1_i2::g.523987::m.523987	1654-1686[+]	.	.	.	.	.	.	.	.	.	.
TRINITY_DN32265_c1_g1	4.11512375	6.97E-06	0.000156001	3.868608894	8.01E-07	7.75E-05	3.05293986	0.002251881	0.015450677	TRINITY_DN32265_c1_g1_i1	.	.	TRINITY_DN32265_c1_g1::TRINITY_DN32265_c1_g1_i1::g.580442::m.580442	431-324[-]	.	.	.	.	.	.	.	.	.	.
TRINITY_DN2952_c0_g1	4.11414901	1.49E-05	0.000303327	3.795787832	1.59E-06	0.00014051	3.064327207	0.000282702	0.003303226	TRINITY_DN2952_c0_g1_i1	.	.	TRINITY_DN2952_c0_g1::TRINITY_DN2952_c0_g1_i1::g.1836264::m.1836264	3-56[+]	.	.	.	.	.	.	.	.	.	.
TRINITY_DN40443_c0_g1	4.096281917	4.45E-29	2.80E-26	4.076742164	1.20E-20	2.01E-17	4.094477326	1.07E-06	5.32E-05	TRINITY_DN40443_c0_g1_i1	PLA15_ARATH^PLA15_ARATH^Q:396-1568,H:83-490^47.188%ID^E:1.63e-124^RecName: Full=Phospholipase A1-Igamma1, chloroplastic;^Eukaryota; Viridiplantae; Streptophyta; Embryophyta; Tracheophyta; Spermatophyta; Magnoliophyta; eudicotyledons; Gunneridae; Pentapetalae; rosids; malvids; Brassicales; Brassicaceae; Camelineae; Arabidopsis	.	TRINITY_DN40443_c0_g1::TRINITY_DN40443_c0_g1_i1::g.796448::m.796448	955-833[-]	.	.	.	.	.	.	.	.	.	.
TRINITY_DN78944_c0_g1	4.088545823	8.08E-07	2.34E-05	3.864477948	9.17E-08	1.19E-05	3.358183027	0.000291434	0.003375742	TRINITY_DN78944_c0_g1_i1	.	.	TRINITY_DN78944_c0_g1::TRINITY_DN78944_c0_g1_i1::g.766213::m.766213	478-419[-]	.	.	.	.	.	.	.	.	.	.
TRINITY_DN29807_c0_g2	4.081553363	3.48E-49	7.17E-46	4.071082007	1.69E-29	7.81E-26	4.129149338	1.19E-09	3.34E-07	TRINITY_DN29807_c0_g2_i1	.	.	TRINITY_DN29807_c0_g2::TRINITY_DN29807_c0_g2_i1::g.17402::m.17402	334-363[+]	.	.	.	.	.	.	.	.	.	.
TRINITY_DN49650_c0_g1	4.045303497	1.12E-15	1.62E-13	4.028441506	4.40E-12	1.62E-09	3.427300852	0.001460428	0.011240369	TRINITY_DN49650_c0_g1_i1	Y1332_ARATH^Y1332_ARATH^Q:319-1392,H:1-342^42.632%ID^E:4.64e-90^RecName: Full=Probable receptor-like protein kinase At1g33260 {ECO:0000305};^Eukaryota; Viridiplantae; Streptophyta; Embryophyta; Tracheophyta; Spermatophyta; Magnoliophyta; eudicotyledons; Gunneridae; Pentapetalae; rosids; malvids; Brassicales; Brassicaceae; Camelineae; Arabidopsis	.	TRINITY_DN49650_c0_g1::TRINITY_DN49650_c0_g1_i1::g.2288612::m.2288612	503-252[-]	.	.	.	.	.	.	.	.	.	.
TRINITY_DN29289_c0_g4	4.044484356	1.73E-10	1.11E-08	4.007702186	1.41E-08	2.27E-06	3.980362161	0.009206932	0.042954618	TRINITY_DN29289_c0_g4_i1	GCT22_ARATH^GCT22_ARATH^Q:921-1472,H:1-184^80.435%ID^E:2.8e-105^RecName: Full=Gamma-glutamylcyclotransferase 2-2 {ECO:0000305};^Eukaryota; Viridiplantae; Streptophyta; Embryophyta; Tracheophyta; Spermatophyta; Magnoliophyta; eudicotyledons; Gunneridae; Pentapetalae; rosids; malvids; Brassicales; Brassicaceae; Camelineae; Arabidopsis	.	TRINITY_DN29289_c0_g4::TRINITY_DN29289_c0_g4_i1::g.2050385::m.2050385	660-734[+]	.	.	.	.	.	.	.	.	.	.
TRINITY_DN22918_c0_g2	4.041564919	2.99E-16	4.59E-14	4.003308118	1.29E-12	5.20E-10	4.558160414	1.98E-05	0.000451463	TRINITY_DN22918_c0_g2_i1	XTH_WHEAT^XTH_WHEAT^Q:318-659,H:47-160^64.035%ID^E:2.25e-69^RecName: Full=Probable xyloglucan endotransglucosylase/hydrolase;^Eukaryota; Viridiplantae; Streptophyta; Embryophyta; Tracheophyta; Spermatophyta; Magnoliophyta; Liliopsida; Poales; Poaceae; BOP clade; Pooideae; Triticodae; Triticeae; Triticinae; Triticum`XTH_WHEAT^XTH_WHEAT^Q:776-1162,H:157-289^54.412%ID^E:2.25e-69^RecName: Full=Probab…	.	TRINITY_DN22918_c0_g2::TRINITY_DN22918_c0_g2_i1::g.2013410::m.2013410	1329-1297[-]	.	.	.	.	.	.	.	.	.	.
TRINITY_DN87269_c0_g2	4.026743195	0.000114909	0.00174946	3.813776289	9.46E-05	0.004407171	3.513050509	0.006677838	0.034017244	TRINITY_DN87269_c0_g2_i1	POLR2_ARATH^POLR2_ARATH^Q:607-305,H:1312-1429^39.831%ID^E:4.13e-16^RecName: Full=Retrovirus-related Pol polyprotein from transposon RE2;^Eukaryota; Viridiplantae; Streptophyta; Embryophyta; Tracheophyta; Spermatophyta; Magnoliophyta; eudicotyledons; Gunneridae; Pentapetalae; rosids; malvids; Brassicales; Brassicaceae; Camelineae; Arabidopsis	.	TRINITY_DN87269_c0_g2::TRINITY_DN87269_c0_g2_i1::g.1965002::m.1965002	81-173[+]	.	.	.	.	.	.	.	.	.	.
TRINITY_DN39805_c1_g1	4.022887885	3.48E-13	3.45E-11	3.992674342	8.39E-11	2.29E-08	3.451126731	0.007999514	0.038792755	TRINITY_DN39805_c1_g1_i5	.	.	TRINITY_DN39805_c1_g1::TRINITY_DN39805_c1_g1_i5::g.1460279::m.1460279	907-851[-]	.	.	.	.	.	.	.	.	.	.
TRINITY_DN31829_c0_g1	3.968450682	6.02E-05	0.001011275	3.710672949	2.02E-05	0.00121693	3.107405417	0.001381447	0.010782139	TRINITY_DN31829_c0_g1_i1	.	.	TRINITY_DN31829_c0_g1::TRINITY_DN31829_c0_g1_i1::g.573773::m.573773	547-482[-]	.	.	.	.	.	.	.	.	.	.
TRINITY_DN28020_c0_g2	3.949786858	6.97E-06	0.000156044	3.767808102	5.24E-06	0.000390001	3.31500752	0.002957429	0.018764581	TRINITY_DN28020_c0_g2_i1	.	.	TRINITY_DN28020_c0_g2::TRINITY_DN28020_c0_g2_i1::g.170478::m.170478	903-938[+]	.	.	.	.	.	.	.	.	.	.
TRINITY_DN41339_c0_g1	3.929972267	3.30E-24	1.29E-21	3.903001086	6.36E-18	7.21E-15	4.261727379	1.82E-06	7.92E-05	TRINITY_DN41339_c0_g1_i1	.	.	TRINITY_DN41339_c0_g1::TRINITY_DN41339_c0_g1_i1::g.961438::m.961438	1047-991[-]	.	.	.	.	.	.	.	.	.	.
TRINITY_DN38317_c0_g1	3.923340877	4.49E-22	1.38E-19	3.899308374	2.55E-17	2.53E-14	3.693149487	3.60E-05	0.000714966	TRINITY_DN38317_c0_g1_i1	.	.	TRINITY_DN38317_c0_g1::TRINITY_DN38317_c0_g1_i1::g.854394::m.854394	1680-1633[-]	.	.	.	.	.	.	.	.	.	.
TRINITY_DN51422_c0_g1	3.921471673	8.73E-07	2.50E-05	3.805216862	1.51E-06	0.000134432	3.174291225	0.00519623	0.028306611	TRINITY_DN51422_c0_g1_i1	.	.	TRINITY_DN51422_c0_g1::TRINITY_DN51422_c0_g1_i1::g.577238::m.577238	128-93[-]	.	.	.	.	.	.	.	.	.	.
TRINITY_DN40074_c0_g3	3.906970189	4.41E-07	1.36E-05	3.737246487	8.82E-08	1.16E-05	3.329467587	0.000756016	0.006924861	TRINITY_DN40074_c0_g3_i2	.	.	TRINITY_DN40074_c0_g3::TRINITY_DN40074_c0_g3_i2::g.1317494::m.1317494	39-1[-]	.	.	.	.	.	.	.	.	.	.
TRINITY_DN5683_c0_g1	3.899576596	9.34E-09	4.27E-07	3.75817414	2.43E-09	4.82E-07	3.485656633	8.94E-05	0.001413509	TRINITY_DN5683_c0_g1_i1	AGL80_ARATH^AGL80_ARATH^Q:36-503,H:1-156^50.641%ID^E:5.8e-35^RecName: Full=Agamous-like MADS-box protein AGL80;^Eukaryota; Viridiplantae; Streptophyta; Embryophyta; Tracheophyta; Spermatophyta; Magnoliophyta; eudicotyledons; Gunneridae; Pentapetalae; rosids; malvids; Brassicales; Brassicaceae; Camelineae; Arabidopsis	.	TRINITY_DN5683_c0_g1::TRINITY_DN5683_c0_g1_i1::g.1404938::m.1404938	175-2[-]	.	.	.	ExpAA=23.35^PredHel=1^Topology=i28-50o	.	.	.	.	.	.
TRINITY_DN27037_c1_g1	3.893116691	5.61E-11	3.95E-09	3.859830276	2.82E-09	5.44E-07	3.998173624	0.001179796	0.009574027	TRINITY_DN27037_c1_g1_i1	Y3720_ARATH^Y3720_ARATH^Q:18-344,H:40-147^35.78%ID^E:6.76e-11^RecName: Full=UPF0481 protein At3g47200;^Eukaryota; Viridiplantae; Streptophyta; Embryophyta; Tracheophyta; Spermatophyta; Magnoliophyta; eudicotyledons; Gunneridae; Pentapetalae; rosids; malvids; Brassicales; Brassicaceae; Camelineae; Arabidopsis	.	TRINITY_DN27037_c1_g1::TRINITY_DN27037_c1_g1_i1::g.365564::m.365564	616-569[-]	.	.	.	.	.	.	.	.	.	.
TRINITY_DN25846_c0_g1	3.868475821	2.97E-20	7.14E-18	3.857906807	7.54E-15	4.70E-12	3.825095064	2.45E-05	0.000534107	TRINITY_DN25846_c0_g1_i1	P2C24_ARATH^P2C24_ARATH^Q:688-1575,H:76-361^69.767%ID^E:6.09e-139^RecName: Full=Probable protein phosphatase 2C 24;^Eukaryota; Viridiplantae; Streptophyta; Embryophyta; Tracheophyta; Spermatophyta; Magnoliophyta; eudicotyledons; Gunneridae; Pentapetalae; rosids; malvids; Brassicales; Brassicaceae; Camelineae; Arabidopsis	.	TRINITY_DN25846_c0_g1::TRINITY_DN25846_c0_g1_i1::g.568349::m.568349	1611-1697[+]	.	.	.	.	.	.	.	.	.	.
TRINITY_DN37691_c0_g1	3.867631365	3.53E-07	1.12E-05	3.6805306	4.68E-08	6.51E-06	3.346072383	0.000229436	0.002827288	TRINITY_DN37691_c0_g1_i1	PLSC_COCNU^PLSC_COCNU^Q:267-1043,H:51-304^71.429%ID^E:2.4e-126^RecName: Full=1-acyl-sn-glycerol-3-phosphate acyltransferase;^Eukaryota; Viridiplantae; Streptophyta; Embryophyta; Tracheophyta; Spermatophyta; Magnoliophyta; Liliopsida; Arecaceae; Arecoideae; Cocoseae; Attaleinae; Cocos	.	TRINITY_DN37691_c0_g1::TRINITY_DN37691_c0_g1_i1::g.1224027::m.1224027	410-363[-]	.	.	.	.	.	.	.	.	.	.
TRINITY_DN40322_c1_g1	3.847724102	3.10E-24	1.22E-21	3.851011324	3.29E-17	3.10E-14	3.869817785	3.07E-06	0.000115033	TRINITY_DN40322_c1_g1_i1	EXO_ARATH^EXO_ARATH^Q:173-1051,H:16-314^70.903%ID^E:1.21e-147^RecName: Full=Protein EXORDIUM;^Eukaryota; Viridiplantae; Streptophyta; Embryophyta; Tracheophyta; Spermatophyta; Magnoliophyta; eudicotyledons; Gunneridae; Pentapetalae; rosids; malvids; Brassicales; Brassicaceae; Camelineae; Arabidopsis	.	TRINITY_DN40322_c1_g1::TRINITY_DN40322_c1_g1_i1::g.494603::m.494603	927-1097[+]	.	.	.	.	.	.	.	.	.	.
TRINITY_DN12473_c0_g1	3.846876109	9.16E-14	9.96E-12	3.830169933	2.94E-11	8.93E-09	3.48059201	0.000934368	0.008061778	TRINITY_DN12473_c0_g1_i1	AAE5_ARATH^AAE5_ARATH^Q:1-351,H:430-545^71.795%ID^E:3.18e-39^RecName: Full=Probable acyl-activating enzyme 5, peroxisomal;^Eukaryota; Viridiplantae; Streptophyta; Embryophyta; Tracheophyta; Spermatophyta; Magnoliophyta; eudicotyledons; Gunneridae; Pentapetalae; rosids; malvids; Brassicales; Brassicaceae; Camelineae; Arabidopsis	.	TRINITY_DN12473_c0_g1::TRINITY_DN12473_c0_g1_i1::g.1098231::m.1098231	159-233[+]	.	.	.	.	.	.	.	.	.	.
TRINITY_DN5715_c0_g1	3.840826223	2.73E-09	1.39E-07	3.795112569	1.42E-08	2.28E-06	4.664517	8.38E-05	0.001347228	TRINITY_DN5715_c0_g1_i1	.	.	TRINITY_DN5715_c0_g1::TRINITY_DN5715_c0_g1_i1::g.470050::m.470050	418-465[+]	.	.	.	.	.	.	.	.	.	.
TRINITY_DN21207_c0_g1	3.828550037	1.95E-06	5.09E-05	3.621352574	1.51E-07	1.85E-05	3.346093802	0.000107912	0.001618677	TRINITY_DN21207_c0_g1_i1	Y3475_ARATH^Y3475_ARATH^Q:1-360,H:749-864^56.667%ID^E:9.32e-43^RecName: Full=Probable LRR receptor-like serine/threonine-protein kinase At3g47570;^Eukaryota; Viridiplantae; Streptophyta; Embryophyta; Tracheophyta; Spermatophyta; Magnoliophyta; eudicotyledons; Gunneridae; Pentapetalae; rosids; malvids; Brassicales; Brassicaceae; Camelineae; Arabidopsis	.	TRINITY_DN21207_c0_g1::TRINITY_DN21207_c0_g1_i1::g.1883861::m.1883861	1-384[+]	Y3475_ARATH^Y3475_ARATH^Q:1-120,H:749-864^56.667%ID^E:8.38e-43^RecName: Full=Probable LRR receptor-like serine/threonine-protein kinase At3g47570;^Eukaryota; Viridiplantae; Streptophyta; Embryophyta; Tracheophyta; Spermatophyta; Magnoliophyta; eudicotyledons; Gunneridae; Pentapetalae; rosids; malvids; Brassicales; Brassicaceae; Camelineae; Arabidopsis	PF00069.25^Pkinase^Protein kinase domain^2-122^E:1.2e-16`PF07714.17^Pkinase_Tyr^Protein tyrosine kinase^2-120^E:5.9e-16	.	.	COG0515^Serine Threonine protein kinase`COG4886^leucine Rich Repeat	KEGG:ath:AT3G47570	GO:0016021^cellular_component^integral component of membrane`GO:0005886^cellular_component^plasma membrane`GO:0005524^molecular_function^ATP binding`GO:0004674^molecular_function^protein serine/threonine kinase activity	.	.	.
TRINITY_DN91419_c0_g1	3.823251264	2.27E-11	1.71E-09	3.810394129	8.73E-10	1.91E-07	4.021733156	0.000515778	0.005222816	TRINITY_DN91419_c0_g1_i1	.	.	TRINITY_DN91419_c0_g1::TRINITY_DN91419_c0_g1_i1::g.1658228::m.1658228	113-21[-]	.	.	.	.	.	.	.	.	.	.
TRINITY_DN32867_c0_g1	3.810847949	2.42E-10	1.51E-08	3.712440148	1.36E-10	3.55E-08	4.174303025	2.26E-06	9.16E-05	TRINITY_DN32867_c0_g1_i1	.	.	TRINITY_DN32867_c0_g1::TRINITY_DN32867_c0_g1_i1::g.301730::m.301730	3-116[+]	.	.	.	ExpAA=23.04^PredHel=1^Topology=o5-27i	.	.	.	.	.	.
TRINITY_DN31688_c0_g1	3.782641999	7.11E-10	4.05E-08	3.685785329	6.15E-10	1.40E-07	3.619120454	0.000121749	0.001770622	TRINITY_DN31688_c0_g1_i2	TPRL2_ERYCB^TPRL2_ERYCB^Q:261-539,H:84-180^35.714%ID^E:2.25e-22^RecName: Full=Tropinone reductase-like 2;^Eukaryota; Viridiplantae; Streptophyta; Embryophyta; Tracheophyta; Spermatophyta; Magnoliophyta; eudicotyledons; Gunneridae; Pentapetalae; rosids; fabids; Malpighiales; Erythroxylaceae; Erythroxylum`TPRL2_ERYCB^TPRL2_ERYCB^Q:109-255,H:32-79^46%ID^E:2.25e-22^RecName: Full=Tropinone reductase-l…	.	TRINITY_DN31688_c0_g1::TRINITY_DN31688_c0_g1_i2::g.158217::m.158217	554-694[+]	.	.	.	.	.	.	.	.	.	.
TRINITY_DN35845_c0_g2	3.777004143	1.53E-20	3.82E-18	3.766162201	2.66E-16	2.26E-13	3.65750317	1.04E-05	0.000281451	TRINITY_DN35845_c0_g2_i1	KINGL_ARATH^KINGL_ARATH^Q:88-1419,H:2-447^69.731%ID^E:8.5e-177^RecName: Full=SNF1-related protein kinase regulatory subunit gamma-1-like;^Eukaryota; Viridiplantae; Streptophyta; Embryophyta; Tracheophyta; Spermatophyta; Magnoliophyta; eudicotyledons; Gunneridae; Pentapetalae; rosids; malvids; Brassicales; Brassicaceae; Camelineae; Arabidopsis	.	TRINITY_DN35845_c0_g2::TRINITY_DN35845_c0_g2_i1::g.2204704::m.2204704	1424-1552[+]	.	.	.	.	.	.	.	.	.	.
TRINITY_DN21162_c0_g1	3.77472378	3.95E-05	0.000702159	3.605850638	3.38E-05	0.00189262	3.00689341	0.006706839	0.034105303	TRINITY_DN21162_c0_g1_i1	.	.	TRINITY_DN21162_c0_g1::TRINITY_DN21162_c0_g1_i1::g.2241302::m.2241302	200-229[+]	.	.	.	.	.	.	.	.	.	.
TRINITY_DN27037_c1_g2	3.769779556	1.66E-13	1.72E-11	3.751060075	1.08E-10	2.88E-08	3.358843878	0.001490141	0.011423759	TRINITY_DN27037_c1_g2_i1	Y3720_ARATH^Y3720_ARATH^Q:18-1223,H:40-457^28.738%ID^E:4.73e-38^RecName: Full=UPF0481 protein At3g47200;^Eukaryota; Viridiplantae; Streptophyta; Embryophyta; Tracheophyta; Spermatophyta; Magnoliophyta; eudicotyledons; Gunneridae; Pentapetalae; rosids; malvids; Brassicales; Brassicaceae; Camelineae; Arabidopsis	.	TRINITY_DN27037_c1_g2::TRINITY_DN27037_c1_g2_i1::g.365601::m.365601	604-575[-]	.	.	.	.	.	.	.	.	.	.
TRINITY_DN54821_c0_g1	3.769064639	4.37E-08	1.72E-06	3.700130841	3.25E-07	3.52E-05	3.285563924	0.005043184	0.027732354	TRINITY_DN54821_c0_g1_i1	.	.	TRINITY_DN54821_c0_g1::TRINITY_DN54821_c0_g1_i1::g.1637851::m.1637851	45-13[-]	.	.	.	.	.	.	.	.	.	.
TRINITY_DN24769_c0_g2	3.753914625	3.02E-05	0.000557436	3.571765196	3.97E-05	0.00216242	3.298983969	0.002985198	0.018906436	TRINITY_DN24769_c0_g2_i1	CAR4_ARATH^CAR4_ARATH^Q:656-171,H:15-176^65.432%ID^E:4.57e-80^RecName: Full=Protein C2-DOMAIN ABA-RELATED 4 {ECO:0000303|PubMed:25465408};^Eukaryota; Viridiplantae; Streptophyta; Embryophyta; Tracheophyta; Spermatophyta; Magnoliophyta; eudicotyledons; Gunneridae; Pentapetalae; rosids; malvids; Brassicales; Brassicaceae; Camelineae; Arabidopsis	.	TRINITY_DN24769_c0_g2::TRINITY_DN24769_c0_g2_i1::g.1687296::m.1687296	280-579[+]	.	.	.	.	.	.	.	.	.	.
TRINITY_DN49666_c0_g1	3.747349103	7.16E-22	2.16E-19	3.749859289	9.33E-17	8.26E-14	3.426320407	4.77E-07	2.96E-05	TRINITY_DN49666_c0_g1_i1	BAM9_ARATH^BAM9_ARATH^Q:224-1828,H:1-529^55.659%ID^E:2.5e-176^RecName: Full=Inactive beta-amylase 9;^Eukaryota; Viridiplantae; Streptophyta; Embryophyta; Tracheophyta; Spermatophyta; Magnoliophyta; eudicotyledons; Gunneridae; Pentapetalae; rosids; malvids; Brassicales; Brassicaceae; Camelineae; Arabidopsis	.	TRINITY_DN49666_c0_g1::TRINITY_DN49666_c0_g1_i1::g.2289723::m.2289723	492-355[-]	.	.	.	.	.	.	.	.	.	.
TRINITY_DN33461_c3_g1	3.73699207	3.35E-08	1.37E-06	3.60783332	1.86E-08	2.91E-06	3.50443188	0.000191379	0.002478065	TRINITY_DN33461_c3_g1_i1	.	.	TRINITY_DN33461_c3_g1::TRINITY_DN33461_c3_g1_i1::g.808466::m.808466	415-350[-]	.	.	.	.	.	.	.	.	.	.
TRINITY_DN87665_c0_g1	3.736439419	5.59E-09	2.67E-07	3.640596505	1.11E-08	1.84E-06	4.070735245	3.86E-05	0.000751484	TRINITY_DN87665_c0_g1_i1	.	.	TRINITY_DN87665_c0_g1::TRINITY_DN87665_c0_g1_i1::g.1722818::m.1722818	612-653[+]	.	.	.	.	.	.	.	.	.	.
TRINITY_DN51043_c0_g1	3.72503189	1.01E-52	2.39E-49	3.721939003	3.54E-31	1.83E-27	3.7506096	3.44E-11	2.86E-08	TRINITY_DN51043_c0_g1_i1	.	.	TRINITY_DN51043_c0_g1::TRINITY_DN51043_c0_g1_i1::g.2017404::m.2017404	1023-1079[+]	.	.	.	.	.	.	.	.	.	.
TRINITY_DN25641_c0_g1	3.707086047	1.27E-07	4.49E-06	3.685480986	8.05E-07	7.78E-05	3.265142816	0.004891562	0.027120569	TRINITY_DN25641_c0_g1_i2	PPCK1_ARATH^PPCK1_ARATH^Q:992-189,H:14-277^60%ID^E:2.81e-113^RecName: Full=Phosphoenolpyruvate carboxylase kinase 1;^Eukaryota; Viridiplantae; Streptophyta; Embryophyta; Tracheophyta; Spermatophyta; Magnoliophyta; eudicotyledons; Gunneridae; Pentapetalae; rosids; malvids; Brassicales; Brassicaceae; Camelineae; Arabidopsis	.	TRINITY_DN25641_c0_g1::TRINITY_DN25641_c0_g1_i2::g.2386027::m.2386027	1036-1089[+]	.	.	.	.	.	.	.	.	.	.
TRINITY_DN29915_c0_g2	3.702104506	2.86E-11	2.13E-09	3.636751496	6.70E-10	1.51E-07	4.176628476	8.00E-05	0.001297184	TRINITY_DN29915_c0_g2_i1	.	.	TRINITY_DN29915_c0_g2::TRINITY_DN29915_c0_g2_i1::g.1785286::m.1785286	205-68[-]	.	.	.	.	.	.	.	.	.	.
TRINITY_DN83667_c0_g1	3.701521215	1.70E-11	1.30E-09	3.670872848	5.18E-10	1.21E-07	3.918122426	0.000700708	0.006533021	TRINITY_DN83667_c0_g1_i1	.	.	TRINITY_DN83667_c0_g1::TRINITY_DN83667_c0_g1_i1::g.1125864::m.1125864	592-648[+]	.	.	.	.	.	.	.	.	.	.
TRINITY_DN40393_c0_g1	3.698897588	2.27E-12	1.98E-10	3.685056413	5.64E-10	1.30E-07	3.252859167	0.001077334	0.008958978	TRINITY_DN40393_c0_g1_i1	PMA4_ARATH^PMA4_ARATH^Q:1-1182,H:567-960^89.34%ID^E:0^RecName: Full=ATPase 4, plasma membrane-type;^Eukaryota; Viridiplantae; Streptophyta; Embryophyta; Tracheophyta; Spermatophyta; Magnoliophyta; eudicotyledons; Gunneridae; Pentapetalae; rosids; malvids; Brassicales; Brassicaceae; Camelineae; Arabidopsis	.	TRINITY_DN40393_c0_g1::TRINITY_DN40393_c0_g1_i1::g.495708::m.495708	786-842[+]	.	.	.	.	.	.	.	.	.	.
TRINITY_DN90887_c0_g1	3.678640721	2.50E-19	5.52E-17	3.667484669	2.87E-14	1.63E-11	4.092851198	6.51E-08	6.57E-06	TRINITY_DN90887_c0_g1_i1	INO1_NICPA^INO1_NICPA^Q:587-673,H:472-500^100%ID^E:4.29e-10^RecName: Full=Inositol-3-phosphate synthase;^Eukaryota; Viridiplantae; Streptophyta; Embryophyta; Tracheophyta; Spermatophyta; Magnoliophyta; eudicotyledons; Gunneridae; Pentapetalae; asterids; lamiids; Solanales; Solanaceae; Nicotianoideae; Nicotianeae; Nicotiana`INO1_NICPA^INO1_NICPA^Q:35-109,H:450-474^88%ID^E:3.39e-06^RecName: Full=In…	.	TRINITY_DN90887_c0_g1::TRINITY_DN90887_c0_g1_i1::g.1780840::m.1780840	579-611[+]	.	.	.	.	.	.	.	.	.	.
TRINITY_DN35453_c0_g1	3.675083826	7.66E-07	2.23E-05	3.576086748	1.78E-06	0.000153793	4.02729894	0.000530967	0.005331799	TRINITY_DN35453_c0_g1_i1	PHR_ORYSJ^PHR_ORYSJ^Q:2-241,H:441-492^53.75%ID^E:7.54e-19^RecName: Full=Deoxyribodipyrimidine photo-lyase;^Eukaryota; Viridiplantae; Streptophyta; Embryophyta; Tracheophyta; Spermatophyta; Magnoliophyta; Liliopsida; Poales; Poaceae; BOP clade; Oryzoideae; Oryzeae; Oryzinae; Oryza; Oryza sativa	.	TRINITY_DN35453_c0_g1::TRINITY_DN35453_c0_g1_i1::g.903085::m.903085	2-46[+]	.	.	.	.	.	.	.	.	.	.
TRINITY_DN41222_c0_g1	3.671074728	6.22E-17	1.03E-14	3.655251432	1.73E-13	8.36E-11	3.492159123	6.14E-06	0.000192867	TRINITY_DN41222_c0_g1_i1	NLTP1_APIGR^NLTP1_APIGR^Q:10-246,H:40-118^64.557%ID^E:6e-25^RecName: Full=Non-specific lipid-transfer protein {ECO:0000303|PubMed:21462324};^Eukaryota; Viridiplantae; Streptophyta; Embryophyta; Tracheophyta; Spermatophyta; Magnoliophyta; eudicotyledons; Gunneridae; Pentapetalae; asterids; campanulids; Apiales; Apiaceae; Apioideae; apioid superclade; Apieae; Apium	.	TRINITY_DN41222_c0_g1::TRINITY_DN41222_c0_g1_i1::g.2045099::m.2045099	403-215[-]	.	.	.	.	.	.	.	.	.	.
TRINITY_DN32247_c0_g1	3.660979267	5.21E-07	1.58E-05	3.491682009	4.43E-08	6.22E-06	3.436366059	3.71E-05	0.000731111	TRINITY_DN32247_c0_g1_i1	.	.	TRINITY_DN32247_c0_g1::TRINITY_DN32247_c0_g1_i1::g.578566::m.578566	618-815[+]	.	.	.	ExpAA=20.02^PredHel=1^Topology=i21-43o	.	.	.	.	.	.
TRINITY_DN31891_c0_g1	3.659059153	5.03E-19	1.07E-16	3.611979179	9.01E-17	8.14E-14	3.531017139	1.04E-06	5.18E-05	TRINITY_DN31891_c0_g1_i1	.	.	TRINITY_DN31891_c0_g1::TRINITY_DN31891_c0_g1_i1::g.573826::m.573826	244-282[+]	.	.	.	.	.	.	.	.	.	.
TRINITY_DN40849_c0_g1	3.654818619	3.86E-17	6.65E-15	3.639237059	1.52E-13	7.40E-11	3.460132664	1.01E-05	0.000276767	TRINITY_DN40849_c0_g1_i1	NLTP_BETVU^NLTP_BETVU^Q:137-427,H:1-96^65.979%ID^E:5.42e-24^RecName: Full=Non-specific lipid-transfer protein;^Eukaryota; Viridiplantae; Streptophyta; Embryophyta; Tracheophyta; Spermatophyta; Magnoliophyta; eudicotyledons; Gunneridae; Pentapetalae; Caryophyllales; Chenopodiaceae; Betoideae; Beta	.	TRINITY_DN40849_c0_g1::TRINITY_DN40849_c0_g1_i1::g.1766566::m.1766566	3-35[+]	.	.	.	.	.	.	.	.	.	.
TRINITY_DN37840_c0_g2	3.650570767	7.88E-06	0.000173874	3.508750533	7.94E-06	0.000555069	2.983127593	0.006188107	0.032174658	TRINITY_DN37840_c0_g2_i1	HSP7M_PHAVU^HSP7M_PHAVU^Q:2-850,H:40-315^86.572%ID^E:4.04e-176^RecName: Full=Heat shock 70 kDa protein, mitochondrial;^Eukaryota; Viridiplantae; Streptophyta; Embryophyta; Tracheophyta; Spermatophyta; Magnoliophyta; eudicotyledons; Gunneridae; Pentapetalae; rosids; fabids; Fabales; Fabaceae; Papilionoideae; 50 kb inversion clade; NPAAA clade; indigoferoid/millettioid clade; Phaseoleae; Phaseolus	.	TRINITY_DN37840_c0_g2::TRINITY_DN37840_c0_g2_i1::g.350369::m.350369	740-687[-]	.	.	.	.	.	.	.	.	.	.
TRINITY_DN32856_c0_g2	3.644084466	2.77E-09	1.41E-07	3.576823434	9.72E-09	1.64E-06	3.938948981	0.000238882	0.002914894	TRINITY_DN32856_c0_g2_i1	GRF10_MAIZE^GRF10_MAIZE^Q:320-490,H:183-246^48.438%ID^E:1.21e-10^RecName: Full=GRF-interacting factor 10 {ECO:0000303|Ref.1};^Eukaryota; Viridiplantae; Streptophyta; Embryophyta; Tracheophyta; Spermatophyta; Magnoliophyta; Liliopsida; Poales; Poaceae; PACMAD clade; Panicoideae; Andropogonodae; Andropogoneae; Tripsacinae; Zea	.	TRINITY_DN32856_c0_g2::TRINITY_DN32856_c0_g2_i1::g.300854::m.300854	397-233[-]	.	.	.	.	.	.	.	.	.	.
TRINITY_DN10459_c0_g1	3.631454582	4.17E-16	6.37E-14	3.612479502	1.72E-12	6.80E-10	3.372146935	0.000106613	0.001605395	TRINITY_DN10459_c0_g1_i1	.	.	TRINITY_DN10459_c0_g1::TRINITY_DN10459_c0_g1_i1::g.890980::m.890980	151-183[+]	.	.	.	.	.	.	.	.	.	.
TRINITY_DN279_c0_g2	3.631377371	3.79E-15	5.12E-13	3.620682182	3.81E-12	1.42E-09	3.0984049	9.01E-05	0.001420138	TRINITY_DN279_c0_g2_i1	STSYN_PEA^STSYN_PEA^Q:139-2697,H:1-853^61.047%ID^E:0^RecName: Full=Stachyose synthase;^Eukaryota; Viridiplantae; Streptophyta; Embryophyta; Tracheophyta; Spermatophyta; Magnoliophyta; eudicotyledons; Gunneridae; Pentapetalae; rosids; fabids; Fabales; Fabaceae; Papilionoideae; 50 kb inversion clade; NPAAA clade; Hologalegina; IRL clade; Fabeae; Pisum	.	TRINITY_DN279_c0_g2::TRINITY_DN279_c0_g2_i1::g.1163800::m.1163800	140-111[-]	.	.	.	.	.	.	.	.	.	.
TRINITY_DN73109_c0_g1	3.631260715	7.39E-05	0.001207173	3.473567743	5.04E-05	0.002645763	3.176497532	0.00264583	0.017351618	TRINITY_DN73109_c0_g1_i1	.	.	TRINITY_DN73109_c0_g1::TRINITY_DN73109_c0_g1_i1::g.1847516::m.1847516	3-77[+]	.	.	.	.	.	.	.	.	.	.
TRINITY_DN34212_c0_g2	3.617855136	2.01E-09	1.05E-07	3.539157368	6.47E-09	1.14E-06	3.207278499	0.001633097	0.012204052	TRINITY_DN34212_c0_g2_i5	AAP2_ARATH^AAP2_ARATH^Q:1533-175,H:63-483^66.74%ID^E:0^RecName: Full=Amino acid permease 2;^Eukaryota; Viridiplantae; Streptophyta; Embryophyta; Tracheophyta; Spermatophyta; Magnoliophyta; eudicotyledons; Gunneridae; Pentapetalae; rosids; malvids; Brassicales; Brassicaceae; Camelineae; Arabidopsis	.	TRINITY_DN34212_c0_g2::TRINITY_DN34212_c0_g2_i5::g.1419200::m.1419200	586-708[+]	.	.	.	.	.	.	.	.	.	.
TRINITY_DN11221_c0_g1	3.616224444	8.45E-07	2.43E-05	3.483219336	8.36E-07	8.04E-05	3.072847533	0.00340313	0.020788311	TRINITY_DN11221_c0_g1_i1	.	.	TRINITY_DN11221_c0_g1::TRINITY_DN11221_c0_g1_i1::g.124141::m.124141	125-72[-]	.	.	.	.	.	.	.	.	.	.
TRINITY_DN7762_c0_g1	3.612417765	1.72E-08	7.48E-07	3.500266567	1.29E-08	2.09E-06	4.003264384	6.29E-06	0.000196028	TRINITY_DN7762_c0_g1_i1	.	.	TRINITY_DN7762_c0_g1::TRINITY_DN7762_c0_g1_i1::g.1506843::m.1506843	520-576[+]	.	.	.	.	.	.	.	.	.	.
TRINITY_DN37488_c0_g1	3.589626493	4.90E-11	3.49E-09	3.550340542	1.64E-09	3.34E-07	3.922079044	0.000303142	0.0034745	TRINITY_DN37488_c0_g1_i1	.	.	TRINITY_DN37488_c0_g1::TRINITY_DN37488_c0_g1_i1::g.1790349::m.1790349	709-668[-]	.	.	.	.	.	.	.	.	.	.
TRINITY_DN85995_c0_g1	3.584824238	2.12E-07	7.11E-06	3.463965683	8.93E-08	1.17E-05	3.402595444	0.000137058	0.001927169	TRINITY_DN85995_c0_g1_i1	.	.	TRINITY_DN85995_c0_g1::TRINITY_DN85995_c0_g1_i1::g.144037::m.144037	215-177[-]	.	.	.	.	.	.	.	.	.	.
TRINITY_DN63076_c0_g1	3.581503155	3.59E-06	8.69E-05	3.468061229	5.07E-06	0.000379011	3.495960255	0.001236813	0.009912382	TRINITY_DN63076_c0_g1_i1	GOLS2_ARATH^GOLS2_ARATH^Q:191-493,H:20-120^87.129%ID^E:4.7e-59^RecName: Full=Galactinol synthase 2;^Eukaryota; Viridiplantae; Streptophyta; Embryophyta; Tracheophyta; Spermatophyta; Magnoliophyta; eudicotyledons; Gunneridae; Pentapetalae; rosids; malvids; Brassicales; Brassicaceae; Camelineae; Arabidopsis	.	TRINITY_DN63076_c0_g1::TRINITY_DN63076_c0_g1_i1::g.44483::m.44483	315-362[+]	.	.	.	.	.	.	.	.	.	.
TRINITY_DN5066_c0_g1	3.570979044	9.86E-11	6.62E-09	3.527708532	3.62E-09	6.85E-07	3.756231892	0.000373114	0.004078452	TRINITY_DN5066_c0_g1_i1	BAM9_ARATH^BAM9_ARATH^Q:1048-107,H:219-529^59.621%ID^E:4.08e-100^RecName: Full=Inactive beta-amylase 9;^Eukaryota; Viridiplantae; Streptophyta; Embryophyta; Tracheophyta; Spermatophyta; Magnoliophyta; eudicotyledons; Gunneridae; Pentapetalae; rosids; malvids; Brassicales; Brassicaceae; Camelineae; Arabidopsis	.	TRINITY_DN5066_c0_g1::TRINITY_DN5066_c0_g1_i1::g.1627307::m.1627307	221-334[+]	.	.	.	.	.	.	.	.	.	.
TRINITY_DN69526_c0_g1	3.563698133	2.22E-12	1.94E-10	3.517944155	4.71E-11	1.35E-08	3.663168702	5.36E-05	0.00095998	TRINITY_DN69526_c0_g1_i1	.	.	TRINITY_DN69526_c0_g1::TRINITY_DN69526_c0_g1_i1::g.1098608::m.1098608	361-414[+]	.	.	.	.	.	.	.	.	.	.
TRINITY_DN33051_c0_g2	3.550792975	0.000155046	0.002257624	3.544887394	1.83E-05	0.001119515	4.866997977	0.000987094	0.008388258	TRINITY_DN33051_c0_g2_i2	AMO_ARATH^AMO_ARATH^Q:663-1499,H:420-699^67.5%ID^E:0^RecName: Full=Primary amine oxidase;^Eukaryota; Viridiplantae; Streptophyta; Embryophyta; Tracheophyta; Spermatophyta; Magnoliophyta; eudicotyledons; Gunneridae; Pentapetalae; rosids; malvids; Brassicales; Brassicaceae; Camelineae; Arabidopsis`AMO_ARATH^AMO_ARATH^Q:1-636,H:207-414^62.736%ID^E:0^RecName: Full=Primary amine oxidase;^Eukaryota; Vi…	.	TRINITY_DN33051_c0_g2::TRINITY_DN33051_c0_g2_i2::g.1075180::m.1075180	2-46[+]	.	.	.	.	.	.	.	.	.	.
TRINITY_DN37709_c0_g1	3.544209575	4.69E-12	3.89E-10	3.494003928	7.73E-11	2.12E-08	3.605651593	0.000136092	0.001919414	TRINITY_DN37709_c0_g1_i2	.	.	TRINITY_DN37709_c0_g1::TRINITY_DN37709_c0_g1_i2::g.662461::m.662461	175-240[+]	.	.	.	.	.	.	.	.	.	.
TRINITY_DN59587_c0_g1	3.53385569	3.33E-37	3.48E-34	3.514449421	1.08E-24	3.17E-21	3.555157945	1.74E-09	4.18E-07	TRINITY_DN59587_c0_g1_i1	.	.	TRINITY_DN59587_c0_g1::TRINITY_DN59587_c0_g1_i1::g.706554::m.706554	330-250[-]	.	.	.	.	.	.	.	.	.	.
TRINITY_DN37779_c2_g2	3.527770883	8.34E-06	0.000182826	3.505298288	5.40E-06	0.000400618	3.488862231	0.007932904	0.038558505	TRINITY_DN37779_c2_g2_i1	AFP2_ARATH^AFP2_ARATH^Q:284-511,H:273-348^72.368%ID^E:6.04e-33^RecName: Full=Ninja-family protein AFP2;^Eukaryota; Viridiplantae; Streptophyta; Embryophyta; Tracheophyta; Spermatophyta; Magnoliophyta; eudicotyledons; Gunneridae; Pentapetalae; rosids; malvids; Brassicales; Brassicaceae; Camelineae; Arabidopsis	.	TRINITY_DN37779_c2_g2::TRINITY_DN37779_c2_g2_i1::g.663471::m.663471	1301-1227[-]	.	.	.	.	.	.	.	.	.	.
TRINITY_DN36777_c0_g4	3.518045217	9.60E-09	4.38E-07	3.457203117	4.14E-08	5.87E-06	4.034898097	0.000106733	0.001605818	TRINITY_DN36777_c0_g4_i1	.	.	TRINITY_DN36777_c0_g4::TRINITY_DN36777_c0_g4_i1::g.1705129::m.1705129	579-382[-]	.	.	.	.	.	.	.	.	.	.
TRINITY_DN34304_c0_g1	3.510070982	1.56E-31	1.22E-28	3.502118557	1.68E-20	2.71E-17	3.586089732	2.58E-08	3.15E-06	TRINITY_DN34304_c0_g1_i1	.	.	TRINITY_DN34304_c0_g1::TRINITY_DN34304_c0_g1_i1::g.1408589::m.1408589	409-251[-]	.	.	.	.	.	.	.	.	.	.
TRINITY_DN22758_c0_g2	3.493419455	1.35E-07	4.75E-06	3.369290859	3.48E-08	5.03E-06	3.468030487	4.15E-05	0.000791603	TRINITY_DN22758_c0_g2_i1	.	.	TRINITY_DN22758_c0_g2::TRINITY_DN22758_c0_g2_i1::g.353613::m.353613	256-396[+]	.	.	.	.	.	.	.	.	.	.
TRINITY_DN15648_c0_g1	3.493049851	4.56E-08	1.79E-06	3.410536107	2.28E-07	2.63E-05	3.909233101	0.000109104	0.001634449	TRINITY_DN15648_c0_g1_i1	.	.	TRINITY_DN15648_c0_g1::TRINITY_DN15648_c0_g1_i1::g.1954387::m.1954387	533-477[-]	.	.	.	.	.	.	.	.	.	.
TRINITY_DN23972_c0_g2	3.484854888	1.15E-11	9.02E-10	3.48257659	1.51E-09	3.09E-07	3.611631605	4.79E-05	0.000884212	TRINITY_DN23972_c0_g2_i1	APR1_ARATH^APR1_ARATH^Q:212-448,H:387-465^79.747%ID^E:1.04e-32^RecName: Full=5'-adenylylsulfate reductase 1, chloroplastic;^Eukaryota; Viridiplantae; Streptophyta; Embryophyta; Tracheophyta; Spermatophyta; Magnoliophyta; eudicotyledons; Gunneridae; Pentapetalae; rosids; malvids; Brassicales; Brassicaceae; Camelineae; Arabidopsis	.	TRINITY_DN23972_c0_g2::TRINITY_DN23972_c0_g2_i1::g.198944::m.198944	599-492[-]	.	.	.	.	.	.	.	.	.	.
TRINITY_DN36510_c0_g2	3.478632236	6.30E-08	2.39E-06	3.441609634	2.88E-07	3.20E-05	4.309902855	0.000285692	0.003329108	TRINITY_DN36510_c0_g2_i1	.	.	TRINITY_DN36510_c0_g2::TRINITY_DN36510_c0_g2_i1::g.2018233::m.2018233	154-243[+]	.	.	.	.	.	.	.	.	.	.
TRINITY_DN49614_c0_g3	3.469246173	0.000103833	0.001604952	3.484365437	1.39E-05	0.000892353	5.552833662	2.80E-05	0.000590477	TRINITY_DN49614_c0_g3_i1	.	.	TRINITY_DN49614_c0_g3::TRINITY_DN49614_c0_g3_i1::g.2290694::m.2290694	131-12[-]	.	.	.	.	.	.	.	.	.	.
TRINITY_DN33051_c0_g1	3.464836073	8.26E-13	7.82E-11	3.439698073	4.78E-10	1.12E-07	3.812072332	0.000329623	0.003700712	TRINITY_DN33051_c0_g1_i1	AMO_ARATH^AMO_ARATH^Q:1-1485,H:207-699^64.99%ID^E:0^RecName: Full=Primary amine oxidase;^Eukaryota; Viridiplantae; Streptophyta; Embryophyta; Tracheophyta; Spermatophyta; Magnoliophyta; eudicotyledons; Gunneridae; Pentapetalae; rosids; malvids; Brassicales; Brassicaceae; Camelineae; Arabidopsis	.	TRINITY_DN33051_c0_g1::TRINITY_DN33051_c0_g1_i1::g.1075112::m.1075112	338-291[-]	.	.	.	.	.	.	.	.	.	.
TRINITY_DN34212_c0_g1	3.434847072	2.26E-05	0.000434906	3.281412197	2.75E-05	0.00158772	2.998298457	0.003297481	0.020323876	TRINITY_DN34212_c0_g1_i1	AAP2_ARATH^AAP2_ARATH^Q:582-175,H:347-483^61.314%ID^E:6.42e-46^RecName: Full=Amino acid permease 2;^Eukaryota; Viridiplantae; Streptophyta; Embryophyta; Tracheophyta; Spermatophyta; Magnoliophyta; eudicotyledons; Gunneridae; Pentapetalae; rosids; malvids; Brassicales; Brassicaceae; Camelineae; Arabidopsis	.	TRINITY_DN34212_c0_g1::TRINITY_DN34212_c0_g1_i1::g.1419107::m.1419107	577-606[+]	.	.	.	.	.	.	.	.	.	.
TRINITY_DN6322_c0_g2	3.421917624	5.68E-14	6.30E-12	3.397767605	1.62E-11	5.36E-09	3.508191278	7.26E-05	0.001205291	TRINITY_DN6322_c0_g2_i1	.	.	TRINITY_DN6322_c0_g2::TRINITY_DN6322_c0_g2_i1::g.1079951::m.1079951	950-882[-]	.	.	.	.	.	.	.	.	.	.
TRINITY_DN33354_c1_g1	3.401272037	2.28E-19	5.04E-17	3.403320054	8.01E-15	4.91E-12	3.350102035	7.29E-07	4.01E-05	TRINITY_DN33354_c1_g1_i2	TRNH4_ARATH^TRNH4_ARATH^Q:191-460,H:13-102^74.444%ID^E:1.27e-40^RecName: Full=Tropinone reductase homolog At2g29170 {ECO:0000305};^Eukaryota; Viridiplantae; Streptophyta; Embryophyta; Tracheophyta; Spermatophyta; Magnoliophyta; eudicotyledons; Gunneridae; Pentapetalae; rosids; malvids; Brassicales; Brassicaceae; Camelineae; Arabidopsis	.	TRINITY_DN33354_c1_g1::TRINITY_DN33354_c1_g1_i2::g.1642371::m.1642371	193-315[+]	.	.	.	.	.	.	.	.	.	.
TRINITY_DN37707_c0_g1	3.398702873	4.19E-07	1.30E-05	3.325438458	1.78E-06	0.000153801	3.657024759	0.001082866	0.008989998	TRINITY_DN37707_c0_g1_i1	.	.	TRINITY_DN37707_c0_g1::TRINITY_DN37707_c0_g1_i1::g.661897::m.661897	782-753[-]	.	.	.	.	.	.	.	.	.	.
TRINITY_DN37662_c0_g1	3.370676684	2.04E-08	8.70E-07	3.278404593	1.77E-08	2.78E-06	3.427237546	7.11E-05	0.001184564	TRINITY_DN37662_c0_g1_i1	.	.	TRINITY_DN37662_c0_g1::TRINITY_DN37662_c0_g1_i1::g.1229787::m.1229787	205-113[-]	.	.	.	.	.	.	.	.	.	.
TRINITY_DN61613_c0_g1	3.356877821	0.000114531	0.001745412	3.166326103	6.59E-05	0.003303733	3.083707112	0.000479814	0.004941714	TRINITY_DN61613_c0_g1_i1	.	.	TRINITY_DN61613_c0_g1::TRINITY_DN61613_c0_g1_i1::g.549708::m.549708	267-142[-]	.	.	.	.	.	.	.	.	.	.
TRINITY_DN3871_c0_g1	3.35279275	8.86E-06	0.000192974	3.249645581	1.03E-05	0.000693787	2.899969279	0.004484858	0.025509364	TRINITY_DN3871_c0_g1_i1	DIOX4_ARATH^DIOX4_ARATH^Q:2-373,H:222-347^38.889%ID^E:8.4e-26^RecName: Full=Probable 2-oxoglutarate-dependent dioxygenase ANS {ECO:0000305};^Eukaryota; Viridiplantae; Streptophyta; Embryophyta; Tracheophyta; Spermatophyta; Magnoliophyta; eudicotyledons; Gunneridae; Pentapetalae; rosids; malvids; Brassicales; Brassicaceae; Camelineae; Arabidopsis	.	TRINITY_DN3871_c0_g1::TRINITY_DN3871_c0_g1_i1::g.69686::m.69686	425-384[-]	.	.	.	.	.	.	.	.	.	.
TRINITY_DN39683_c1_g3	3.347084409	3.71E-05	0.000666169	3.184073643	1.26E-05	0.000827378	3.171528452	0.000200937	0.002567573	TRINITY_DN39683_c1_g3_i1	FBL27_ARATH^FBL27_ARATH^Q:370-732,H:193-297^31.405%ID^E:7.88e-09^RecName: Full=F-box/LRR-repeat protein At1g06630;^Eukaryota; Viridiplantae; Streptophyta; Embryophyta; Tracheophyta; Spermatophyta; Magnoliophyta; eudicotyledons; Gunneridae; Pentapetalae; rosids; malvids; Brassicales; Brassicaceae; Camelineae; Arabidopsis`FBL27_ARATH^FBL27_ARATH^Q:39-329,H:79-177^31.429%ID^E:7.88e-09^RecName: Full=…	.	TRINITY_DN39683_c1_g3::TRINITY_DN39683_c1_g3_i1::g.80605::m.80605	756-535[-]	.	.	.	.	.	.	.	.	.	.
TRINITY_DN94534_c0_g1	3.34526452	5.37E-09	2.59E-07	3.279912229	1.02E-08	1.71E-06	3.333343586	0.000211599	0.002668664	TRINITY_DN94534_c0_g1_i1	.	.	TRINITY_DN94534_c0_g1::TRINITY_DN94534_c0_g1_i1::g.2373824::m.2373824	331-206[-]	.	.	.	.	.	.	.	.	.	.
TRINITY_DN47285_c0_g1	3.338783394	5.37E-11	3.79E-09	3.309938955	1.36E-09	2.81E-07	2.797546293	0.004314596	0.024803423	TRINITY_DN47285_c0_g1_i1	.	.	TRINITY_DN47285_c0_g1::TRINITY_DN47285_c0_g1_i1::g.1174178::m.1174178	3-62[+]	.	.	.	.	.	.	.	.	.	.
TRINITY_DN32297_c0_g1	3.333524822	5.18E-11	3.68E-09	3.265078968	6.23E-10	1.41E-07	3.476491118	8.98E-05	0.001415421	TRINITY_DN32297_c0_g1_i2	PHB1_ARATH^PHB1_ARATH^Q:1-87,H:73-101^65.517%ID^E:7.04e-06^RecName: Full=Prohibitin-1, mitochondrial;^Eukaryota; Viridiplantae; Streptophyta; Embryophyta; Tracheophyta; Spermatophyta; Magnoliophyta; eudicotyledons; Gunneridae; Pentapetalae; rosids; malvids; Brassicales; Brassicaceae; Camelineae; Arabidopsis	.	TRINITY_DN32297_c0_g1::TRINITY_DN32297_c0_g1_i2::g.579488::m.579488	393-292[-]	.	.	.	.	.	.	.	.	.	.
TRINITY_DN17771_c0_g1	3.332450491	0.000781455	0.008572982	3.137122577	0.000540591	0.017688192	2.623654496	0.0083782	0.040072896	TRINITY_DN17771_c0_g1_i1	OMT1_HUMLU^OMT1_HUMLU^Q:305-823,H:14-185^46.369%ID^E:1.64e-41^RecName: Full=Desmethylxanthohumol 6'-O-methyltransferase {ECO:0000305};^Eukaryota; Viridiplantae; Streptophyta; Embryophyta; Tracheophyta; Spermatophyta; Magnoliophyta; eudicotyledons; Gunneridae; Pentapetalae; rosids; fabids; Rosales; Cannabaceae; Humulus	.	TRINITY_DN17771_c0_g1::TRINITY_DN17771_c0_g1_i1::g.1160805::m.1160805	261-296[+]	.	.	.	.	.	.	.	.	.	.
TRINITY_DN78517_c0_g1	3.329206163	3.84E-11	2.78E-09	3.280990937	7.42E-10	1.65E-07	3.158440011	0.00016814	0.002250567	TRINITY_DN78517_c0_g1_i1	.	.	TRINITY_DN78517_c0_g1::TRINITY_DN78517_c0_g1_i1::g.956370::m.956370	2-76[+]	.	.	.	.	.	.	.	.	.	.
TRINITY_DN43036_c0_g1	3.326847754	2.45E-08	1.03E-06	3.287909974	3.23E-07	3.51E-05	2.850411102	0.006195691	0.032204505	TRINITY_DN43036_c0_g1_i1	GRXS6_ARATH^GRXS6_ARATH^Q:71-376,H:1-102^59.804%ID^E:2.53e-39^RecName: Full=Monothiol glutaredoxin-S6;^Eukaryota; Viridiplantae; Streptophyta; Embryophyta; Tracheophyta; Spermatophyta; Magnoliophyta; eudicotyledons; Gunneridae; Pentapetalae; rosids; malvids; Brassicales; Brassicaceae; Camelineae; Arabidopsis	.	TRINITY_DN43036_c0_g1::TRINITY_DN43036_c0_g1_i1::g.1285957::m.1285957	555-526[-]	.	.	.	.	.	.	.	.	.	.
TRINITY_DN42518_c0_g1	3.314438541	5.12E-12	4.23E-10	3.291134015	5.82E-10	1.34E-07	3.248374862	0.000660628	0.006256179	TRINITY_DN42518_c0_g1_i1	.	.	TRINITY_DN42518_c0_g1::TRINITY_DN42518_c0_g1_i1::g.2275856::m.2275856	332-397[+]	.	.	.	.	.	.	.	.	.	.
TRINITY_DN27982_c1_g1	3.307714813	4.33E-21	1.16E-18	3.30454951	1.56E-15	1.12E-12	3.096277651	9.21E-06	0.000258736	TRINITY_DN27982_c1_g1_i1	CIPKB_ARATH^CIPKB_ARATH^Q:128-913,H:17-280^54.275%ID^E:5.97e-94^RecName: Full=CBL-interacting serine/threonine-protein kinase 11;^Eukaryota; Viridiplantae; Streptophyta; Embryophyta; Tracheophyta; Spermatophyta; Magnoliophyta; eudicotyledons; Gunneridae; Pentapetalae; rosids; malvids; Brassicales; Brassicaceae; Camelineae; Arabidopsis	.	TRINITY_DN27982_c1_g1::TRINITY_DN27982_c1_g1_i1::g.219328::m.219328	1091-1050[-]	.	.	.	.	.	.	.	.	.	.
TRINITY_DN69334_c0_g1	3.299234639	1.77E-05	0.000353496	3.257825793	6.58E-05	0.003298273	4.461620288	0.001397114	0.010869639	TRINITY_DN69334_c0_g1_i1	XTH9_ARATH^XTH9_ARATH^Q:92-508,H:157-289^68.345%ID^E:2.15e-66^RecName: Full=Xyloglucan endotransglucosylase/hydrolase protein 9;^Eukaryota; Viridiplantae; Streptophyta; Embryophyta; Tracheophyta; Spermatophyta; Magnoliophyta; eudicotyledons; Gunneridae; Pentapetalae; rosids; malvids; Brassicales; Brassicaceae; Camelineae; Arabidopsis	.	TRINITY_DN69334_c0_g1::TRINITY_DN69334_c0_g1_i1::g.312780::m.312780	2-43[+]	.	.	.	.	.	.	.	.	.	.
TRINITY_DN73111_c0_g1	3.296478428	5.21E-05	0.000892766	3.168761271	3.95E-05	0.002151226	2.570624163	0.004499167	0.025574097	TRINITY_DN73111_c0_g1_i1	.	.	TRINITY_DN73111_c0_g1::TRINITY_DN73111_c0_g1_i1::g.1846999::m.1846999	71-36[-]	.	.	.	.	.	.	.	.	.	.
TRINITY_DN20246_c0_g1	3.286804658	9.17E-11	6.20E-09	3.254045222	4.60E-09	8.43E-07	3.518418318	0.000496852	0.005072337	TRINITY_DN20246_c0_g1_i1	CAHC_TOBAC^CAHC_TOBAC^Q:337-435,H:263-295^78.788%ID^E:4.8e-08^RecName: Full=Carbonic anhydrase, chloroplastic;^Eukaryota; Viridiplantae; Streptophyta; Embryophyta; Tracheophyta; Spermatophyta; Magnoliophyta; eudicotyledons; Gunneridae; Pentapetalae; asterids; lamiids; Solanales; Solanaceae; Nicotianoideae; Nicotianeae; Nicotiana	.	TRINITY_DN20246_c0_g1::TRINITY_DN20246_c0_g1_i1::g.1646927::m.1646927	332-385[+]	.	.	.	.	.	.	.	.	.	.
TRINITY_DN38365_c3_g5	3.264442511	4.86E-11	3.48E-09	3.268935087	2.88E-09	5.56E-07	2.686831693	0.000539796	0.005391015	TRINITY_DN38365_c3_g5_i1	.	.	TRINITY_DN38365_c3_g5::TRINITY_DN38365_c3_g5_i1::g.866552::m.866552	1459-1394[-]	.	.	.	.	.	.	.	.	.	.
TRINITY_DN38702_c2_g4	3.258665244	1.24E-08	5.53E-07	3.217794794	1.97E-07	2.33E-05	3.041632691	0.009347375	0.043435826	TRINITY_DN38702_c2_g4_i1	DIOX3_PAPSO^DIOX3_PAPSO^Q:129-425,H:262-360^36.364%ID^E:2.23e-13^RecName: Full=Codeine O-demethylase;^Eukaryota; Viridiplantae; Streptophyta; Embryophyta; Tracheophyta; Spermatophyta; Magnoliophyta; eudicotyledons; Ranunculales; Papaveraceae; Papaveroideae; Papaver	.	TRINITY_DN38702_c2_g4::TRINITY_DN38702_c2_g4_i1::g.1208858::m.1208858	591-541[-]	.	.	.	.	.	.	.	.	.	.
TRINITY_DN22233_c0_g1	3.240209054	8.39E-10	4.72E-08	3.253603337	3.11E-08	4.54E-06	2.506647911	0.004763729	0.026614566	TRINITY_DN22233_c0_g1_i2	AAE_RAUSE^AAE_RAUSE^Q:166-1203,H:16-362^46%ID^E:8.59e-88^RecName: Full=Acetylajmalan esterase {ECO:0000303|PubMed:16133216};^Eukaryota; Viridiplantae; Streptophyta; Embryophyta; Tracheophyta; Spermatophyta; Magnoliophyta; eudicotyledons; Gunneridae; Pentapetalae; asterids; lamiids; Gentianales; Apocynaceae; Rauvolfioideae; Vinceae; Rauvolfiinae; Rauvolfia	.	TRINITY_DN22233_c0_g1::TRINITY_DN22233_c0_g1_i2::g.119548::m.119548	564-508[-]	.	.	.	.	.	.	.	.	.	.
TRINITY_DN12551_c1_g1	3.239355703	1.83E-06	4.80E-05	3.149559649	4.42E-06	0.000337693	3.205878901	0.000701655	0.006538362	TRINITY_DN12551_c1_g1_i1	.	.	TRINITY_DN12551_c1_g1::TRINITY_DN12551_c1_g1_i1::g.122011::m.122011	139-195[+]	.	.	.	.	.	.	.	.	.	.
TRINITY_DN39705_c0_g2	3.230878093	1.51E-06	4.08E-05	3.151672802	1.59E-06	0.000140808	3.000469381	0.003232049	0.020030448	TRINITY_DN39705_c0_g2_i2	IRE_ARATH^IRE_ARATH^Q:699-556,H:1098-1145^59.615%ID^E:7.56e-07^RecName: Full=Probable serine/threonine protein kinase IRE {ECO:0000305};^Eukaryota; Viridiplantae; Streptophyta; Embryophyta; Tracheophyta; Spermatophyta; Magnoliophyta; eudicotyledons; Gunneridae; Pentapetalae; rosids; malvids; Brassicales; Brassicaceae; Camelineae; Arabidopsis	.	TRINITY_DN39705_c0_g2::TRINITY_DN39705_c0_g2_i2::g.1260257::m.1260257	806-684[-]	.	.	.	.	.	.	.	.	.	.
TRINITY_DN31907_c0_g1	3.224072511	5.29E-05	0.000905823	3.087709267	5.65E-05	0.00290815	2.670094651	0.010515727	0.047231287	TRINITY_DN31907_c0_g1_i1	G2OX8_ARATH^G2OX8_ARATH^Q:99-1094,H:2-334^62.573%ID^E:1.24e-154^RecName: Full=Gibberellin 2-beta-dioxygenase 8;^Eukaryota; Viridiplantae; Streptophyta; Embryophyta; Tracheophyta; Spermatophyta; Magnoliophyta; eudicotyledons; Gunneridae; Pentapetalae; rosids; malvids; Brassicales; Brassicaceae; Camelineae; Arabidopsis	.	TRINITY_DN31907_c0_g1::TRINITY_DN31907_c0_g1_i1::g.1271676::m.1271676	880-930[+]	.	.	.	.	.	.	.	.	.	.
TRINITY_DN28261_c0_g1	3.22282877	2.55E-23	9.00E-21	3.23017894	2.97E-17	2.89E-14	3.012337429	2.61E-07	1.83E-05	TRINITY_DN28261_c0_g1_i1	C85A_PHAVU^C85A_PHAVU^Q:129-1526,H:1-464^77.897%ID^E:0^RecName: Full=Cytochrome P450 85A;^Eukaryota; Viridiplantae; Streptophyta; Embryophyta; Tracheophyta; Spermatophyta; Magnoliophyta; eudicotyledons; Gunneridae; Pentapetalae; rosids; fabids; Fabales; Fabaceae; Papilionoideae; 50 kb inversion clade; NPAAA clade; indigoferoid/millettioid clade; Phaseoleae; Phaseolus	.	TRINITY_DN28261_c0_g1::TRINITY_DN28261_c0_g1_i1::g.1661812::m.1661812	472-20[-]	.	.	.	.	.	.	.	.	.	.
TRINITY_DN29853_c1_g1	3.221696835	6.97E-05	0.001146991	3.098486911	6.39E-05	0.003216233	2.989137005	0.003310959	0.020383411	TRINITY_DN29853_c1_g1_i1	.	.	TRINITY_DN29853_c1_g1::TRINITY_DN29853_c1_g1_i1::g.17444::m.17444	164-129[-]	.	.	.	.	.	.	.	.	.	.
TRINITY_DN40066_c0_g2	3.205470198	2.02E-08	8.62E-07	3.157194672	1.32E-07	1.64E-05	2.867715528	0.00182871	0.013279147	TRINITY_DN40066_c0_g2_i2	.	.	TRINITY_DN40066_c0_g2::TRINITY_DN40066_c0_g2_i2::g.1316469::m.1316469	51-1[-]	.	.	.	.	.	.	.	.	.	.
TRINITY_DN33317_c0_g2	3.200559457	4.70E-10	2.77E-08	3.181253286	7.33E-09	1.28E-06	3.543921447	0.000283645	0.003308091	TRINITY_DN33317_c0_g2_i1	.	.	TRINITY_DN33317_c0_g2::TRINITY_DN33317_c0_g2_i1::g.1643608::m.1643608	620-664[+]	.	.	.	.	.	.	.	.	.	.
TRINITY_DN55522_c0_g1	3.194631518	3.69E-17	6.39E-15	3.184279521	1.36E-13	6.72E-11	3.048595809	2.67E-05	0.000568453	TRINITY_DN55522_c0_g1_i1	.	.	TRINITY_DN55522_c0_g1::TRINITY_DN55522_c0_g1_i1::g.486883::m.486883	254-111[-]	.	.	.	.	.	.	.	.	.	.
TRINITY_DN35430_c0_g1	3.181599323	1.26E-08	5.60E-07	3.1094092	3.23E-08	4.69E-06	3.320979105	4.38E-05	0.000822764	TRINITY_DN35430_c0_g1_i2	PUB33_ARATH^PUB33_ARATH^Q:255-1469,H:43-428^39.853%ID^E:2.06e-71^RecName: Full=U-box domain-containing protein 33;^Eukaryota; Viridiplantae; Streptophyta; Embryophyta; Tracheophyta; Spermatophyta; Magnoliophyta; eudicotyledons; Gunneridae; Pentapetalae; rosids; malvids; Brassicales; Brassicaceae; Camelineae; Arabidopsis	.	TRINITY_DN35430_c0_g1::TRINITY_DN35430_c0_g1_i2::g.901539::m.901539	1562-1684[+]	.	.	.	.	.	.	.	.	.	.
TRINITY_DN51250_c0_g1	3.179877913	1.22E-19	2.76E-17	3.195377323	1.02E-14	6.16E-12	3.001616299	7.47E-06	0.000220867	TRINITY_DN51250_c0_g1_i1	HHP2_ARATH^HHP2_ARATH^Q:107-1069,H:31-357^63.72%ID^E:4.22e-139^RecName: Full=Heptahelical transmembrane protein 2;^Eukaryota; Viridiplantae; Streptophyta; Embryophyta; Tracheophyta; Spermatophyta; Magnoliophyta; eudicotyledons; Gunneridae; Pentapetalae; rosids; malvids; Brassicales; Brassicaceae; Camelineae; Arabidopsis	.	TRINITY_DN51250_c0_g1::TRINITY_DN51250_c0_g1_i1::g.812801::m.812801	1597-1484[-]	.	.	.	.	.	.	.	.	.	.
TRINITY_DN22918_c0_g3	3.175415633	2.04E-26	1.03E-23	3.16641348	4.69E-18	5.46E-15	3.306012637	3.43E-09	6.85E-07	TRINITY_DN22918_c0_g3_i1	XTH2_SOYBN^XTH2_SOYBN^Q:261-1028,H:29-283^75%ID^E:1.41e-140^RecName: Full=Xyloglucan endotransglucosylase/hydrolase 2 {ECO:0000250|UniProtKB:Q38857};^Eukaryota; Viridiplantae; Streptophyta; Embryophyta; Tracheophyta; Spermatophyta; Magnoliophyta; eudicotyledons; Gunneridae; Pentapetalae; rosids; fabids; Fabales; Fabaceae; Papilionoideae; 50 kb inversion clade; NPAAA clade; indigoferoid/millettioi…	.	TRINITY_DN22918_c0_g3::TRINITY_DN22918_c0_g3_i1::g.2013421::m.2013421	761-856[+]	.	.	.	.	.	.	.	.	.	.
TRINITY_DN33354_c1_g2	3.175399609	2.10E-21	5.96E-19	3.176360312	8.40E-16	6.42E-13	2.94629924	5.19E-06	0.000168502	TRINITY_DN33354_c1_g2_i1	.	.	TRINITY_DN33354_c1_g2::TRINITY_DN33354_c1_g2_i1::g.1642401::m.1642401	498-530[+]	.	.	.	.	.	.	.	.	.	.
TRINITY_DN38556_c0_g5	3.172940272	5.25E-07	1.59E-05	3.107043236	2.36E-06	0.000196882	3.43596103	0.001121088	0.009211008	TRINITY_DN38556_c0_g5_i3	.	.	TRINITY_DN38556_c0_g5::TRINITY_DN38556_c0_g5_i3::g.398009::m.398009	3-62[+]	.	.	.	.	.	.	.	.	.	.
TRINITY_DN33597_c0_g3	3.169176112	6.69E-17	1.10E-14	3.140756333	5.77E-13	2.47E-10	3.587726201	8.07E-06	0.000233969	TRINITY_DN33597_c0_g3_i2	.	.	TRINITY_DN33597_c0_g3::TRINITY_DN33597_c0_g3_i2::g.838336::m.838336	303-64[-]	.	.	.	.	.	.	.	.	.	.
TRINITY_DN38226_c0_g1	3.167368128	0.000547231	0.006437705	3.061300509	0.00048461	0.016242405	3.473264893	0.000459941	0.004789285	TRINITY_DN38226_c0_g1_i1	.	.	TRINITY_DN38226_c0_g1::TRINITY_DN38226_c0_g1_i1::g.1496664::m.1496664	190-237[+]	.	.	.	.	.	.	.	.	.	.
TRINITY_DN35423_c0_g2	3.163201968	2.70E-10	1.66E-08	3.125376945	2.54E-09	5.02E-07	2.769041214	0.00325052	0.020108072	TRINITY_DN35423_c0_g2_i1	ROMT_VITVI^ROMT_VITVI^Q:3-533,H:174-346^58.427%ID^E:2.9e-65^RecName: Full=Trans-resveratrol di-O-methyltransferase;^Eukaryota; Viridiplantae; Streptophyta; Embryophyta; Tracheophyta; Spermatophyta; Magnoliophyta; eudicotyledons; Gunneridae; Pentapetalae; rosids; Vitales; Vitaceae; Viteae; Vitis	.	TRINITY_DN35423_c0_g2::TRINITY_DN35423_c0_g2_i1::g.907236::m.907236	1-30[+]	.	.	.	.	.	.	.	.	.	.
TRINITY_DN38533_c0_g1	3.155423789	1.00E-07	3.64E-06	3.133928005	1.13E-06	0.000104126	4.546135842	2.12E-05	0.000476764	TRINITY_DN38533_c0_g1_i1	MAD27_ORYSJ^MAD27_ORYSJ^Q:221-511,H:88-184^49.485%ID^E:5.98e-24^RecName: Full=MADS-box transcription factor 27;^Eukaryota; Viridiplantae; Streptophyta; Embryophyta; Tracheophyta; Spermatophyta; Magnoliophyta; Liliopsida; Poales; Poaceae; BOP clade; Oryzoideae; Oryzeae; Oryzinae; Oryza; Oryza sativa	.	TRINITY_DN38533_c0_g1::TRINITY_DN38533_c0_g1_i1::g.401059::m.401059	719-627[-]	.	.	.	.	.	.	.	.	.	.
TRINITY_DN26109_c0_g1	3.155041828	0.000403032	0.005022423	3.022138406	0.000352186	0.012591195	2.683082139	0.008084505	0.039074733	TRINITY_DN26109_c0_g1_i1	.	.	TRINITY_DN26109_c0_g1::TRINITY_DN26109_c0_g1_i1::g.410969::m.410969	30-1[-]	.	.	.	.	.	.	.	.	.	.
TRINITY_DN37862_c1_g1	3.149932843	6.70E-18	1.27E-15	3.141696135	2.03E-14	1.16E-11	2.949922481	1.06E-06	5.28E-05	TRINITY_DN37862_c1_g1_i1	SCP18_ARATH^SCP18_ARATH^Q:124-858,H:25-269^55.102%ID^E:1.68e-126^RecName: Full=Serine carboxypeptidase-like 18;^Eukaryota; Viridiplantae; Streptophyta; Embryophyta; Tracheophyta; Spermatophyta; Magnoliophyta; eudicotyledons; Gunneridae; Pentapetalae; rosids; malvids; Brassicales; Brassicaceae; Camelineae; Arabidopsis`SCP18_ARATH^SCP18_ARATH^Q:974-1549,H:273-464^47.423%ID^E:1.68e-126^RecName: Full…	.	TRINITY_DN37862_c1_g1::TRINITY_DN37862_c1_g1_i1::g.336001::m.336001	2-34[+]	.	.	.	.	.	.	.	.	.	.
TRINITY_DN78713_c0_g1	3.147350278	8.35E-07	2.41E-05	3.056176231	1.44E-06	0.000129193	3.267335731	0.000404652	0.004332368	TRINITY_DN78713_c0_g1_i1	.	.	TRINITY_DN78713_c0_g1::TRINITY_DN78713_c0_g1_i1::g.772545::m.772545	118-276[+]	OFP1_ARATH^OFP1_ARATH^Q:1-46,H:1-51^50.98%ID^E:7.76e-08^RecName: Full=Transcription repressor OFP1;^Eukaryota; Viridiplantae; Streptophyta; Embryophyta; Tracheophyta; Spermatophyta; Magnoliophyta; eudicotyledons; Gunneridae; Pentapetalae; rosids; malvids; Brassicales; Brassicaceae; Camelineae; Arabidopsis	PF13724.6^DNA_binding_2^DNA-binding domain^1-42^E:3.7e-18	.	.	ENOG410YV5M^DUF623 domain containing protein, expressed	KEGG:ath:AT5G01840	GO:0005856^cellular_component^cytoskeleton`GO:0005730^cellular_component^nucleolus`GO:0003677^molecular_function^DNA binding`GO:0006281^biological_process^DNA repair`GO:0045892^biological_process^negative regulation of transcription, DNA-templated`GO:0051510^biological_process^regulation of unidimensional cell growth	.	.	.
TRINITY_DN955_c0_g1	3.146375077	6.51E-05	0.001083	3.008385459	5.24E-05	0.002730296	2.581745093	0.005161053	0.02816769	TRINITY_DN955_c0_g1_i1	.	.	TRINITY_DN955_c0_g1::TRINITY_DN955_c0_g1_i1::g.1725138::m.1725138	142-86[-]	.	.	.	.	.	.	.	.	.	.
TRINITY_DN39911_c1_g1	3.144123092	2.64E-07	8.62E-06	3.094170748	1.02E-06	9.55E-05	3.180091954	0.001666973	0.012414345	TRINITY_DN39911_c1_g1_i1	M1250_ARATH^M1250_ARATH^Q:819-661,H:27-80^50%ID^E:2.86e-09^RecName: Full=Uncharacterized mitochondrial protein AtMg01250;^Eukaryota; Viridiplantae; Streptophyta; Embryophyta; Tracheophyta; Spermatophyta; Magnoliophyta; eudicotyledons; Gunneridae; Pentapetalae; rosids; malvids; Brassicales; Brassicaceae; Camelineae; Arabidopsis	.	TRINITY_DN39911_c1_g1::TRINITY_DN39911_c1_g1_i1::g.978573::m.978573	323-219[-]	.	.	.	.	.	.	.	.	.	.
TRINITY_DN29328_c0_g2	3.128839499	1.46E-07	5.09E-06	3.082638126	1.25E-06	0.000114504	4.016068882	5.45E-05	0.000970863	TRINITY_DN29328_c0_g2_i1	OBP2B_MAIZE^OBP2B_MAIZE^Q:98-802,H:14-250^58.228%ID^E:5.72e-104^RecName: Full=Oil body-associated protein 2B {ECO:0000303|PubMed:24406791};^Eukaryota; Viridiplantae; Streptophyta; Embryophyta; Tracheophyta; Spermatophyta; Magnoliophyta; Liliopsida; Poales; Poaceae; PACMAD clade; Panicoideae; Andropogonodae; Andropogoneae; Tripsacinae; Zea	.	TRINITY_DN29328_c0_g2::TRINITY_DN29328_c0_g2_i1::g.1526268::m.1526268	720-782[+]	.	.	.	.	.	.	.	.	.	.
TRINITY_DN49812_c0_g1	3.119303113	3.39E-35	3.27E-32	3.117053893	9.51E-24	2.36E-20	3.035983336	3.50E-10	1.47E-07	TRINITY_DN49812_c0_g1_i1	Y5848_ARATH^Y5848_ARATH^Q:240-623,H:21-150^45.385%ID^E:1.75e-21^RecName: Full=Uncharacterized protein At5g48480;^Eukaryota; Viridiplantae; Streptophyta; Embryophyta; Tracheophyta; Spermatophyta; Magnoliophyta; eudicotyledons; Gunneridae; Pentapetalae; rosids; malvids; Brassicales; Brassicaceae; Camelineae; Arabidopsis	.	TRINITY_DN49812_c0_g1::TRINITY_DN49812_c0_g1_i1::g.1759493::m.1759493	109-2[-]	.	.	.	.	.	.	.	.	.	.
TRINITY_DN39941_c6_g6	3.110807362	3.00E-29	1.95E-26	3.099630132	2.44E-20	3.79E-17	2.99347047	7.59E-08	7.31E-06	TRINITY_DN39941_c6_g6_i1	SPP1_TOBAC^SPP1_TOBAC^Q:294-422,H:368-409^48.936%ID^E:2.13e-06^RecName: Full=Sucrose-phosphatase 1;^Eukaryota; Viridiplantae; Streptophyta; Embryophyta; Tracheophyta; Spermatophyta; Magnoliophyta; eudicotyledons; Gunneridae; Pentapetalae; asterids; lamiids; Solanales; Solanaceae; Nicotianoideae; Nicotianeae; Nicotiana	.	TRINITY_DN39941_c6_g6::TRINITY_DN39941_c6_g6_i1::g.973383::m.973383	200-39[-]	.	.	.	.	.	.	.	.	.	.
TRINITY_DN30995_c1_g1	3.109568018	1.51E-08	6.65E-07	3.053318808	9.57E-08	1.24E-05	2.969690805	0.000600756	0.005816905	TRINITY_DN30995_c1_g1_i1	.	.	TRINITY_DN30995_c1_g1::TRINITY_DN30995_c1_g1_i1::g.1195813::m.1195813	445-513[+]	.	.	.	.	.	.	.	.	.	.
TRINITY_DN77024_c0_g1	3.097925515	1.14E-07	4.07E-06	3.082800446	8.73E-07	8.34E-05	2.722890868	0.00760144	0.037298564	TRINITY_DN77024_c0_g1_i1	.	.	TRINITY_DN77024_c0_g1::TRINITY_DN77024_c0_g1_i1::g.1100934::m.1100934	3-56[+]	.	.	.	.	.	.	.	.	.	.
TRINITY_DN41515_c0_g1	3.096474687	5.24E-05	0.000897371	2.957230538	5.09E-05	0.002667525	2.774279418	0.000729913	0.00673166	TRINITY_DN41515_c0_g1_i1	.	.	TRINITY_DN41515_c0_g1::TRINITY_DN41515_c0_g1_i1::g.218644::m.218644	106-68[-]	.	.	.	.	.	.	.	.	.	.
TRINITY_DN55020_c0_g1	3.090377169	6.59E-10	3.78E-08	3.059675057	1.08E-08	1.80E-06	2.790179827	0.002499349	0.016647237	TRINITY_DN55020_c0_g1_i1	XTH22_ARATH^XTH22_ARATH^Q:2-478,H:122-283^73.457%ID^E:3.53e-90^RecName: Full=Xyloglucan endotransglucosylase/hydrolase protein 22;^Eukaryota; Viridiplantae; Streptophyta; Embryophyta; Tracheophyta; Spermatophyta; Magnoliophyta; eudicotyledons; Gunneridae; Pentapetalae; rosids; malvids; Brassicales; Brassicaceae; Camelineae; Arabidopsis	.	TRINITY_DN55020_c0_g1::TRINITY_DN55020_c0_g1_i1::g.440819::m.440819	3-104[+]	.	.	.	.	.	.	.	.	.	.
TRINITY_DN45126_c0_g1	3.082864945	6.68E-13	6.41E-11	3.052065752	4.69E-11	1.35E-08	2.917670209	0.000187597	0.002440862	TRINITY_DN45126_c0_g1_i1	Y5848_ARATH^Y5848_ARATH^Q:706-323,H:21-150^45.385%ID^E:4.03e-22^RecName: Full=Uncharacterized protein At5g48480;^Eukaryota; Viridiplantae; Streptophyta; Embryophyta; Tracheophyta; Spermatophyta; Magnoliophyta; eudicotyledons; Gunneridae; Pentapetalae; rosids; malvids; Brassicales; Brassicaceae; Camelineae; Arabidopsis	.	TRINITY_DN45126_c0_g1::TRINITY_DN45126_c0_g1_i1::g.2237865::m.2237865	774-803[+]	.	.	.	.	.	.	.	.	.	.
TRINITY_DN16571_c1_g1	3.080788465	4.51E-06	0.000106209	3.025745024	1.12E-05	0.000742065	2.852052694	0.00252003	0.01674791	TRINITY_DN16571_c1_g1_i1	.	.	TRINITY_DN16571_c1_g1::TRINITY_DN16571_c1_g1_i1::g.1374293::m.1374293	3-71[+]	.	.	.	.	.	.	.	.	.	.
TRINITY_DN28062_c0_g1	3.079333178	8.27E-08	3.06E-06	3.006642788	4.63E-07	4.82E-05	3.364396956	0.0001382	0.001938968	TRINITY_DN28062_c0_g1_i1	.	.	TRINITY_DN28062_c0_g1::TRINITY_DN28062_c0_g1_i1::g.171825::m.171825	396-452[+]	.	.	.	.	.	.	.	.	.	.
TRINITY_DN35629_c0_g2	3.072667847	1.55E-08	6.79E-07	3.09131184	2.52E-07	2.85E-05	2.24377404	0.010381398	0.046796664	TRINITY_DN35629_c0_g2_i1	POT1_ARATH^POT1_ARATH^Q:249-2378,H:8-708^69.793%ID^E:0^RecName: Full=Potassium transporter 1;^Eukaryota; Viridiplantae; Streptophyta; Embryophyta; Tracheophyta; Spermatophyta; Magnoliophyta; eudicotyledons; Gunneridae; Pentapetalae; rosids; malvids; Brassicales; Brassicaceae; Camelineae; Arabidopsis	.	TRINITY_DN35629_c0_g2::TRINITY_DN35629_c0_g2_i1::g.274037::m.274037	871-1050[+]	.	.	.	ExpAA=19.82^PredHel=1^Topology=o15-37i	.	.	.	.	.	.
TRINITY_DN73079_c0_g1	3.070176348	2.83E-12	2.44E-10	3.04343824	1.16E-10	3.07E-08	3.181238057	0.000134383	0.001900671	TRINITY_DN73079_c0_g1_i1	FMO1_ARATH^FMO1_ARATH^Q:3-1154,H:77-457^38.601%ID^E:2.5e-95^RecName: Full=Probable flavin-containing monooxygenase 1;^Eukaryota; Viridiplantae; Streptophyta; Embryophyta; Tracheophyta; Spermatophyta; Magnoliophyta; eudicotyledons; Gunneridae; Pentapetalae; rosids; malvids; Brassicales; Brassicaceae; Camelineae; Arabidopsis	.	TRINITY_DN73079_c0_g1::TRINITY_DN73079_c0_g1_i1::g.1826867::m.1826867	349-381[+]	.	.	.	.	.	.	.	.	.	.
TRINITY_DN27424_c0_g1	3.066594497	6.69E-10	3.83E-08	3.041017077	1.87E-08	2.91E-06	3.039240032	0.000832603	0.00743913	TRINITY_DN27424_c0_g1_i1	.	.	TRINITY_DN27424_c0_g1::TRINITY_DN27424_c0_g1_i1::g.1067420::m.1067420	1-96[+]	.	.	.	.	.	.	.	.	.	.
TRINITY_DN38448_c0_g4	3.063857162	9.52E-13	8.95E-11	3.052714051	1.30E-10	3.41E-08	2.909210664	0.00014495	0.002008663	TRINITY_DN38448_c0_g4_i1	.	.	TRINITY_DN38448_c0_g4::TRINITY_DN38448_c0_g4_i1::g.1731125::m.1731125	834-700[-]	.	.	.	ExpAA=18.23^PredHel=1^Topology=i22-41o	.	.	.	.	.	.
TRINITY_DN62588_c0_g1	3.062542434	5.86E-13	5.66E-11	3.069762802	2.51E-10	6.26E-08	2.656825889	0.00049331	0.005049452	TRINITY_DN62588_c0_g1_i1	.	.	TRINITY_DN62588_c0_g1::TRINITY_DN62588_c0_g1_i1::g.449009::m.449009	705-740[+]	.	.	.	.	.	.	.	.	.	.
TRINITY_DN37450_c0_g1	3.055944352	1.67E-05	0.00033563	2.999043036	3.48E-05	0.001938588	3.757734324	0.000333804	0.003731657	TRINITY_DN37450_c0_g1_i1	.	.	TRINITY_DN37450_c0_g1::TRINITY_DN37450_c0_g1_i1::g.1789506::m.1789506	1-174[+]	.	PF13306.6^LRR_5^BspA type Leucine rich repeat region (6 copies)^15-51^E:0.12	.	.	.	.	.	.	.	.
TRINITY_DN27538_c0_g1	3.041777977	4.63E-10	2.73E-08	2.997421592	3.61E-09	6.83E-07	2.866902201	0.000192352	0.002489742	TRINITY_DN27538_c0_g1_i1	HIDM_GLYEC^HIDM_GLYEC^Q:1152-265,H:12-327^43.082%ID^E:8.58e-83^RecName: Full=2-hydroxyisoflavanone dehydratase;^Eukaryota; Viridiplantae; Streptophyta; Embryophyta; Tracheophyta; Spermatophyta; Magnoliophyta; eudicotyledons; Gunneridae; Pentapetalae; rosids; fabids; Fabales; Fabaceae; Papilionoideae; 50 kb inversion clade; NPAAA clade; Hologalegina; IRL clade; Galegeae; Glycyrrhiza	.	TRINITY_DN27538_c0_g1::TRINITY_DN27538_c0_g1_i1::g.1370715::m.1370715	325-1185[+]	.	.	.	.	.	.	.	.	.	.
TRINITY_DN31741_c0_g2	3.034619898	1.10E-07	3.97E-06	2.985269346	7.19E-07	7.05E-05	2.81989816	0.006604322	0.033755959	TRINITY_DN31741_c0_g2_i1	.	.	TRINITY_DN31741_c0_g2::TRINITY_DN31741_c0_g2_i1::g.2163681::m.2163681	351-280[-]	.	.	.	.	.	.	.	.	.	.
TRINITY_DN38795_c0_g2	3.033970411	2.58E-11	1.93E-09	3.017103377	1.19E-09	2.51E-07	3.584861712	8.82E-06	0.000250388	TRINITY_DN38795_c0_g2_i2	HST_TOBAC^HST_TOBAC^Q:23-1204,H:49-430^48.872%ID^E:6.46e-125^RecName: Full=Shikimate O-hydroxycinnamoyltransferase;^Eukaryota; Viridiplantae; Streptophyta; Embryophyta; Tracheophyta; Spermatophyta; Magnoliophyta; eudicotyledons; Gunneridae; Pentapetalae; asterids; lamiids; Solanales; Solanaceae; Nicotianoideae; Nicotianeae; Nicotiana	.	TRINITY_DN38795_c0_g2::TRINITY_DN38795_c0_g2_i2::g.1201698::m.1201698	919-692[-]	.	.	.	.	.	.	.	.	.	.
TRINITY_DN35231_c1_g1	3.032369564	4.95E-08	1.92E-06	2.999890149	3.72E-07	3.96E-05	3.134433344	0.001037335	0.008717883	TRINITY_DN35231_c1_g1_i1	MYB62_ARATH^MYB62_ARATH^Q:236-571,H:19-130^85.714%ID^E:3.56e-64^RecName: Full=Transcription factor MYB62 {ECO:0000303|PubMed:9839469};^Eukaryota; Viridiplantae; Streptophyta; Embryophyta; Tracheophyta; Spermatophyta; Magnoliophyta; eudicotyledons; Gunneridae; Pentapetalae; rosids; malvids; Brassicales; Brassicaceae; Camelineae; Arabidopsis	.	TRINITY_DN35231_c1_g1::TRINITY_DN35231_c1_g1_i1::g.283066::m.283066	569-513[-]	.	.	.	.	.	.	.	.	.	.
TRINITY_DN31741_c1_g1	3.024066884	1.27E-06	3.49E-05	2.93144824	1.18E-06	0.000107937	2.818029163	0.000486937	0.004994433	TRINITY_DN31741_c1_g1_i1	.	.	TRINITY_DN31741_c1_g1::TRINITY_DN31741_c1_g1_i1::g.2163703::m.2163703	1-126[+]	.	.	.	.	.	.	.	.	.	.
TRINITY_DN78175_c0_g1	3.013682904	1.77E-24	7.12E-22	3.008220899	3.01E-17	2.90E-14	2.94595957	1.57E-07	1.28E-05	TRINITY_DN78175_c0_g1_i1	ACCO_ACTDE^ACCO_ACTDE^Q:3-338,H:206-318^86.726%ID^E:1.72e-62^RecName: Full=1-aminocyclopropane-1-carboxylate oxidase;^Eukaryota; Viridiplantae; Streptophyta; Embryophyta; Tracheophyta; Spermatophyta; Magnoliophyta; eudicotyledons; Gunneridae; Pentapetalae; asterids; Ericales; Actinidiaceae; Actinidia	.	TRINITY_DN78175_c0_g1::TRINITY_DN78175_c0_g1_i1::g.1576413::m.1576413	135-61[-]	.	.	.	.	.	.	.	.	.	.
TRINITY_DN60713_c0_g1	3.010950905	1.00E-08	4.55E-07	2.987075327	3.23E-07	3.51E-05	3.399109717	5.81E-05	0.001017767	TRINITY_DN60713_c0_g1_i1	MLP43_ARATH^MLP43_ARATH^Q:74-529,H:3-154^32.903%ID^E:2.03e-20^RecName: Full=MLP-like protein 43;^Eukaryota; Viridiplantae; Streptophyta; Embryophyta; Tracheophyta; Spermatophyta; Magnoliophyta; eudicotyledons; Gunneridae; Pentapetalae; rosids; malvids; Brassicales; Brassicaceae; Camelineae; Arabidopsis	.	TRINITY_DN60713_c0_g1::TRINITY_DN60713_c0_g1_i1::g.1431855::m.1431855	219-257[+]	.	.	.	.	.	.	.	.	.	.
TRINITY_DN29212_c0_g2	3.010142803	1.52E-06	4.10E-05	2.980928572	4.67E-06	0.000353157	3.764108598	0.000249478	0.003016792	TRINITY_DN29212_c0_g2_i1	.	.	TRINITY_DN29212_c0_g2::TRINITY_DN29212_c0_g2_i1::g.2052064::m.2052064	689-648[-]	.	.	.	.	.	.	.	.	.	.
TRINITY_DN89727_c0_g1	3.00966415	3.04E-09	1.53E-07	2.992108823	7.19E-08	9.62E-06	2.433153072	0.005025795	0.027684663	TRINITY_DN89727_c0_g1_i1	.	.	TRINITY_DN89727_c0_g1::TRINITY_DN89727_c0_g1_i1::g.2086473::m.2086473	520-555[+]	.	.	.	.	.	.	.	.	.	.
TRINITY_DN3116_c0_g1	3.008784597	2.25E-07	7.47E-06	2.932899846	5.48E-07	5.58E-05	2.718765533	0.000821771	0.007366841	TRINITY_DN3116_c0_g1_i1	PSKR1_DAUCA^PSKR1_DAUCA^Q:292-948,H:725-941^36%ID^E:4.78e-36^RecName: Full=Phytosulfokine receptor 1;^Eukaryota; Viridiplantae; Streptophyta; Embryophyta; Tracheophyta; Spermatophyta; Magnoliophyta; eudicotyledons; Gunneridae; Pentapetalae; asterids; campanulids; Apiales; Apiaceae; Apioideae; Scandiceae; Daucinae; Daucus; Daucus sect. Daucus	.	TRINITY_DN3116_c0_g1::TRINITY_DN3116_c0_g1_i1::g.2029752::m.2029752	718-569[-]	.	.	.	.	.	.	.	.	.	.
TRINITY_DN38904_c0_g1	3.003591376	6.63E-19	1.41E-16	2.994455564	4.32E-14	2.39E-11	2.840163526	9.79E-06	0.000269574	TRINITY_DN38904_c0_g1_i1	C7A12_PANGI^C7A12_PANGI^Q:3-386,H:103-228^42.188%ID^E:4.61e-21^RecName: Full=Cytochrome P450 CYP736A12;^Eukaryota; Viridiplantae; Streptophyta; Embryophyta; Tracheophyta; Spermatophyta; Magnoliophyta; eudicotyledons; Gunneridae; Pentapetalae; asterids; campanulids; Apiales; Araliaceae; Panax	.	TRINITY_DN38904_c0_g1::TRINITY_DN38904_c0_g1_i1::g.1925947::m.1925947	2488-2423[-]	.	.	.	.	.	.	.	.	.	.
TRINITY_DN67121_c0_g1	3.003020796	6.89E-13	6.57E-11	3.008758776	1.12E-10	2.97E-08	2.780067519	0.000164676	0.002218653	TRINITY_DN67121_c0_g1_i1	.	.	TRINITY_DN67121_c0_g1::TRINITY_DN67121_c0_g1_i1::g.697387::m.697387	393-289[-]	.	.	.	.	.	.	.	.	.	.
TRINITY_DN28841_c0_g2	3.00156855	4.14E-08	1.65E-06	2.9616484	3.12E-07	3.41E-05	2.884518001	0.000694375	0.006486096	TRINITY_DN28841_c0_g2_i1	.	.	TRINITY_DN28841_c0_g2::TRINITY_DN28841_c0_g2_i1::g.2032543::m.2032543	310-281[-]	.	.	.	.	.	.	.	.	.	.
TRINITY_DN33051_c0_g3	2.99428613	6.54E-05	0.001086528	2.974359643	0.000184272	0.007482423	3.680330491	0.007086586	0.035432929	TRINITY_DN33051_c0_g3_i1	AMO_ARATH^AMO_ARATH^Q:315-1031,H:460-699^66.25%ID^E:7.6e-112^RecName: Full=Primary amine oxidase;^Eukaryota; Viridiplantae; Streptophyta; Embryophyta; Tracheophyta; Spermatophyta; Magnoliophyta; eudicotyledons; Gunneridae; Pentapetalae; rosids; malvids; Brassicales; Brassicaceae; Camelineae; Arabidopsis	.	TRINITY_DN33051_c0_g3::TRINITY_DN33051_c0_g3_i1::g.1075204::m.1075204	589-639[+]	.	.	.	.	.	.	.	.	.	.
TRINITY_DN28036_c0_g1	2.990369252	7.65E-13	7.26E-11	2.963942933	3.12E-10	7.65E-08	3.198535885	1.19E-05	0.000311323	TRINITY_DN28036_c0_g1_i1	.	.	TRINITY_DN28036_c0_g1::TRINITY_DN28036_c0_g1_i1::g.170926::m.170926	449-378[-]	.	.	.	.	.	.	.	.	.	.
TRINITY_DN79411_c0_g1	2.986128996	1.88E-14	2.31E-12	2.986277822	1.62E-11	5.36E-09	2.909496818	1.96E-05	0.000448276	TRINITY_DN79411_c0_g1_i1	MYB62_ARATH^MYB62_ARATH^Q:2-628,H:86-284^41.121%ID^E:4.39e-36^RecName: Full=Transcription factor MYB62 {ECO:0000303|PubMed:9839469};^Eukaryota; Viridiplantae; Streptophyta; Embryophyta; Tracheophyta; Spermatophyta; Magnoliophyta; eudicotyledons; Gunneridae; Pentapetalae; rosids; malvids; Brassicales; Brassicaceae; Camelineae; Arabidopsis	.	TRINITY_DN79411_c0_g1::TRINITY_DN79411_c0_g1_i1::g.164415::m.164415	717-755[+]	.	.	.	.	.	.	.	.	.	.
TRINITY_DN68830_c0_g2	2.98514606	4.37E-12	3.65E-10	2.980722841	7.20E-10	1.61E-07	2.89638809	7.75E-05	0.001266757	TRINITY_DN68830_c0_g2_i1	.	.	TRINITY_DN68830_c0_g2::TRINITY_DN68830_c0_g2_i1::g.1914020::m.1914020	152-120[-]	.	.	.	.	.	.	.	.	.	.
TRINITY_DN32749_c0_g2	2.984872937	7.16E-06	0.000159783	2.899106246	1.61E-05	0.001008229	2.806935376	0.001597763	0.01202052	TRINITY_DN32749_c0_g2_i1	PPSP2_ARATH^PPSP2_ARATH^Q:26-286,H:157-247^56.044%ID^E:4.18e-30^RecName: Full=Inorganic pyrophosphatase 2;^Eukaryota; Viridiplantae; Streptophyta; Embryophyta; Tracheophyta; Spermatophyta; Magnoliophyta; eudicotyledons; Gunneridae; Pentapetalae; rosids; malvids; Brassicales; Brassicaceae; Camelineae; Arabidopsis	.	TRINITY_DN32749_c0_g2::TRINITY_DN32749_c0_g2_i1::g.2254403::m.2254403	471-506[+]	.	.	.	.	.	.	.	.	.	.
TRINITY_DN279_c0_g1	2.980676922	2.18E-06	5.65E-05	2.964962439	1.37E-05	0.000884848	3.961275451	0.001233248	0.009892888	TRINITY_DN279_c0_g1_i1	STSYN_PEA^STSYN_PEA^Q:139-2133,H:1-666^62.798%ID^E:0^RecName: Full=Stachyose synthase;^Eukaryota; Viridiplantae; Streptophyta; Embryophyta; Tracheophyta; Spermatophyta; Magnoliophyta; eudicotyledons; Gunneridae; Pentapetalae; rosids; fabids; Fabales; Fabaceae; Papilionoideae; 50 kb inversion clade; NPAAA clade; Hologalegina; IRL clade; Fabeae; Pisum`STSYN_PEA^STSYN_PEA^Q:2195-2770,H:663-853^54.16…	.	TRINITY_DN279_c0_g1::TRINITY_DN279_c0_g1_i1::g.1163714::m.1163714	597-526[-]	.	.	.	.	.	.	.	.	.	.
TRINITY_DN39694_c1_g3	2.97194958	2.59E-09	1.32E-07	2.977956843	5.03E-08	6.95E-06	3.141613105	0.000135226	0.001911046	TRINITY_DN39694_c1_g3_i1	SUS6_ORYSJ^SUS6_ORYSJ^Q:464-246,H:4-76^56.164%ID^E:1.55e-19^RecName: Full=Sucrose synthase 6;^Eukaryota; Viridiplantae; Streptophyta; Embryophyta; Tracheophyta; Spermatophyta; Magnoliophyta; Liliopsida; Poales; Poaceae; BOP clade; Oryzoideae; Oryzeae; Oryzinae; Oryza; Oryza sativa	.	TRINITY_DN39694_c1_g3::TRINITY_DN39694_c1_g3_i1::g.94316::m.94316	587-534[-]	.	.	.	.	.	.	.	.	.	.
TRINITY_DN34604_c0_g1	2.959468277	1.88E-06	4.94E-05	2.917347944	3.92E-06	0.000304189	3.41795312	0.000288577	0.003351774	TRINITY_DN34604_c0_g1_i1	.	.	TRINITY_DN34604_c0_g1::TRINITY_DN34604_c0_g1_i1::g.150730::m.150730	144-103[-]	.	.	.	.	.	.	.	.	.	.
TRINITY_DN24332_c0_g1	2.958896298	2.71E-10	1.66E-08	2.945156541	1.44E-08	2.31E-06	2.520758154	0.002589065	0.017056192	TRINITY_DN24332_c0_g1_i1	PMA4_ARATH^PMA4_ARATH^Q:304-2136,H:7-617^89.198%ID^E:0^RecName: Full=ATPase 4, plasma membrane-type;^Eukaryota; Viridiplantae; Streptophyta; Embryophyta; Tracheophyta; Spermatophyta; Magnoliophyta; eudicotyledons; Gunneridae; Pentapetalae; rosids; malvids; Brassicales; Brassicaceae; Camelineae; Arabidopsis	.	TRINITY_DN24332_c0_g1::TRINITY_DN24332_c0_g1_i1::g.2352941::m.2352941	2135-1848[-]	.	.	.	.	.	.	.	.	.	.
TRINITY_DN63167_c0_g1	2.953365867	9.84E-05	0.001532364	2.851400127	7.67E-05	0.003716292	2.734010345	0.002551473	0.016891363	TRINITY_DN63167_c0_g1_i1	.	.	TRINITY_DN63167_c0_g1::TRINITY_DN63167_c0_g1_i1::g.1002294::m.1002294	2-34[+]	.	.	.	.	.	.	.	.	.	.
TRINITY_DN33838_c0_g2	2.946975662	5.29E-05	0.000905081	2.879828695	9.33E-05	0.004360059	3.95449681	0.00016565	0.00222576	TRINITY_DN33838_c0_g2_i1	RGLG2_ARATH^RGLG2_ARATH^Q:407-610,H:90-157^80.882%ID^E:1.26e-30^RecName: Full=E3 ubiquitin-protein ligase RGLG2 {ECO:0000305};^Eukaryota; Viridiplantae; Streptophyta; Embryophyta; Tracheophyta; Spermatophyta; Magnoliophyta; eudicotyledons; Gunneridae; Pentapetalae; rosids; malvids; Brassicales; Brassicaceae; Camelineae; Arabidopsis	.	TRINITY_DN33838_c0_g2::TRINITY_DN33838_c0_g2_i1::g.1109889::m.1109889	315-139[-]	.	.	.	.	.	.	.	.	.	.
TRINITY_DN87376_c0_g1	2.940859402	8.26E-09	3.81E-07	2.927870146	1.86E-07	2.22E-05	2.439429881	0.01002829	0.0456824	TRINITY_DN87376_c0_g1_i1	PM1_SOYBN^PM1_SOYBN^Q:94-303,H:9-79^54.93%ID^E:2.34e-12^RecName: Full=18 kDa seed maturation protein;^Eukaryota; Viridiplantae; Streptophyta; Embryophyta; Tracheophyta; Spermatophyta; Magnoliophyta; eudicotyledons; Gunneridae; Pentapetalae; rosids; fabids; Fabales; Fabaceae; Papilionoideae; 50 kb inversion clade; NPAAA clade; indigoferoid/millettioid clade; Phaseoleae; Glycine; Soja	.	TRINITY_DN87376_c0_g1::TRINITY_DN87376_c0_g1_i1::g.1920266::m.1920266	2-73[+]	.	.	.	.	.	.	.	.	.	.
TRINITY_DN40905_c0_g1	2.935367597	1.04E-16	1.69E-14	2.942716745	1.15E-12	4.69E-10	2.805801227	4.11E-05	0.000785964	TRINITY_DN40905_c0_g1_i1	11S2_SESIN^11S2_SESIN^Q:59-1105,H:44-454^24.7%ID^E:4.34e-34^RecName: Full=11S globulin seed storage protein 2;^Eukaryota; Viridiplantae; Streptophyta; Embryophyta; Tracheophyta; Spermatophyta; Magnoliophyta; eudicotyledons; Gunneridae; Pentapetalae; asterids; lamiids; Lamiales; Pedaliaceae; Sesamum	.	TRINITY_DN40905_c0_g1::TRINITY_DN40905_c0_g1_i1::g.928881::m.928881	2-1114[+]	11S2_SESIN^11S2_SESIN^Q:20-368,H:44-454^24.7%ID^E:8.1e-35^RecName: Full=11S globulin seed storage protein 2;^Eukaryota; Viridiplantae; Streptophyta; Embryophyta; Tracheophyta; Spermatophyta; Magnoliophyta; eudicotyledons; Gunneridae; Pentapetalae; asterids; lamiids; Lamiales; Pedaliaceae; Sesamum	PF00190.22^Cupin_1^Cupin^28-165^E:2.2e-24`PF00190.22^Cupin_1^Cupin^210-352^E:2e-25	.	.	.	KEGG:sind:105163414	GO:0042735^cellular_component^protein body`GO:0045735^molecular_function^nutrient reservoir activity`GO:0051259^biological_process^protein complex oligomerization	.	.	.
TRINITY_DN44432_c0_g2	2.933815498	6.65E-05	0.001101438	2.850498838	0.00012635	0.00552835	3.927435404	0.000106989	0.001608981	TRINITY_DN44432_c0_g2_i1	.	.	TRINITY_DN44432_c0_g2::TRINITY_DN44432_c0_g2_i1::g.1863666::m.1863666	1-48[+]	.	.	.	.	.	.	.	.	.	.
TRINITY_DN28508_c0_g3	2.93086015	1.43E-12	1.29E-10	2.929810098	1.63E-10	4.17E-08	2.507971448	0.000237635	0.002902715	TRINITY_DN28508_c0_g3_i1	SRO2_ARATH^SRO2_ARATH^Q:565-1386,H:48-317^38.79%ID^E:3.51e-59^RecName: Full=Probable inactive poly [ADP-ribose] polymerase SRO2;^Eukaryota; Viridiplantae; Streptophyta; Embryophyta; Tracheophyta; Spermatophyta; Magnoliophyta; eudicotyledons; Gunneridae; Pentapetalae; rosids; malvids; Brassicales; Brassicaceae; Camelineae; Arabidopsis	.	TRINITY_DN28508_c0_g3::TRINITY_DN28508_c0_g3_i1::g.1947573::m.1947573	1619-1575[-]	.	.	.	.	.	.	.	.	.	.
TRINITY_DN21908_c0_g2	2.928657092	6.44E-06	0.000145681	2.889579868	1.98E-05	0.001198827	2.629850823	0.009664439	0.044494885	TRINITY_DN21908_c0_g2_i1	.	.	TRINITY_DN21908_c0_g2::TRINITY_DN21908_c0_g2_i1::g.1905557::m.1905557	428-460[+]	.	.	.	.	.	.	.	.	.	.
TRINITY_DN39476_c0_g5	2.92036804	2.43E-12	2.11E-10	2.902415945	5.22E-10	1.21E-07	2.89733687	6.11E-05	0.001057941	TRINITY_DN39476_c0_g5_i4	SRK2I_ARATH^SRK2I_ARATH^Q:219-1178,H:14-328^75.312%ID^E:9.76e-169^RecName: Full=Serine/threonine-protein kinase SRK2I;^Eukaryota; Viridiplantae; Streptophyta; Embryophyta; Tracheophyta; Spermatophyta; Magnoliophyta; eudicotyledons; Gunneridae; Pentapetalae; rosids; malvids; Brassicales; Brassicaceae; Camelineae; Arabidopsis	.	TRINITY_DN39476_c0_g5::TRINITY_DN39476_c0_g5_i4::g.1045336::m.1045336	1377-1285[-]	.	.	.	.	.	.	.	.	.	.
TRINITY_DN34212_c1_g1	2.916978927	4.51E-26	2.19E-23	2.91712994	3.59E-19	4.99E-16	2.77506842	9.76E-09	1.53E-06	TRINITY_DN34212_c1_g1_i6	AAP2_ARATH^AAP2_ARATH^Q:472-879,H:347-483^61.314%ID^E:9.35e-44^RecName: Full=Amino acid permease 2;^Eukaryota; Viridiplantae; Streptophyta; Embryophyta; Tracheophyta; Spermatophyta; Magnoliophyta; eudicotyledons; Gunneridae; Pentapetalae; rosids; malvids; Brassicales; Brassicaceae; Camelineae; Arabidopsis`AAP2_ARATH^AAP2_ARATH^Q:99-335,H:273-351^81.013%ID^E:3.87e-36^RecName: Full=Amino acid perme…	.	TRINITY_DN34212_c1_g1::TRINITY_DN34212_c1_g1_i6::g.1419449::m.1419449	477-448[-]	.	.	.	.	.	.	.	.	.	.
TRINITY_DN7326_c0_g1	2.910532153	1.99E-14	2.43E-12	2.901704825	1.68E-11	5.51E-09	2.628318592	0.000110342	0.001651582	TRINITY_DN7326_c0_g1_i1	CDF2_ARATH^CDF2_ARATH^Q:137-1456,H:3-457^33.73%ID^E:8.6e-61^RecName: Full=Cyclic dof factor 2;^Eukaryota; Viridiplantae; Streptophyta; Embryophyta; Tracheophyta; Spermatophyta; Magnoliophyta; eudicotyledons; Gunneridae; Pentapetalae; rosids; malvids; Brassicales; Brassicaceae; Camelineae; Arabidopsis	.	TRINITY_DN7326_c0_g1::TRINITY_DN7326_c0_g1_i1::g.2396059::m.2396059	101-1459[+]	CDF2_ARATH^CDF2_ARATH^Q:13-452,H:3-457^34.469%ID^E:2.13e-65^RecName: Full=Cyclic dof factor 2;^Eukaryota; Viridiplantae; Streptophyta; Embryophyta; Tracheophyta; Spermatophyta; Magnoliophyta; eudicotyledons; Gunneridae; Pentapetalae; rosids; malvids; Brassicales; Brassicaceae; Camelineae; Arabidopsis	PF02701.15^zf-Dof^Dof domain, zinc finger^117-173^E:7e-32	.	.	ENOG410YN7N^zinc finger protein	KEGG:ath:AT5G39660	GO:0005634^cellular_component^nucleus`GO:0003677^molecular_function^DNA binding`GO:0003700^molecular_function^DNA-binding transcription factor activity`GO:0046872^molecular_function^metal ion binding`GO:0043565^molecular_function^sequence-specific DNA binding`GO:0009908^biological_process^flower development`GO:0006355^biological_process^regulation of transcription, DNA-templated	.	.	.
TRINITY_DN92467_c0_g1	2.905951361	2.84E-05	0.000530008	2.852609046	6.70E-05	0.003342216	2.625066904	0.006418977	0.033021972	TRINITY_DN92467_c0_g1_i1	.	.	TRINITY_DN92467_c0_g1::TRINITY_DN92467_c0_g1_i1::g.778212::m.778212	3-41[+]	.	.	.	.	.	.	.	.	.	.
TRINITY_DN79349_c0_g1	2.905727598	3.53E-12	2.99E-10	2.9124904	1.12E-09	2.38E-07	2.57506457	0.00042427	0.004496925	TRINITY_DN79349_c0_g1_i1	ERF61_ARATH^ERF61_ARATH^Q:377-964,H:18-234^59.091%ID^E:2.81e-54^RecName: Full=Ethylene-responsive transcription factor ERF061;^Eukaryota; Viridiplantae; Streptophyta; Embryophyta; Tracheophyta; Spermatophyta; Magnoliophyta; eudicotyledons; Gunneridae; Pentapetalae; rosids; malvids; Brassicales; Brassicaceae; Camelineae; Arabidopsis	.	TRINITY_DN79349_c0_g1::TRINITY_DN79349_c0_g1_i1::g.2062652::m.2062652	362-303[-]	.	.	.	.	.	.	.	.	.	.
TRINITY_DN37862_c0_g1	2.904774625	1.37E-06	3.73E-05	2.852492998	6.18E-06	0.000448043	2.630081043	0.006799265	0.034431789	TRINITY_DN37862_c0_g1_i1	.	.	TRINITY_DN37862_c0_g1::TRINITY_DN37862_c0_g1_i1::g.335932::m.335932	1-63[+]	.	.	.	.	.	.	.	.	.	.
TRINITY_DN32961_c0_g1	2.895396135	1.60E-10	1.04E-08	2.87963479	1.22E-08	2.00E-06	2.605338536	0.001279363	0.010174035	TRINITY_DN32961_c0_g1_i1	.	.	TRINITY_DN32961_c0_g1::TRINITY_DN32961_c0_g1_i1::g.2371111::m.2371111	146-12[-]	.	.	.	.	.	.	.	.	.	.
TRINITY_DN11754_c0_g1	2.891540093	2.30E-11	1.73E-09	2.893226919	2.80E-09	5.44E-07	2.538931679	0.001416541	0.010985828	TRINITY_DN11754_c0_g1_i1	.	.	TRINITY_DN11754_c0_g1::TRINITY_DN11754_c0_g1_i1::g.503776::m.503776	323-54[-]	.	.	.	.	.	.	.	.	.	.
TRINITY_DN71233_c1_g1	2.889508262	0.000170733	0.002453674	2.748469796	0.000196777	0.007888546	2.358203884	0.004117387	0.023957836	TRINITY_DN71233_c1_g1_i1	.	.	TRINITY_DN71233_c1_g1::TRINITY_DN71233_c1_g1_i1::g.831531::m.831531	266-156[-]	.	.	.	.	.	.	.	.	.	.
TRINITY_DN27715_c0_g1	2.88837883	5.24E-07	1.59E-05	2.877862245	3.11E-06	0.000249872	3.316781011	0.001238651	0.009924833	TRINITY_DN27715_c0_g1_i1	.	.	TRINITY_DN27715_c0_g1::TRINITY_DN27715_c0_g1_i1::g.1529710::m.1529710	112-198[+]	.	.	.	.	.	.	.	.	.	.
TRINITY_DN20876_c0_g1	2.887447009	9.46E-10	5.27E-08	2.85639595	1.77E-08	2.78E-06	2.697637963	0.000302669	0.003470209	TRINITY_DN20876_c0_g1_i1	Y3471_ARATH^Y3471_ARATH^Q:1-342,H:921-1016^40.351%ID^E:6.31e-19^RecName: Full=Putative receptor-like protein kinase At3g47110;^Eukaryota; Viridiplantae; Streptophyta; Embryophyta; Tracheophyta; Spermatophyta; Magnoliophyta; eudicotyledons; Gunneridae; Pentapetalae; rosids; malvids; Brassicales; Brassicaceae; Camelineae; Arabidopsis	.	TRINITY_DN20876_c0_g1::TRINITY_DN20876_c0_g1_i1::g.294240::m.294240	62-3[-]	.	.	.	.	.	.	.	.	.	.
TRINITY_DN78248_c0_g1	2.873853182	0.00012055	0.001825	2.745565495	0.000131587	0.005716832	2.676702946	0.000977577	0.008319529	TRINITY_DN78248_c0_g1_i1	.	.	TRINITY_DN78248_c0_g1::TRINITY_DN78248_c0_g1_i1::g.443484::m.443484	824-862[+]	.	.	.	.	.	.	.	.	.	.
TRINITY_DN29315_c0_g1	2.871997741	8.24E-05	0.001325116	2.771452437	0.000137149	0.005920653	3.017081378	0.000647204	0.006157388	TRINITY_DN29315_c0_g1_i1	INO1_MESCR^INO1_MESCR^Q:3-284,H:190-244^58.511%ID^E:6.57e-22^RecName: Full=Inositol-3-phosphate synthase;^Eukaryota; Viridiplantae; Streptophyta; Embryophyta; Tracheophyta; Spermatophyta; Magnoliophyta; eudicotyledons; Gunneridae; Pentapetalae; Caryophyllales; Aizoaceae; Mesembryanthemum; Cryophytum	.	TRINITY_DN29315_c0_g1::TRINITY_DN29315_c0_g1_i1::g.1526290::m.1526290	283-149[-]	.	.	.	ExpAA=17.54^PredHel=1^Topology=i5-27o	.	.	.	.	.	.
TRINITY_DN68830_c0_g5	2.870309978	1.73E-08	7.50E-07	2.862660512	2.94E-07	3.25E-05	2.55094732	0.001875982	0.013532403	TRINITY_DN68830_c0_g5_i1	.	.	TRINITY_DN68830_c0_g5::TRINITY_DN68830_c0_g5_i1::g.1914037::m.1914037	273-527[+]	.	.	.	.	.	.	.	.	.	.
TRINITY_DN61377_c0_g1	2.870098117	1.65E-13	1.71E-11	2.854504118	1.21E-10	3.20E-08	2.825875256	2.58E-05	0.000555641	TRINITY_DN61377_c0_g1_i1	LAR_DESUN^LAR_DESUN^Q:150-1199,H:1-349^64.023%ID^E:2.26e-159^RecName: Full=Leucoanthocyanidin reductase;^Eukaryota; Viridiplantae; Streptophyta; Embryophyta; Tracheophyta; Spermatophyta; Magnoliophyta; eudicotyledons; Gunneridae; Pentapetalae; rosids; fabids; Fabales; Fabaceae; Papilionoideae; 50 kb inversion clade; NPAAA clade; indigoferoid/millettioid clade; Desmodieae; Desmodium	.	TRINITY_DN61377_c0_g1::TRINITY_DN61377_c0_g1_i1::g.487455::m.487455	1248-1277[+]	.	.	.	.	.	.	.	.	.	.
TRINITY_DN92756_c0_g1	2.868697259	3.39E-06	8.28E-05	2.781639297	2.82E-06	0.000230071	2.752215943	0.000447388	0.004680896	TRINITY_DN92756_c0_g1_i1	INO1_PHAVU^INO1_PHAVU^Q:1-87,H:105-133^100%ID^E:1.82e-11^RecName: Full=Inositol-3-phosphate synthase;^Eukaryota; Viridiplantae; Streptophyta; Embryophyta; Tracheophyta; Spermatophyta; Magnoliophyta; eudicotyledons; Gunneridae; Pentapetalae; rosids; fabids; Fabales; Fabaceae; Papilionoideae; 50 kb inversion clade; NPAAA clade; indigoferoid/millettioid clade; Phaseoleae; Phaseolus	.	TRINITY_DN92756_c0_g1::TRINITY_DN92756_c0_g1_i1::g.20886::m.20886	41-97[+]	.	.	.	.	.	.	.	.	.	.
TRINITY_DN12822_c0_g2	2.865170825	2.36E-06	6.05E-05	2.797961954	5.79E-06	0.000424751	2.437460498	0.003422791	0.020868276	TRINITY_DN12822_c0_g2_i1	ALFC2_PEA^ALFC2_PEA^Q:2-280,H:142-196^59.14%ID^E:1.18e-25^RecName: Full=Fructose-bisphosphate aldolase 2, chloroplastic;^Eukaryota; Viridiplantae; Streptophyta; Embryophyta; Tracheophyta; Spermatophyta; Magnoliophyta; eudicotyledons; Gunneridae; Pentapetalae; rosids; fabids; Fabales; Fabaceae; Papilionoideae; 50 kb inversion clade; NPAAA clade; Hologalegina; IRL clade; Fabeae; Pisum	.	TRINITY_DN12822_c0_g2::TRINITY_DN12822_c0_g2_i1::g.750535::m.750535	279-160[-]	.	.	.	.	.	.	.	.	.	.
TRINITY_DN29361_c0_g2	2.855355002	5.94E-09	2.83E-07	2.847855499	1.02E-07	1.30E-05	2.725370224	0.001359598	0.010644905	TRINITY_DN29361_c0_g2_i1	ASR3_ARATH^ASR3_ARATH^Q:745-284,H:28-146^24.026%ID^E:2.94e-08^RecName: Full=Trihelix transcription factor ASR3 {ECO:0000303|PubMed:25770109};^Eukaryota; Viridiplantae; Streptophyta; Embryophyta; Tracheophyta; Spermatophyta; Magnoliophyta; eudicotyledons; Gunneridae; Pentapetalae; rosids; malvids; Brassicales; Brassicaceae; Camelineae; Arabidopsis	.	TRINITY_DN29361_c0_g2::TRINITY_DN29361_c0_g2_i1::g.1526813::m.1526813	571-822[+]	.	.	.	ExpAA=39.83^PredHel=2^Topology=i12-29o44-66i	.	.	.	.	.	.
TRINITY_DN62139_c0_g1	2.854606832	8.81E-08	3.24E-06	2.796002589	3.18E-07	3.46E-05	2.705321717	0.000918201	0.007963595	TRINITY_DN62139_c0_g1_i1	ILR1_ARATH^ILR1_ARATH^Q:3-683,H:207-433^62.115%ID^E:2.82e-99^RecName: Full=IAA-amino acid hydrolase ILR1 {ECO:0000303|PubMed:7792599};^Eukaryota; Viridiplantae; Streptophyta; Embryophyta; Tracheophyta; Spermatophyta; Magnoliophyta; eudicotyledons; Gunneridae; Pentapetalae; rosids; malvids; Brassicales; Brassicaceae; Camelineae; Arabidopsis	.	TRINITY_DN62139_c0_g1::TRINITY_DN62139_c0_g1_i1::g.2185695::m.2185695	828-685[-]	.	.	.	.	.	.	.	.	.	.
TRINITY_DN37279_c0_g2	2.843762667	4.06E-07	1.26E-05	2.79508424	1.74E-06	0.000151697	3.054628364	0.000846536	0.007530876	TRINITY_DN37279_c0_g2_i1	.	.	TRINITY_DN37279_c0_g2::TRINITY_DN37279_c0_g2_i1::g.558000::m.558000	3-170[+]	.	.	.	.	.	.	.	.	.	.
TRINITY_DN13488_c0_g1	2.833766402	3.73E-05	0.000668539	2.751528704	8.54E-05	0.004069786	3.298379947	0.000784594	0.00711758	TRINITY_DN13488_c0_g1_i1	C71A1_PERAE^C71A1_PERAE^Q:1-537,H:324-500^54.749%ID^E:6.78e-66^RecName: Full=Cytochrome P450 71A1;^Eukaryota; Viridiplantae; Streptophyta; Embryophyta; Tracheophyta; Spermatophyta; Magnoliophyta; Magnoliidae; Laurales; Lauraceae; Persea	.	TRINITY_DN13488_c0_g1::TRINITY_DN13488_c0_g1_i1::g.1337357::m.1337357	640-684[+]	.	.	.	.	.	.	.	.	.	.
TRINITY_DN26316_c0_g1	2.827697601	9.18E-10	5.13E-08	2.834737381	3.14E-08	4.59E-06	2.303230736	0.004704694	0.026377547	TRINITY_DN26316_c0_g1_i2	.	.	TRINITY_DN26316_c0_g1::TRINITY_DN26316_c0_g1_i2::g.5312::m.5312	207-245[+]	.	.	.	.	.	.	.	.	.	.
TRINITY_DN71078_c0_g1	2.826044398	4.13E-09	2.03E-07	2.779412792	3.15E-08	4.59E-06	2.686882968	0.000326935	0.003676047	TRINITY_DN71078_c0_g1_i1	C76BA_SWEMU^C76BA_SWEMU^Q:5-451,H:188-334^59.06%ID^E:1.13e-54^RecName: Full=Geraniol 8-hydroxylase;^Eukaryota; Viridiplantae; Streptophyta; Embryophyta; Tracheophyta; Spermatophyta; Magnoliophyta; eudicotyledons; Gunneridae; Pentapetalae; asterids; lamiids; Gentianales; Gentianaceae; Gentianeae; Swertia	.	TRINITY_DN71078_c0_g1::TRINITY_DN71078_c0_g1_i1::g.869254::m.869254	3-74[+]	.	.	.	.	.	.	.	.	.	.
TRINITY_DN8086_c0_g1	2.81912181	1.99E-16	3.13E-14	2.806983315	1.79E-12	7.05E-10	2.716864529	1.15E-05	0.000303682	TRINITY_DN8086_c0_g1_i1	U90A1_ARATH^U90A1_ARATH^Q:3-362,H:337-461^61.6%ID^E:2.95e-43^RecName: Full=UDP-glycosyltransferase 90A1;^Eukaryota; Viridiplantae; Streptophyta; Embryophyta; Tracheophyta; Spermatophyta; Magnoliophyta; eudicotyledons; Gunneridae; Pentapetalae; rosids; malvids; Brassicales; Brassicaceae; Camelineae; Arabidopsis	.	TRINITY_DN8086_c0_g1::TRINITY_DN8086_c0_g1_i1::g.1560271::m.1560271	619-578[-]	.	.	.	.	.	.	.	.	.	.
TRINITY_DN27630_c0_g1	2.816769378	2.40E-07	7.92E-06	2.755241702	6.47E-07	6.44E-05	2.774091833	0.000141813	0.001976158	TRINITY_DN27630_c0_g1_i2	.	.	TRINITY_DN27630_c0_g1::TRINITY_DN27630_c0_g1_i2::g.1975856::m.1975856	179-36[-]	.	.	.	ExpAA=19.83^PredHel=1^Topology=o24-46i	.	.	.	.	.	.
TRINITY_DN27526_c0_g1	2.816280641	5.05E-08	1.95E-06	2.820913661	9.38E-07	8.87E-05	2.269882003	0.009092651	0.042569254	TRINITY_DN27526_c0_g1_i1	.	.	TRINITY_DN27526_c0_g1::TRINITY_DN27526_c0_g1_i1::g.1370969::m.1370969	383-321[-]	.	.	.	.	.	.	.	.	.	.
TRINITY_DN12020_c0_g2	2.81576474	2.29E-05	0.0004399	2.743804044	4.04E-05	0.002189344	3.203771212	0.000717026	0.006636568	TRINITY_DN12020_c0_g2_i1	PLA1_PLAAC^PLA1_PLAAC^Q:150-647,H:25-178^27.326%ID^E:1.87e-10^RecName: Full=Putative invertase inhibitor;^Eukaryota; Viridiplantae; Streptophyta; Embryophyta; Tracheophyta; Spermatophyta; Magnoliophyta; eudicotyledons; Proteales; Platanaceae; Platanus	.	TRINITY_DN12020_c0_g2::TRINITY_DN12020_c0_g2_i1::g.551805::m.551805	427-492[+]	.	.	.	.	.	.	.	.	.	.
TRINITY_DN83105_c0_g1	2.815440518	0.000110464	0.001693043	2.728852229	0.000147705	0.006288084	2.725935607	0.001515272	0.01158084	TRINITY_DN83105_c0_g1_i1	.	.	TRINITY_DN83105_c0_g1::TRINITY_DN83105_c0_g1_i1::g.1651769::m.1651769	86-24[-]	.	.	.	.	.	.	.	.	.	.
TRINITY_DN14920_c0_g1	2.814662881	1.06E-38	1.22E-35	2.815354661	4.27E-22	8.91E-19	2.802706737	1.02E-09	2.95E-07	TRINITY_DN14920_c0_g1_i1	UPS2_ARATH^UPS2_ARATH^Q:217-1440,H:1-398^70.588%ID^E:2.53e-165^RecName: Full=Ureide permease 2 {ECO:0000303|PubMed:11971139};^Eukaryota; Viridiplantae; Streptophyta; Embryophyta; Tracheophyta; Spermatophyta; Magnoliophyta; eudicotyledons; Gunneridae; Pentapetalae; rosids; malvids; Brassicales; Brassicaceae; Camelineae; Arabidopsis	.	TRINITY_DN14920_c0_g1::TRINITY_DN14920_c0_g1_i1::g.1521371::m.1521371	660-707[+]	.	.	.	.	.	.	.	.	.	.
TRINITY_DN33615_c0_g3	2.810759486	1.01E-17	1.88E-15	2.809408442	2.95E-13	1.35E-10	2.925508664	7.44E-07	4.06E-05	TRINITY_DN33615_c0_g3_i1	.	.	TRINITY_DN33615_c0_g3::TRINITY_DN33615_c0_g3_i1::g.2116546::m.2116546	729-872[+]	.	.	.	.	.	.	.	.	.	.
TRINITY_DN32642_c0_g1	2.799290873	0.000510662	0.006087463	2.752207449	0.000947349	0.027124739	3.700885814	0.006622401	0.033818678	TRINITY_DN32642_c0_g1_i1	AMO_ARATH^AMO_ARATH^Q:218-829,H:52-254^48.039%ID^E:5.24e-59^RecName: Full=Primary amine oxidase;^Eukaryota; Viridiplantae; Streptophyta; Embryophyta; Tracheophyta; Spermatophyta; Magnoliophyta; eudicotyledons; Gunneridae; Pentapetalae; rosids; malvids; Brassicales; Brassicaceae; Camelineae; Arabidopsis	.	TRINITY_DN32642_c0_g1::TRINITY_DN32642_c0_g1_i1::g.1179172::m.1179172	573-448[-]	.	.	.	.	.	.	.	.	.	.
TRINITY_DN29901_c0_g2	2.798707232	3.43E-06	8.35E-05	2.722536827	6.08E-06	0.000442419	2.716635146	0.000398217	0.004283165	TRINITY_DN29901_c0_g2_i2	.	.	TRINITY_DN29901_c0_g2::TRINITY_DN29901_c0_g2_i2::g.1783832::m.1783832	81-46[-]	.	.	.	.	.	.	.	.	.	.
TRINITY_DN20796_c0_g1	2.791732873	1.05E-06	2.95E-05	2.730604025	2.36E-06	0.000197258	2.622031598	0.000920898	0.007981044	TRINITY_DN20796_c0_g1_i1	.	.	TRINITY_DN20796_c0_g1::TRINITY_DN20796_c0_g1_i1::g.1004289::m.1004289	505-476[-]	.	.	.	.	.	.	.	.	.	.
TRINITY_DN29434_c0_g1	2.783716507	1.02E-08	4.62E-07	2.798186998	1.19E-07	1.50E-05	2.161472975	0.002511464	0.016705632	TRINITY_DN29434_c0_g1_i2	.	.	TRINITY_DN29434_c0_g1::TRINITY_DN29434_c0_g1_i2::g.2172284::m.2172284	1290-1204[-]	.	.	.	.	.	.	.	.	.	.
TRINITY_DN79860_c0_g1	2.783627122	1.51E-34	1.37E-31	2.78075349	1.81E-21	3.55E-18	2.722919466	1.84E-09	4.31E-07	TRINITY_DN79860_c0_g1_i1	CKX5_ARATH^CKX5_ARATH^Q:484-1974,H:32-521^73.146%ID^E:0^RecName: Full=Cytokinin dehydrogenase 5;^Eukaryota; Viridiplantae; Streptophyta; Embryophyta; Tracheophyta; Spermatophyta; Magnoliophyta; eudicotyledons; Gunneridae; Pentapetalae; rosids; malvids; Brassicales; Brassicaceae; Camelineae; Arabidopsis	.	TRINITY_DN79860_c0_g1::TRINITY_DN79860_c0_g1_i1::g.2208888::m.2208888	957-856[-]	.	.	.	.	.	.	.	.	.	.
TRINITY_DN33373_c0_g1	2.781978694	1.40E-09	7.57E-08	2.802381833	4.58E-08	6.39E-06	2.361528972	0.0028418	0.01825304	TRINITY_DN33373_c0_g1_i3	JMJ30_ARATH^JMJ30_ARATH^Q:105-1460,H:4-422^57.759%ID^E:2.79e-174^RecName: Full=Lysine-specific demethylase JMJ30 {ECO:0000303|PubMed:18713399};^Eukaryota; Viridiplantae; Streptophyta; Embryophyta; Tracheophyta; Spermatophyta; Magnoliophyta; eudicotyledons; Gunneridae; Pentapetalae; rosids; malvids; Brassicales; Brassicaceae; Camelineae; Arabidopsis	.	TRINITY_DN33373_c0_g1::TRINITY_DN33373_c0_g1_i3::g.1641251::m.1641251	926-967[+]	.	.	.	.	.	.	.	.	.	.
TRINITY_DN38899_c0_g2	2.76986669	1.82E-24	7.26E-22	2.759130811	9.45E-17	8.31E-14	2.797236854	1.45E-08	2.06E-06	TRINITY_DN38899_c0_g2_i1	FB95_ARATH^FB95_ARATH^Q:268-639,H:64-184^50%ID^E:4.66e-30^RecName: Full=F-box protein At2g02240;^Eukaryota; Viridiplantae; Streptophyta; Embryophyta; Tracheophyta; Spermatophyta; Magnoliophyta; eudicotyledons; Gunneridae; Pentapetalae; rosids; malvids; Brassicales; Brassicaceae; Camelineae; Arabidopsis	.	TRINITY_DN38899_c0_g2::TRINITY_DN38899_c0_g2_i1::g.1354410::m.1354410	1400-1203[-]	.	.	.	.	.	.	.	.	.	.
TRINITY_DN34967_c2_g1	2.767380919	1.50E-09	8.06E-08	2.756664511	1.81E-08	2.83E-06	2.334651562	0.000335407	0.003742396	TRINITY_DN34967_c2_g1_i1	THA1_ARATH^THA1_ARATH^Q:296-1342,H:1-349^73.639%ID^E:0^RecName: Full=Probable low-specificity L-threonine aldolase 1;^Eukaryota; Viridiplantae; Streptophyta; Embryophyta; Tracheophyta; Spermatophyta; Magnoliophyta; eudicotyledons; Gunneridae; Pentapetalae; rosids; malvids; Brassicales; Brassicaceae; Camelineae; Arabidopsis	.	TRINITY_DN34967_c2_g1::TRINITY_DN34967_c2_g1_i1::g.2329014::m.2329014	1979-1908[-]	.	.	.	.	.	.	.	.	.	.
TRINITY_DN37177_c0_g1	2.76622136	6.32E-14	6.92E-12	2.735744995	4.12E-11	1.21E-08	2.859845811	1.07E-05	0.000288287	TRINITY_DN37177_c0_g1_i2	ZWIP2_ARATH^ZWIP2_ARATH^Q:576-1226,H:122-368^63.71%ID^E:2.59e-100^RecName: Full=Zinc finger protein WIP2;^Eukaryota; Viridiplantae; Streptophyta; Embryophyta; Tracheophyta; Spermatophyta; Magnoliophyta; eudicotyledons; Gunneridae; Pentapetalae; rosids; malvids; Brassicales; Brassicaceae; Camelineae; Arabidopsis	.	TRINITY_DN37177_c0_g1::TRINITY_DN37177_c0_g1_i2::g.483582::m.483582	514-597[+]	.	.	.	.	.	.	.	.	.	.
TRINITY_DN69902_c0_g1	2.757794988	4.29E-19	9.26E-17	2.752539054	3.59E-14	2.01E-11	2.713739246	4.66E-07	2.93E-05	TRINITY_DN69902_c0_g1_i1	ACCO_ACTDE^ACCO_ACTDE^Q:120-890,H:4-260^82.101%ID^E:2.03e-149^RecName: Full=1-aminocyclopropane-1-carboxylate oxidase;^Eukaryota; Viridiplantae; Streptophyta; Embryophyta; Tracheophyta; Spermatophyta; Magnoliophyta; eudicotyledons; Gunneridae; Pentapetalae; asterids; Ericales; Actinidiaceae; Actinidia	.	TRINITY_DN69902_c0_g1::TRINITY_DN69902_c0_g1_i1::g.2052159::m.2052159	1-222[+]	.	.	.	.	.	.	.	.	.	.
TRINITY_DN37247_c0_g1	2.755307834	3.21E-09	1.61E-07	2.757468355	9.64E-08	1.25E-05	2.38260693	0.002116352	0.014789908	TRINITY_DN37247_c0_g1_i1	.	.	TRINITY_DN37247_c0_g1::TRINITY_DN37247_c0_g1_i1::g.554987::m.554987	446-408[-]	.	.	.	.	.	.	.	.	.	.
TRINITY_DN69446_c0_g1	2.754788804	1.34E-08	5.92E-07	2.746000101	2.29E-07	2.64E-05	2.369131462	0.002237884	0.015401986	TRINITY_DN69446_c0_g1_i1	DIRL1_ARATH^DIRL1_ARATH^Q:82-318,H:22-95^44.304%ID^E:9.13e-11^RecName: Full=Putative lipid-transfer protein DIR1;^Eukaryota; Viridiplantae; Streptophyta; Embryophyta; Tracheophyta; Spermatophyta; Magnoliophyta; eudicotyledons; Gunneridae; Pentapetalae; rosids; malvids; Brassicales; Brassicaceae; Camelineae; Arabidopsis	.	TRINITY_DN69446_c0_g1::TRINITY_DN69446_c0_g1_i1::g.22934::m.22934	681-541[-]	.	.	.	.	.	.	.	.	.	.
TRINITY_DN27763_c0_g2	2.753233575	5.37E-16	8.06E-14	2.759537272	3.84E-12	1.42E-09	2.748591281	4.84E-06	0.000159677	TRINITY_DN27763_c0_g2_i1	ATL32_ARATH^ATL32_ARATH^Q:96-953,H:24-307^33.113%ID^E:7.08e-35^RecName: Full=RING-H2 finger protein ATL32;^Eukaryota; Viridiplantae; Streptophyta; Embryophyta; Tracheophyta; Spermatophyta; Magnoliophyta; eudicotyledons; Gunneridae; Pentapetalae; rosids; malvids; Brassicales; Brassicaceae; Camelineae; Arabidopsis	.	TRINITY_DN27763_c0_g2::TRINITY_DN27763_c0_g2_i1::g.1528946::m.1528946	556-485[-]	.	.	.	.	.	.	.	.	.	.
TRINITY_DN22062_c0_g1	2.75184139	1.67E-08	7.28E-07	2.727091144	1.39E-07	1.72E-05	2.392142243	0.002720544	0.017688083	TRINITY_DN22062_c0_g1_i2	.	.	TRINITY_DN22062_c0_g1::TRINITY_DN22062_c0_g1_i2::g.800328::m.800328	1446-1393[-]	.	.	.	.	.	.	.	.	.	.
TRINITY_DN37207_c0_g1	2.750560658	2.62E-10	1.61E-08	2.760192994	8.70E-09	1.48E-06	2.290625817	0.000566512	0.005579669	TRINITY_DN37207_c0_g1_i1	RVE1_ARATH^RVE1_ARATH^Q:672-881,H:34-103^84.286%ID^E:7.53e-33^RecName: Full=Protein REVEILLE 1;^Eukaryota; Viridiplantae; Streptophyta; Embryophyta; Tracheophyta; Spermatophyta; Magnoliophyta; eudicotyledons; Gunneridae; Pentapetalae; rosids; malvids; Brassicales; Brassicaceae; Camelineae; Arabidopsis	.	TRINITY_DN37207_c0_g1::TRINITY_DN37207_c0_g1_i1::g.556474::m.556474	2495-2442[-]	.	.	.	.	.	.	.	.	.	.
TRINITY_DN39972_c0_g1	2.74783441	2.55E-08	1.06E-06	2.738788808	1.80E-07	2.17E-05	2.075548234	0.003415051	0.020831987	TRINITY_DN39972_c0_g1_i1	BGL22_ORYSJ^BGL22_ORYSJ^Q:177-1613,H:30-512^56.674%ID^E:0^RecName: Full=Beta-glucosidase 22;^Eukaryota; Viridiplantae; Streptophyta; Embryophyta; Tracheophyta; Spermatophyta; Magnoliophyta; Liliopsida; Poales; Poaceae; BOP clade; Oryzoideae; Oryzeae; Oryzinae; Oryza; Oryza sativa	.	TRINITY_DN39972_c0_g1::TRINITY_DN39972_c0_g1_i1::g.989635::m.989635	1928-1764[-]	.	.	.	ExpAA=17.21^PredHel=1^Topology=i13-35o	.	.	.	.	.	.
TRINITY_DN30063_c0_g1	2.736687612	9.76E-06	0.000209988	2.673085293	1.64E-05	0.001020593	2.681399686	0.000461489	0.004794699	TRINITY_DN30063_c0_g1_i1	PAE8_ARATH^PAE8_ARATH^Q:508-615,H:356-391^66.667%ID^E:4.44e-09^RecName: Full=Pectin acetylesterase 8 {ECO:0000303|PubMed:25115560};^Eukaryota; Viridiplantae; Streptophyta; Embryophyta; Tracheophyta; Spermatophyta; Magnoliophyta; eudicotyledons; Gunneridae; Pentapetalae; rosids; malvids; Brassicales; Brassicaceae; Camelineae; Arabidopsis	.	TRINITY_DN30063_c0_g1::TRINITY_DN30063_c0_g1_i1::g.335391::m.335391	923-834[-]	.	.	.	.	.	.	.	.	.	.
TRINITY_DN38485_c0_g2	2.733071674	1.06E-06	2.98E-05	2.71539462	8.23E-06	0.000572536	2.712429278	0.004075946	0.0237877	TRINITY_DN38485_c0_g2_i2	.	.	TRINITY_DN38485_c0_g2::TRINITY_DN38485_c0_g2_i2::g.1740624::m.1740624	496-437[-]	.	.	.	.	.	.	.	.	.	.
TRINITY_DN9853_c0_g1	2.729261241	7.91E-06	0.000174475	2.655582962	1.61E-05	0.001005561	2.46592008	0.001167825	0.00949673	TRINITY_DN9853_c0_g1_i1	.	.	TRINITY_DN9853_c0_g1::TRINITY_DN9853_c0_g1_i1::g.2365184::m.2365184	409-371[-]	.	.	.	.	.	.	.	.	.	.
TRINITY_DN21887_c0_g2	2.724567705	2.70E-05	0.000507408	2.676160288	6.31E-05	0.003187879	2.651415079	0.00472316	0.02643476	TRINITY_DN21887_c0_g2_i1	.	.	TRINITY_DN21887_c0_g2::TRINITY_DN21887_c0_g2_i1::g.208584::m.208584	3-197[+]	.	.	.	ExpAA=21.00^PredHel=1^Topology=i30-52o	.	.	.	.	.	.
TRINITY_DN29717_c0_g3	2.722716833	0.005424398	0.039958461	2.696073289	0.001881193	0.046121722	4.899585492	0.001455493	0.011211617	TRINITY_DN29717_c0_g3_i1	.	.	TRINITY_DN29717_c0_g3::TRINITY_DN29717_c0_g3_i1::g.128882::m.128882	148-285[+]	.	.	.	.	.	.	.	.	.	.
TRINITY_DN39062_c0_g2	2.721294427	7.29E-07	2.14E-05	2.689526913	3.60E-06	0.000282766	2.503550749	0.007226491	0.035906338	TRINITY_DN39062_c0_g2_i1	.	.	TRINITY_DN39062_c0_g2::TRINITY_DN39062_c0_g2_i1::g.1997078::m.1997078	322-489[+]	.	.	.	.	.	.	.	.	.	.
TRINITY_DN25167_c0_g1	2.711409069	8.53E-05	0.001364475	2.625257282	0.000158283	0.006657251	2.6659867	0.004622074	0.026060707	TRINITY_DN25167_c0_g1_i1	.	.	TRINITY_DN25167_c0_g1::TRINITY_DN25167_c0_g1_i1::g.240541::m.240541	503-541[+]	.	.	.	.	.	.	.	.	.	.
TRINITY_DN36530_c0_g1	2.710043542	0.000537172	0.006344724	2.61831634	0.000373449	0.013205215	2.813924369	0.00129125	0.0102499	TRINITY_DN36530_c0_g1_i2	.	.	TRINITY_DN36530_c0_g1::TRINITY_DN36530_c0_g1_i2::g.2025701::m.2025701	219-287[+]	.	.	.	.	.	.	.	.	.	.
TRINITY_DN21258_c0_g1	2.684539174	0.000109554	0.001681595	2.608828476	0.000201421	0.008032337	2.625906058	0.003927754	0.023154924	TRINITY_DN21258_c0_g1_i1	.	.	TRINITY_DN21258_c0_g1::TRINITY_DN21258_c0_g1_i1::g.1882754::m.1882754	84-116[+]	.	.	.	.	.	.	.	.	.	.
TRINITY_DN17184_c0_g1	2.674291813	3.92E-12	3.30E-10	2.663927761	9.46E-10	2.04E-07	2.482690879	0.000166356	0.002232669	TRINITY_DN17184_c0_g1_i1	CAR4_ARATH^CAR4_ARATH^Q:237-626,H:15-176^50.617%ID^E:1.17e-55^RecName: Full=Protein C2-DOMAIN ABA-RELATED 4 {ECO:0000303|PubMed:25465408};^Eukaryota; Viridiplantae; Streptophyta; Embryophyta; Tracheophyta; Spermatophyta; Magnoliophyta; eudicotyledons; Gunneridae; Pentapetalae; rosids; malvids; Brassicales; Brassicaceae; Camelineae; Arabidopsis	.	TRINITY_DN17184_c0_g1::TRINITY_DN17184_c0_g1_i1::g.1119169::m.1119169	517-314[-]	.	.	.	.	.	.	.	.	.	.
TRINITY_DN6615_c0_g2	2.672106881	2.43E-09	1.25E-07	2.65531403	6.09E-08	8.26E-06	2.603221118	0.000307498	0.003508312	TRINITY_DN6615_c0_g2_i1	PILS6_ARATH^PILS6_ARATH^Q:145-264,H:392-431^85%ID^E:2.3e-15^RecName: Full=Protein PIN-LIKES 6 {ECO:0000303|PubMed:22504182};^Eukaryota; Viridiplantae; Streptophyta; Embryophyta; Tracheophyta; Spermatophyta; Magnoliophyta; eudicotyledons; Gunneridae; Pentapetalae; rosids; malvids; Brassicales; Brassicaceae; Camelineae; Arabidopsis	.	TRINITY_DN6615_c0_g2::TRINITY_DN6615_c0_g2_i1::g.2225871::m.2225871	623-504[-]	.	.	.	.	.	.	.	.	.	.
TRINITY_DN26442_c0_g1	2.668627622	1.99E-12	1.76E-10	2.638793962	6.20E-10	1.41E-07	2.880519859	7.69E-05	0.001259553	TRINITY_DN26442_c0_g1_i1	GOLS2_SOLLC^GOLS2_SOLLC^Q:2-751,H:80-337^78.764%ID^E:2.55e-149^RecName: Full=Galactinol synthase 2;^Eukaryota; Viridiplantae; Streptophyta; Embryophyta; Tracheophyta; Spermatophyta; Magnoliophyta; eudicotyledons; Gunneridae; Pentapetalae; asterids; lamiids; Solanales; Solanaceae; Solanoideae; Solaneae; Solanum; Lycopersicon	.	TRINITY_DN26442_c0_g1::TRINITY_DN26442_c0_g1_i1::g.1376625::m.1376625	720-779[+]	.	.	.	.	.	.	.	.	.	.
TRINITY_DN6661_c0_g2	2.667635278	1.65E-06	4.41E-05	2.641785935	3.74E-06	0.000292083	3.193084095	0.000341982	0.003795156	TRINITY_DN6661_c0_g2_i1	AX22D_VIGRR^AX22D_VIGRR^Q:656-1039,H:67-193^75.781%ID^E:5.25e-68^RecName: Full=Auxin-induced protein 22D;^Eukaryota; Viridiplantae; Streptophyta; Embryophyta; Tracheophyta; Spermatophyta; Magnoliophyta; eudicotyledons; Gunneridae; Pentapetalae; rosids; fabids; Fabales; Fabaceae; Papilionoideae; 50 kb inversion clade; NPAAA clade; indigoferoid/millettioid clade; Phaseoleae; Vigna	.	TRINITY_DN6661_c0_g2::TRINITY_DN6661_c0_g2_i1::g.2226979::m.2226979	66-31[-]	.	.	.	.	.	.	.	.	.	.
TRINITY_DN24513_c0_g1	2.663097414	5.29E-11	3.74E-09	2.670818439	4.74E-09	8.65E-07	2.400068212	0.000495788	0.005065909	TRINITY_DN24513_c0_g1_i1	AHP1_ARATH^AHP1_ARATH^Q:256-828,H:1-148^51.832%ID^E:4.53e-50^RecName: Full=Histidine-containing phosphotransfer protein 1;^Eukaryota; Viridiplantae; Streptophyta; Embryophyta; Tracheophyta; Spermatophyta; Magnoliophyta; eudicotyledons; Gunneridae; Pentapetalae; rosids; malvids; Brassicales; Brassicaceae; Camelineae; Arabidopsis	.	TRINITY_DN24513_c0_g1::TRINITY_DN24513_c0_g1_i1::g.1649125::m.1649125	287-325[+]	.	.	.	.	.	.	.	.	.	.
TRINITY_DN64430_c0_g1	2.663096227	6.20E-09	2.94E-07	2.628991642	6.99E-08	9.40E-06	2.58236647	0.000415395	0.004416257	TRINITY_DN64430_c0_g1_i1	LT02_HORVU^LT02_HORVU^Q:160-309,H:5-54^90%ID^E:2.95e-22^RecName: Full=Low temperature-induced protein lt101.2;^Eukaryota; Viridiplantae; Streptophyta; Embryophyta; Tracheophyta; Spermatophyta; Magnoliophyta; Liliopsida; Poales; Poaceae; BOP clade; Pooideae; Triticodae; Triticeae; Hordeinae; Hordeum	.	TRINITY_DN64430_c0_g1::TRINITY_DN64430_c0_g1_i1::g.2001938::m.2001938	176-3[-]	.	.	.	ExpAA=16.31^PredHel=1^Topology=o10-32i	.	.	.	.	.	.
TRINITY_DN92626_c0_g1	2.661766261	4.19E-06	9.96E-05	2.583125531	7.93E-06	0.000554762	2.878838839	2.48E-05	0.000539713	TRINITY_DN92626_c0_g1_i1	.	.	TRINITY_DN92626_c0_g1::TRINITY_DN92626_c0_g1_i1::g.544610::m.544610	47-136[+]	.	.	.	ExpAA=15.52^PredHel=1^Topology=i5-24o	.	.	.	.	.	.
TRINITY_DN16437_c0_g1	2.660209948	2.41E-07	7.93E-06	2.604421739	5.41E-07	5.53E-05	2.621888715	0.000270261	0.003190319	TRINITY_DN16437_c0_g1_i1	XTH16_ARATH^XTH16_ARATH^Q:3-107,H:64-98^85.714%ID^E:3.28e-10^RecName: Full=Probable xyloglucan endotransglucosylase/hydrolase protein 16;^Eukaryota; Viridiplantae; Streptophyta; Embryophyta; Tracheophyta; Spermatophyta; Magnoliophyta; eudicotyledons; Gunneridae; Pentapetalae; rosids; malvids; Brassicales; Brassicaceae; Camelineae; Arabidopsis`XTH16_ARATH^XTH16_ARATH^Q:645-746,H:86-119^73.529%ID^E…	.	TRINITY_DN16437_c0_g1::TRINITY_DN16437_c0_g1_i1::g.1435357::m.1435357	495-542[+]	.	.	.	.	.	.	.	.	.	.
TRINITY_DN70727_c1_g1	2.657323902	2.49E-09	1.28E-07	2.660344679	4.10E-08	5.82E-06	2.196270372	0.00092537	0.007999955	TRINITY_DN70727_c1_g1_i1	.	.	TRINITY_DN70727_c1_g1::TRINITY_DN70727_c1_g1_i1::g.924994::m.924994	741-709[-]	.	.	.	.	.	.	.	.	.	.
TRINITY_DN78220_c0_g1	2.654803987	5.47E-48	9.94E-45	2.657209438	6.56E-24	1.66E-20	2.625048839	4.81E-11	3.73E-08	TRINITY_DN78220_c0_g1_i1	CIPKP_ARATH^CIPKP_ARATH^Q:325-1602,H:37-465^52.184%ID^E:1.06e-140^RecName: Full=CBL-interacting serine/threonine-protein kinase 25;^Eukaryota; Viridiplantae; Streptophyta; Embryophyta; Tracheophyta; Spermatophyta; Magnoliophyta; eudicotyledons; Gunneridae; Pentapetalae; rosids; malvids; Brassicales; Brassicaceae; Camelineae; Arabidopsis	.	TRINITY_DN78220_c0_g1::TRINITY_DN78220_c0_g1_i1::g.444656::m.444656	1127-1318[+]	.	.	.	.	.	.	.	.	.	.
TRINITY_DN1383_c0_g3	2.653939225	5.05E-28	2.97E-25	2.652478694	6.39E-19	8.60E-16	2.578551402	1.59E-09	4.06E-07	TRINITY_DN1383_c0_g3_i1	BCA2_ARATH^BCA2_ARATH^Q:290-1075,H:73-331^70.611%ID^E:7.81e-126^RecName: Full=Beta carbonic anhydrase 2, chloroplastic;^Eukaryota; Viridiplantae; Streptophyta; Embryophyta; Tracheophyta; Spermatophyta; Magnoliophyta; eudicotyledons; Gunneridae; Pentapetalae; rosids; malvids; Brassicales; Brassicaceae; Camelineae; Arabidopsis	.	TRINITY_DN1383_c0_g3::TRINITY_DN1383_c0_g3_i1::g.953518::m.953518	305-237[-]	.	.	.	.	.	.	.	.	.	.
TRINITY_DN39344_c1_g1	2.653318463	5.39E-09	2.60E-07	2.631203216	1.27E-07	1.59E-05	2.463525985	0.000628493	0.006013804	TRINITY_DN39344_c1_g1_i1	INO1_MESCR^INO1_MESCR^Q:2030-495,H:1-512^99.805%ID^E:0^RecName: Full=Inositol-3-phosphate synthase;^Eukaryota; Viridiplantae; Streptophyta; Embryophyta; Tracheophyta; Spermatophyta; Magnoliophyta; eudicotyledons; Gunneridae; Pentapetalae; Caryophyllales; Aizoaceae; Mesembryanthemum; Cryophytum	.	TRINITY_DN39344_c1_g1::TRINITY_DN39344_c1_g1_i1::g.2141664::m.2141664	640-696[+]	.	.	.	.	.	.	.	.	.	.
TRINITY_DN38189_c1_g1	2.647313335	1.91E-09	1.00E-07	2.606375494	1.04E-08	1.74E-06	2.395130062	3.00E-05	0.00062373	TRINITY_DN38189_c1_g1_i1	.	.	TRINITY_DN38189_c1_g1::TRINITY_DN38189_c1_g1_i1::g.185662::m.185662	934-1032[+]	.	.	.	.	.	.	.	.	.	.
TRINITY_DN40696_c0_g3	2.643352234	0.001956962	0.017831665	2.62707161	0.000649014	0.020323934	4.052493914	0.003738437	0.022309925	TRINITY_DN40696_c0_g3_i1	.	.	TRINITY_DN40696_c0_g3::TRINITY_DN40696_c0_g3_i1::g.2113667::m.2113667	93-31[-]	.	.	.	.	.	.	.	.	.	.
TRINITY_DN31757_c0_g1	2.643136617	0.000388496	0.004876684	2.552042932	0.000507214	0.016886123	2.417343364	0.002080203	0.014601544	TRINITY_DN31757_c0_g1_i1	.	.	TRINITY_DN31757_c0_g1::TRINITY_DN31757_c0_g1_i1::g.2163086::m.2163086	311-252[-]	.	.	.	.	.	.	.	.	.	.
TRINITY_DN62835_c0_g1	2.642034267	9.24E-10	5.16E-08	2.612537606	2.74E-08	4.09E-06	2.878647718	1.65E-05	0.00039724	TRINITY_DN62835_c0_g1_i1	.	.	TRINITY_DN62835_c0_g1::TRINITY_DN62835_c0_g1_i1::g.957627::m.957627	345-271[-]	.	.	.	.	.	.	.	.	.	.
TRINITY_DN30957_c0_g1	2.6365563	2.11E-10	1.32E-08	2.611136486	6.44E-09	1.14E-06	2.690223384	6.27E-05	0.001078832	TRINITY_DN30957_c0_g1_i1	.	.	TRINITY_DN30957_c0_g1::TRINITY_DN30957_c0_g1_i1::g.1191395::m.1191395	796-828[+]	.	.	.	.	.	.	.	.	.	.
TRINITY_DN68830_c0_g3	2.635387408	1.60E-10	1.04E-08	2.633538201	8.79E-09	1.49E-06	2.34273838	0.000486262	0.004990469	TRINITY_DN68830_c0_g3_i1	.	.	TRINITY_DN68830_c0_g3::TRINITY_DN68830_c0_g3_i1::g.1914021::m.1914021	273-527[+]	.	.	.	.	.	.	.	.	.	.
TRINITY_DN36513_c0_g6	2.634847572	3.14E-13	3.14E-11	2.619656041	1.05E-10	2.81E-08	2.691346264	1.97E-05	0.000449454	TRINITY_DN36513_c0_g6_i1	.	.	TRINITY_DN36513_c0_g6::TRINITY_DN36513_c0_g6_i1::g.2019436::m.2019436	330-244[-]	.	.	.	.	.	.	.	.	.	.
TRINITY_DN31165_c0_g2	2.630403652	7.83E-22	2.35E-19	2.627471308	2.23E-15	1.53E-12	2.541858799	3.09E-07	2.11E-05	TRINITY_DN31165_c0_g2_i1	BSDC1_CHICK^BSDC1_CHICK^Q:1430-825,H:29-211^30.542%ID^E:1.85e-18^RecName: Full=BSD domain-containing protein 1;^Eukaryota; Metazoa; Chordata; Craniata; Vertebrata; Euteleostomi; Archelosauria; Archosauria; Dinosauria; Saurischia; Theropoda; Coelurosauria; Aves; Neognathae; Galloanserae; Galliformes; Phasianidae; Phasianinae; Gallus	.	TRINITY_DN31165_c0_g2::TRINITY_DN31165_c0_g2_i1::g.1140896::m.1140896	790-626[-]	.	.	.	.	.	.	.	.	.	.
TRINITY_DN33825_c0_g2	2.629854389	0.000455063	0.005551028	2.57360628	0.000764447	0.022919071	2.528479439	0.010619037	0.047579331	TRINITY_DN33825_c0_g2_i1	.	.	TRINITY_DN33825_c0_g2::TRINITY_DN33825_c0_g2_i1::g.1107908::m.1107908	2-268[+]	.	.	.	.	.	.	.	.	.	.
TRINITY_DN28056_c0_g1	2.628202099	1.39E-17	2.54E-15	2.620488287	2.16E-13	1.03E-10	2.588838884	6.64E-07	3.74E-05	TRINITY_DN28056_c0_g1_i1	ATHB7_ARATH^ATHB7_ARATH^Q:592-861,H:32-121^62.222%ID^E:7.73e-30^RecName: Full=Homeobox-leucine zipper protein ATHB-7;^Eukaryota; Viridiplantae; Streptophyta; Embryophyta; Tracheophyta; Spermatophyta; Magnoliophyta; eudicotyledons; Gunneridae; Pentapetalae; rosids; malvids; Brassicales; Brassicaceae; Camelineae; Arabidopsis	.	TRINITY_DN28056_c0_g1::TRINITY_DN28056_c0_g1_i1::g.171105::m.171105	2-43[+]	.	.	.	.	.	.	.	.	.	.
TRINITY_DN39923_c0_g4	2.627666477	3.85E-10	2.30E-08	2.616168435	2.31E-08	3.49E-06	2.612475324	0.0003641	0.003996172	TRINITY_DN39923_c0_g4_i1	.	.	TRINITY_DN39923_c0_g4::TRINITY_DN39923_c0_g4_i1::g.976182::m.976182	50-12[-]	.	.	.	.	.	.	.	.	.	.
TRINITY_DN27513_c0_g1	2.625141979	0.001172939	0.011869016	2.561776917	0.001255295	0.033768826	2.495590878	0.010423628	0.046926474	TRINITY_DN27513_c0_g1_i1	.	.	TRINITY_DN27513_c0_g1::TRINITY_DN27513_c0_g1_i1::g.1369854::m.1369854	736-771[+]	.	.	.	.	.	.	.	.	.	.
TRINITY_DN11051_c0_g1	2.623628051	2.64E-08	1.10E-06	2.61498264	2.98E-07	3.28E-05	2.367351933	0.003094441	0.019415282	TRINITY_DN11051_c0_g1_i1	ERD7_ARATH^ERD7_ARATH^Q:6-521,H:268-440^66.474%ID^E:8.17e-77^RecName: Full=Protein EARLY-RESPONSIVE TO DEHYDRATION 7, chloroplastic {ECO:0000303|PubMed:8075396};^Eukaryota; Viridiplantae; Streptophyta; Embryophyta; Tracheophyta; Spermatophyta; Magnoliophyta; eudicotyledons; Gunneridae; Pentapetalae; rosids; malvids; Brassicales; Brassicaceae; Camelineae; Arabidopsis	.	TRINITY_DN11051_c0_g1::TRINITY_DN11051_c0_g1_i1::g.755215::m.755215	3-539[+]	ERD7_ARATH^ERD7_ARATH^Q:2-173,H:268-440^66.474%ID^E:7.1e-78^RecName: Full=Protein EARLY-RESPONSIVE TO DEHYDRATION 7, chloroplastic {ECO:0000303|PubMed:8075396};^Eukaryota; Viridiplantae; Streptophyta; Embryophyta; Tracheophyta; Spermatophyta; Magnoliophyta; eudicotyledons; Gunneridae; Pentapetalae; rosids; malvids; Brassicales; Brassicaceae; Camelineae; Arabidopsis	PF06911.12^Senescence^Senescence-associated protein^1-159^E:1.4e-38	.	.	ENOG410ZEPM^Spastic paraplegia 20 (Troyer syndrome)	KEGG:ath:AT2G17840`KO:K19366	GO:0009507^cellular_component^chloroplast`GO:0005886^cellular_component^plasma membrane`GO:0007623^biological_process^circadian rhythm`GO:0009737^biological_process^response to abscisic acid`GO:0009409^biological_process^response to cold`GO:0009644^biological_process^response to high light intensity`GO:0009651^biological_process^response to salt stress`GO:0009414^biological_process^response to wa…	.	.	.
TRINITY_DN69088_c0_g1	2.622738085	0.000247094	0.003348611	2.533567735	0.00019591	0.007863534	2.383271506	0.003647651	0.021898648	TRINITY_DN69088_c0_g1_i1	.	.	TRINITY_DN69088_c0_g1::TRINITY_DN69088_c0_g1_i1::g.2311924::m.2311924	263-367[+]	.	.	.	.	.	.	.	.	.	.
TRINITY_DN23684_c0_g1	2.621717523	7.10E-15	9.28E-13	2.609450879	1.09E-11	3.73E-09	2.532358343	1.86E-05	0.00043116	TRINITY_DN23684_c0_g1_i1	ATHB7_ARATH^ATHB7_ARATH^Q:1317-757,H:38-246^44.976%ID^E:2.32e-36^RecName: Full=Homeobox-leucine zipper protein ATHB-7;^Eukaryota; Viridiplantae; Streptophyta; Embryophyta; Tracheophyta; Spermatophyta; Magnoliophyta; eudicotyledons; Gunneridae; Pentapetalae; rosids; malvids; Brassicales; Brassicaceae; Camelineae; Arabidopsis	.	TRINITY_DN23684_c0_g1::TRINITY_DN23684_c0_g1_i1::g.770238::m.770238	447-391[-]	.	.	.	.	.	.	.	.	.	.
TRINITY_DN32559_c0_g1	2.620623125	5.33E-09	2.58E-07	2.595047503	4.71E-08	6.55E-06	2.727485002	0.000149429	0.002057906	TRINITY_DN32559_c0_g1_i2	AGL8_SOLTU^AGL8_SOLTU^Q:1174-431,H:1-248^56.078%ID^E:9.17e-81^RecName: Full=Agamous-like MADS-box protein AGL8 homolog;^Eukaryota; Viridiplantae; Streptophyta; Embryophyta; Tracheophyta; Spermatophyta; Magnoliophyta; eudicotyledons; Gunneridae; Pentapetalae; asterids; lamiids; Solanales; Solanaceae; Solanoideae; Solaneae; Solanum	.	TRINITY_DN32559_c0_g1::TRINITY_DN32559_c0_g1_i2::g.920638::m.920638	791-859[+]	.	.	.	.	.	.	.	.	.	.
TRINITY_DN39841_c2_g1	2.619557354	1.78E-05	0.000355291	2.541077103	3.77E-05	0.002069304	2.58414842	0.001062995	0.008873536	TRINITY_DN39841_c2_g1_i1	.	.	TRINITY_DN39841_c2_g1::TRINITY_DN39841_c2_g1_i1::g.1457991::m.1457991	460-425[-]	.	.	.	.	.	.	.	.	.	.
TRINITY_DN36275_c0_g1	2.619525916	2.09E-16	3.28E-14	2.614186943	8.33E-12	2.93E-09	2.669980924	1.48E-06	6.82E-05	TRINITY_DN36275_c0_g1_i1	FBL3_ARATH^FBL3_ARATH^Q:1500-2525,H:309-647^40.058%ID^E:1.73e-58^RecName: Full=F-box/LRR-repeat protein 3;^Eukaryota; Viridiplantae; Streptophyta; Embryophyta; Tracheophyta; Spermatophyta; Magnoliophyta; eudicotyledons; Gunneridae; Pentapetalae; rosids; malvids; Brassicales; Brassicaceae; Camelineae; Arabidopsis`FBL3_ARATH^FBL3_ARATH^Q:958-1341,H:164-291^48.438%ID^E:9.29e-19^RecName: Full=F-box/L…	.	TRINITY_DN36275_c0_g1::TRINITY_DN36275_c0_g1_i1::g.2337171::m.2337171	1589-1672[+]	.	.	.	.	.	.	.	.	.	.
TRINITY_DN31802_c0_g2	2.619174485	0.000157304	0.002285664	2.608838455	0.000223759	0.008766235	3.272809736	0.001956812	0.013962666	TRINITY_DN31802_c0_g2_i1	GPT11_DANRE^GPT11_DANRE^Q:330-857,H:64-260^33.503%ID^E:1.59e-13^RecName: Full=G patch domain-containing protein 11;^Eukaryota; Metazoa; Chordata; Craniata; Vertebrata; Euteleostomi; Actinopterygii; Neopterygii; Teleostei; Ostariophysi; Cypriniformes; Cyprinidae; Danio	.	TRINITY_DN31802_c0_g2::TRINITY_DN31802_c0_g2_i1::g.573710::m.573710	48-1[-]	.	.	.	.	.	.	.	.	.	.
TRINITY_DN38278_c0_g1	2.616484961	5.18E-08	2.00E-06	2.593497211	2.54E-07	2.88E-05	2.385226161	0.001285189	0.010210337	TRINITY_DN38278_c0_g1_i1	.	.	TRINITY_DN38278_c0_g1::TRINITY_DN38278_c0_g1_i1::g.1498971::m.1498971	720-643[-]	.	.	.	.	.	.	.	.	.	.
TRINITY_DN39442_c0_g2	2.612648297	1.07E-06	3.00E-05	2.596062507	4.59E-06	0.000347875	2.313596969	0.006635344	0.033869921	TRINITY_DN39442_c0_g2_i1	.	.	TRINITY_DN39442_c0_g2::TRINITY_DN39442_c0_g2_i1::g.1048022::m.1048022	674-642[-]	.	.	.	.	.	.	.	.	.	.
TRINITY_DN18339_c0_g1	2.611825954	1.54E-14	1.93E-12	2.620573849	2.86E-11	8.71E-09	2.614753678	9.19E-06	0.0002585	TRINITY_DN18339_c0_g1_i1	C86B1_ARATH^C86B1_ARATH^Q:115-1632,H:35-543^48.833%ID^E:0^RecName: Full=Cytochrome P450 86B1;^Eukaryota; Viridiplantae; Streptophyta; Embryophyta; Tracheophyta; Spermatophyta; Magnoliophyta; eudicotyledons; Gunneridae; Pentapetalae; rosids; malvids; Brassicales; Brassicaceae; Camelineae; Arabidopsis	.	TRINITY_DN18339_c0_g1::TRINITY_DN18339_c0_g1_i1::g.48330::m.48330	1044-1076[+]	.	.	.	.	.	.	.	.	.	.
TRINITY_DN55489_c0_g1	2.611396815	1.52E-08	6.65E-07	2.618992681	3.14E-07	3.42E-05	2.129677857	0.006738695	0.034197602	TRINITY_DN55489_c0_g1_i1	PROD2_ARATH^PROD2_ARATH^Q:2-448,H:326-475^66%ID^E:2.65e-68^RecName: Full=Proline dehydrogenase 2, mitochondrial;^Eukaryota; Viridiplantae; Streptophyta; Embryophyta; Tracheophyta; Spermatophyta; Magnoliophyta; eudicotyledons; Gunneridae; Pentapetalae; rosids; malvids; Brassicales; Brassicaceae; Camelineae; Arabidopsis	.	TRINITY_DN55489_c0_g1::TRINITY_DN55489_c0_g1_i1::g.1813324::m.1813324	395-342[-]	.	.	.	.	.	.	.	.	.	.
TRINITY_DN53180_c0_g1	2.610527107	1.69E-05	0.000339056	2.55354627	5.01E-05	0.002634039	2.412826842	0.006910862	0.034798353	TRINITY_DN53180_c0_g1_i1	C82A4_SOYBN^C82A4_SOYBN^Q:3-515,H:353-522^56.725%ID^E:1.59e-66^RecName: Full=Cytochrome P450 82A4;^Eukaryota; Viridiplantae; Streptophyta; Embryophyta; Tracheophyta; Spermatophyta; Magnoliophyta; eudicotyledons; Gunneridae; Pentapetalae; rosids; fabids; Fabales; Fabaceae; Papilionoideae; 50 kb inversion clade; NPAAA clade; indigoferoid/millettioid clade; Phaseoleae; Glycine; Soja	.	TRINITY_DN53180_c0_g1::TRINITY_DN53180_c0_g1_i1::g.316621::m.316621	388-435[+]	.	.	.	.	.	.	.	.	.	.
TRINITY_DN30229_c0_g1	2.607921653	4.79E-11	3.43E-09	2.58582716	3.66E-09	6.90E-07	2.827985093	9.00E-06	0.000254434	TRINITY_DN30229_c0_g1_i1	DCE_SOLLC^DCE_SOLLC^Q:3-1280,H:77-502^78.271%ID^E:0^RecName: Full=Glutamate decarboxylase;^Eukaryota; Viridiplantae; Streptophyta; Embryophyta; Tracheophyta; Spermatophyta; Magnoliophyta; eudicotyledons; Gunneridae; Pentapetalae; asterids; lamiids; Solanales; Solanaceae; Solanoideae; Solaneae; Solanum; Lycopersicon	.	TRINITY_DN30229_c0_g1::TRINITY_DN30229_c0_g1_i1::g.2012183::m.2012183	3-1283[+]	DCE_SOLLC^DCE_SOLLC^Q:1-426,H:77-502^78.271%ID^E:0^RecName: Full=Glutamate decarboxylase;^Eukaryota; Viridiplantae; Streptophyta; Embryophyta; Tracheophyta; Spermatophyta; Magnoliophyta; eudicotyledons; Gunneridae; Pentapetalae; asterids; lamiids; Solanales; Solanaceae; Solanoideae; Solaneae; Solanum; Lycopersicon	PF00282.19^Pyridoxal_deC^Pyridoxal-dependent decarboxylase conserved domain^3-306^E:1.1e-95	.	.	COG0076^decarboxylase	.	GO:0005829^cellular_component^cytosol`GO:0005516^molecular_function^calmodulin binding`GO:0004351^molecular_function^glutamate decarboxylase activity`GO:0030170^molecular_function^pyridoxal phosphate binding`GO:0006538^biological_process^glutamate catabolic process	.	.	.
TRINITY_DN16509_c0_g1	2.587530259	8.61E-05	0.001375732	2.557640152	0.000214562	0.00846753	3.443486957	0.001167026	0.009494657	TRINITY_DN16509_c0_g1_i1	BCA2_ARATH^BCA2_ARATH^Q:1019-234,H:73-331^70.611%ID^E:4.06e-126^RecName: Full=Beta carbonic anhydrase 2, chloroplastic;^Eukaryota; Viridiplantae; Streptophyta; Embryophyta; Tracheophyta; Spermatophyta; Magnoliophyta; eudicotyledons; Gunneridae; Pentapetalae; rosids; malvids; Brassicales; Brassicaceae; Camelineae; Arabidopsis	.	TRINITY_DN16509_c0_g1::TRINITY_DN16509_c0_g1_i1::g.1374659::m.1374659	301-56[-]	.	.	.	ExpAA=19.99^PredHel=1^Topology=o46-63i	.	.	.	.	.	.
TRINITY_DN28056_c0_g2	2.585976135	6.83E-08	2.57E-06	2.569802745	4.69E-07	4.86E-05	2.418320807	0.000587855	0.005725321	TRINITY_DN28056_c0_g2_i1	ATHB7_ARATH^ATHB7_ARATH^Q:544-876,H:12-126^53.913%ID^E:1.24e-32^RecName: Full=Homeobox-leucine zipper protein ATHB-7;^Eukaryota; Viridiplantae; Streptophyta; Embryophyta; Tracheophyta; Spermatophyta; Magnoliophyta; eudicotyledons; Gunneridae; Pentapetalae; rosids; malvids; Brassicales; Brassicaceae; Camelineae; Arabidopsis	.	TRINITY_DN28056_c0_g2::TRINITY_DN28056_c0_g2_i1::g.171120::m.171120	198-263[+]	.	.	.	.	.	.	.	.	.	.
TRINITY_DN37889_c0_g1	2.584528808	2.45E-16	3.78E-14	2.578046328	3.73E-12	1.39E-09	2.414621972	1.77E-05	0.000415411	TRINITY_DN37889_c0_g1_i4	JGB_ARATH^JGB_ARATH^Q:162-1352,H:21-418^38.278%ID^E:6.93e-84^RecName: Full=Protein JINGUBANG {ECO:0000303|PubMed:27468890};^Eukaryota; Viridiplantae; Streptophyta; Embryophyta; Tracheophyta; Spermatophyta; Magnoliophyta; eudicotyledons; Gunneridae; Pentapetalae; rosids; malvids; Brassicales; Brassicaceae; Camelineae; Arabidopsis	.	TRINITY_DN37889_c0_g1::TRINITY_DN37889_c0_g1_i4::g.343124::m.343124	1000-1044[+]	.	.	.	.	.	.	.	.	.	.
TRINITY_DN17409_c0_g1	2.583820789	4.72E-10	2.77E-08	2.556521478	1.83E-08	2.87E-06	2.719155858	0.000104066	0.001582733	TRINITY_DN17409_c0_g1_i1	RLA0_SOYBN^RLA0_SOYBN^Q:902-985,H:110-137^85.714%ID^E:6.46e-06^RecName: Full=60S acidic ribosomal protein P0;^Eukaryota; Viridiplantae; Streptophyta; Embryophyta; Tracheophyta; Spermatophyta; Magnoliophyta; eudicotyledons; Gunneridae; Pentapetalae; rosids; fabids; Fabales; Fabaceae; Papilionoideae; 50 kb inversion clade; NPAAA clade; indigoferoid/millettioid clade; Phaseoleae; Glycine; Soja	.	TRINITY_DN17409_c0_g1::TRINITY_DN17409_c0_g1_i1::g.2349669::m.2349669	178-231[+]	.	.	.	.	.	.	.	.	.	.
TRINITY_DN22006_c0_g2	2.576888925	5.58E-15	7.39E-13	2.563584691	2.15E-11	6.79E-09	2.519912542	2.51E-06	9.90E-05	TRINITY_DN22006_c0_g2_i1	LOG7_ARATH^LOG7_ARATH^Q:51-698,H:1-215^80.093%ID^E:6.32e-112^RecName: Full=Cytokinin riboside 5'-monophosphate phosphoribohydrolase LOG7;^Eukaryota; Viridiplantae; Streptophyta; Embryophyta; Tracheophyta; Spermatophyta; Magnoliophyta; eudicotyledons; Gunneridae; Pentapetalae; rosids; malvids; Brassicales; Brassicaceae; Camelineae; Arabidopsis	.	TRINITY_DN22006_c0_g2::TRINITY_DN22006_c0_g2_i1::g.798762::m.798762	384-283[-]	.	.	.	.	.	.	.	.	.	.
TRINITY_DN36211_c0_g1	2.565441029	1.83E-07	6.24E-06	2.516777461	8.23E-07	7.93E-05	2.480153951	0.000637176	0.006081901	TRINITY_DN36211_c0_g1_i3	RNHX1_ARATH^RNHX1_ARATH^Q:1289-903,H:1-129^31.008%ID^E:1.53e-09^RecName: Full=Putative ribonuclease H protein At1g65750;^Eukaryota; Viridiplantae; Streptophyta; Embryophyta; Tracheophyta; Spermatophyta; Magnoliophyta; eudicotyledons; Gunneridae; Pentapetalae; rosids; malvids; Brassicales; Brassicaceae; Camelineae; Arabidopsis	.	TRINITY_DN36211_c0_g1::TRINITY_DN36211_c0_g1_i3::g.2331122::m.2331122	979-1113[+]	.	.	.	.	.	.	.	.	.	.
TRINITY_DN33646_c0_g1	2.564590376	0.000111465	0.001705416	2.483765573	9.36E-05	0.00437423	2.418092409	0.002140026	0.014906726	TRINITY_DN33646_c0_g1_i1	.	.	TRINITY_DN33646_c0_g1::TRINITY_DN33646_c0_g1_i1::g.2119938::m.2119938	445-477[+]	.	.	.	.	.	.	.	.	.	.
TRINITY_DN19356_c0_g1	2.56040278	0.001063907	0.01099804	2.461646388	0.001460986	0.038096497	2.298484468	0.010517022	0.047231287	TRINITY_DN19356_c0_g1_i1	.	.	TRINITY_DN19356_c0_g1::TRINITY_DN19356_c0_g1_i1::g.540867::m.540867	557-625[+]	.	.	.	.	.	.	.	.	.	.
TRINITY_DN10198_c0_g1	2.559096068	3.19E-10	1.93E-08	2.54517366	1.41E-08	2.27E-06	2.362061007	0.000226387	0.002804222	TRINITY_DN10198_c0_g1_i1	RMR14_ARATH^RMR14_ARATH^Q:445-819,H:78-202^68%ID^E:6.67e-37^RecName: Full=Remorin 1.4 {ECO:0000305};^Eukaryota; Viridiplantae; Streptophyta; Embryophyta; Tracheophyta; Spermatophyta; Magnoliophyta; eudicotyledons; Gunneridae; Pentapetalae; rosids; malvids; Brassicales; Brassicaceae; Camelineae; Arabidopsis	.	TRINITY_DN10198_c0_g1::TRINITY_DN10198_c0_g1_i1::g.250114::m.250114	1-69[+]	.	.	.	ExpAA=7.06^PredHel=1^Topology=o4-21i	.	.	.	.	.	.
TRINITY_DN12773_c0_g2	2.558440336	4.05E-05	0.000718871	2.572432627	0.000122561	0.005391774	3.712924943	0.001327913	0.010483761	TRINITY_DN12773_c0_g2_i1	PTR6_ARATH^PTR6_ARATH^Q:122-1858,H:7-588^58.803%ID^E:0^RecName: Full=Protein NRT1/ PTR FAMILY 1.2;^Eukaryota; Viridiplantae; Streptophyta; Embryophyta; Tracheophyta; Spermatophyta; Magnoliophyta; eudicotyledons; Gunneridae; Pentapetalae; rosids; malvids; Brassicales; Brassicaceae; Camelineae; Arabidopsis	.	TRINITY_DN12773_c0_g2::TRINITY_DN12773_c0_g2_i1::g.764351::m.764351	2077-2009[-]	.	.	.	.	.	.	.	.	.	.
TRINITY_DN32623_c2_g1	2.558000634	0.000267663	0.003571751	2.525096605	0.000423848	0.014611438	2.742155016	0.009354096	0.043449718	TRINITY_DN32623_c2_g1_i1	.	.	TRINITY_DN32623_c2_g1::TRINITY_DN32623_c2_g1_i1::g.1177361::m.1177361	28-2[-]	.	.	.	.	.	.	.	.	.	.
TRINITY_DN38460_c0_g1	2.557382412	9.26E-18	1.73E-15	2.546262372	5.15E-13	2.25E-10	2.406302239	4.81E-06	0.000159335	TRINITY_DN38460_c0_g1_i2	U90A1_ARATH^U90A1_ARATH^Q:1306-68,H:9-431^50.577%ID^E:9.64e-141^RecName: Full=UDP-glycosyltransferase 90A1;^Eukaryota; Viridiplantae; Streptophyta; Embryophyta; Tracheophyta; Spermatophyta; Magnoliophyta; eudicotyledons; Gunneridae; Pentapetalae; rosids; malvids; Brassicales; Brassicaceae; Camelineae; Arabidopsis	.	TRINITY_DN38460_c0_g1::TRINITY_DN38460_c0_g1_i2::g.1730986::m.1730986	687-607[-]	.	.	.	.	.	.	.	.	.	.
TRINITY_DN51471_c0_g1	2.555211971	2.27E-05	0.000437867	2.505804131	2.77E-05	0.001594774	2.619267471	0.000643906	0.0061344	TRINITY_DN51471_c0_g1_i1	.	.	TRINITY_DN51471_c0_g1::TRINITY_DN51471_c0_g1_i1::g.576756::m.576756	662-600[-]	.	.	.	.	.	.	.	.	.	.
TRINITY_DN49832_c0_g1	2.554222789	5.27E-18	1.02E-15	2.559471399	1.97E-13	9.46E-11	2.500043958	8.42E-07	4.42E-05	TRINITY_DN49832_c0_g1_i1	ARR4_ARATH^ARR4_ARATH^Q:6-308,H:78-174^71.569%ID^E:2.39e-40^RecName: Full=Two-component response regulator ARR4;^Eukaryota; Viridiplantae; Streptophyta; Embryophyta; Tracheophyta; Spermatophyta; Magnoliophyta; eudicotyledons; Gunneridae; Pentapetalae; rosids; malvids; Brassicales; Brassicaceae; Camelineae; Arabidopsis	.	TRINITY_DN49832_c0_g1::TRINITY_DN49832_c0_g1_i1::g.1760107::m.1760107	902-934[+]	.	.	.	.	.	.	.	.	.	.
TRINITY_DN37633_c0_g4	2.553673601	1.49E-20	3.74E-18	2.565454083	9.22E-16	6.96E-13	2.633493438	1.89E-08	2.52E-06	TRINITY_DN37633_c0_g4_i2	CYSEP_PHAVU^CYSEP_PHAVU^Q:256-1239,H:15-348^58.754%ID^E:8.4e-139^RecName: Full=Vignain;^Eukaryota; Viridiplantae; Streptophyta; Embryophyta; Tracheophyta; Spermatophyta; Magnoliophyta; eudicotyledons; Gunneridae; Pentapetalae; rosids; fabids; Fabales; Fabaceae; Papilionoideae; 50 kb inversion clade; NPAAA clade; indigoferoid/millettioid clade; Phaseoleae; Phaseolus	.	TRINITY_DN37633_c0_g4::TRINITY_DN37633_c0_g4_i2::g.1222724::m.1222724	311-415[+]	.	.	.	.	.	.	.	.	.	.
TRINITY_DN87166_c0_g1	2.550301032	2.82E-11	2.09E-09	2.534824118	8.90E-10	1.94E-07	2.55393954	4.28E-06	0.000146339	TRINITY_DN87166_c0_g1_i1	INO1_MESCR^INO1_MESCR^Q:266-1801,H:1-512^99.805%ID^E:0^RecName: Full=Inositol-3-phosphate synthase;^Eukaryota; Viridiplantae; Streptophyta; Embryophyta; Tracheophyta; Spermatophyta; Magnoliophyta; eudicotyledons; Gunneridae; Pentapetalae; Caryophyllales; Aizoaceae; Mesembryanthemum; Cryophytum	.	TRINITY_DN87166_c0_g1::TRINITY_DN87166_c0_g1_i1::g.2034270::m.2034270	2304-2248[-]	.	.	.	.	.	.	.	.	.	.
TRINITY_DN14011_c0_g2	2.548675561	2.23E-08	9.43E-07	2.528907756	2.71E-07	3.04E-05	2.281390353	0.001605136	0.012059234	TRINITY_DN14011_c0_g2_i1	GSTXA_TOBAC^GSTXA_TOBAC^Q:5-316,H:112-219^54.128%ID^E:1.05e-34^RecName: Full=Probable glutathione S-transferase parA;^Eukaryota; Viridiplantae; Streptophyta; Embryophyta; Tracheophyta; Spermatophyta; Magnoliophyta; eudicotyledons; Gunneridae; Pentapetalae; asterids; lamiids; Solanales; Solanaceae; Nicotianoideae; Nicotianeae; Nicotiana	.	TRINITY_DN14011_c0_g2::TRINITY_DN14011_c0_g2_i1::g.1825813::m.1825813	455-493[+]	.	.	.	.	.	.	.	.	.	.
TRINITY_DN27048_c1_g1	2.548622328	5.41E-07	1.63E-05	2.557058151	5.02E-06	0.00037574	2.052460219	0.010570549	0.047410726	TRINITY_DN27048_c1_g1_i1	.	.	TRINITY_DN27048_c1_g1::TRINITY_DN27048_c1_g1_i1::g.365684::m.365684	709-738[+]	.	.	.	.	.	.	.	.	.	.
TRINITY_DN60248_c0_g1	2.546129496	1.57E-11	1.21E-09	2.552210453	2.66E-09	5.18E-07	2.288324943	0.000199848	0.00255739	TRINITY_DN60248_c0_g1_i1	CTNS_ARATH^CTNS_ARATH^Q:249-1046,H:4-268^70.301%ID^E:2.57e-135^RecName: Full=Cystinosin homolog;^Eukaryota; Viridiplantae; Streptophyta; Embryophyta; Tracheophyta; Spermatophyta; Magnoliophyta; eudicotyledons; Gunneridae; Pentapetalae; rosids; malvids; Brassicales; Brassicaceae; Camelineae; Arabidopsis	.	TRINITY_DN60248_c0_g1::TRINITY_DN60248_c0_g1_i1::g.2078798::m.2078798	107-268[+]	.	.	.	ExpAA=20.41^PredHel=1^Topology=i5-27o	.	.	.	.	.	.
TRINITY_DN32126_c0_g4	2.543417565	2.78E-05	0.000520153	2.503790759	0.00011235	0.005043888	3.048547265	0.001939807	0.013863985	TRINITY_DN32126_c0_g4_i1	ORP4C_ARATH^ORP4C_ARATH^Q:109-1086,H:43-367^50.303%ID^E:1.93e-106^RecName: Full=Oxysterol-binding protein-related protein 4C;^Eukaryota; Viridiplantae; Streptophyta; Embryophyta; Tracheophyta; Spermatophyta; Magnoliophyta; eudicotyledons; Gunneridae; Pentapetalae; rosids; malvids; Brassicales; Brassicaceae; Camelineae; Arabidopsis	.	TRINITY_DN32126_c0_g4::TRINITY_DN32126_c0_g4_i1::g.841176::m.841176	1035-913[-]	.	.	.	ExpAA=17.75^PredHel=1^Topology=i7-26o	.	.	.	.	.	.
TRINITY_DN90965_c0_g1	2.530910335	6.66E-18	1.27E-15	2.519628149	1.40E-12	5.65E-10	2.607123775	1.44E-07	1.20E-05	TRINITY_DN90965_c0_g1_i1	.	.	TRINITY_DN90965_c0_g1::TRINITY_DN90965_c0_g1_i1::g.926798::m.926798	603-505[-]	.	.	.	ExpAA=14.78^PredHel=1^Topology=o4-26i	.	.	.	.	.	.
TRINITY_DN37561_c1_g2	2.528679763	4.39E-12	3.67E-10	2.53479329	1.61E-09	3.29E-07	2.537156955	2.67E-05	0.000568453	TRINITY_DN37561_c1_g2_i1	POT8_ARATH^POT8_ARATH^Q:432-2822,H:1-781^73.945%ID^E:0^RecName: Full=Potassium transporter 8;^Eukaryota; Viridiplantae; Streptophyta; Embryophyta; Tracheophyta; Spermatophyta; Magnoliophyta; eudicotyledons; Gunneridae; Pentapetalae; rosids; malvids; Brassicales; Brassicaceae; Camelineae; Arabidopsis	.	TRINITY_DN37561_c1_g2::TRINITY_DN37561_c1_g2_i1::g.2059139::m.2059139	728-775[+]	.	.	.	.	.	.	.	.	.	.
TRINITY_DN37916_c3_g1	2.528047553	0.000213902	0.002959139	2.470625665	0.000259152	0.009824694	3.064386204	0.000575111	0.005635764	TRINITY_DN37916_c3_g1_i1	.	.	TRINITY_DN37916_c3_g1::TRINITY_DN37916_c3_g1_i1::g.235185::m.235185	892-812[-]	.	.	.	.	.	.	.	.	.	.
TRINITY_DN21731_c0_g2	2.527884556	3.68E-10	2.21E-08	2.524471022	1.62E-08	2.57E-06	2.614822541	0.000157388	0.002140274	TRINITY_DN21731_c0_g2_i1	BH107_ARATH^BH107_ARATH^Q:558-746,H:37-102^45.455%ID^E:1.73e-06^RecName: Full=Putative transcription factor bHLH107;^Eukaryota; Viridiplantae; Streptophyta; Embryophyta; Tracheophyta; Spermatophyta; Magnoliophyta; eudicotyledons; Gunneridae; Pentapetalae; rosids; malvids; Brassicales; Brassicaceae; Camelineae; Arabidopsis	.	TRINITY_DN21731_c0_g2::TRINITY_DN21731_c0_g2_i1::g.1952631::m.1952631	468-349[-]	.	.	.	.	.	.	.	.	.	.
TRINITY_DN89000_c0_g1	2.526839026	7.08E-06	0.000158073	2.532756702	2.91E-05	0.0016684	3.464197114	0.001375757	0.010749737	TRINITY_DN89000_c0_g1_i1	.	.	TRINITY_DN89000_c0_g1::TRINITY_DN89000_c0_g1_i1::g.2392588::m.2392588	208-146[-]	.	.	.	.	.	.	.	.	.	.
TRINITY_DN27633_c1_g1	2.526263035	1.39E-06	3.79E-05	2.481565303	6.41E-06	0.000462066	2.490452296	0.003136989	0.019604776	TRINITY_DN27633_c1_g1_i1	.	.	TRINITY_DN27633_c1_g1::TRINITY_DN27633_c1_g1_i1::g.1974659::m.1974659	2-40[+]	.	.	.	.	.	.	.	.	.	.
TRINITY_DN40260_c4_g13	2.52435894	4.28E-05	0.000752835	2.478928151	0.000122813	0.005397341	3.216943429	0.001791184	0.013102636	TRINITY_DN40260_c4_g13_i1	.	.	TRINITY_DN40260_c4_g13::TRINITY_DN40260_c4_g13_i1::g.613306::m.613306	157-107[-]	.	.	.	.	.	.	.	.	.	.
TRINITY_DN40298_c1_g3	2.519727475	1.86E-10	1.19E-08	2.495053001	1.32E-08	2.14E-06	2.699808028	0.000194783	0.002509124	TRINITY_DN40298_c1_g3_i1	.	.	TRINITY_DN40298_c1_g3::TRINITY_DN40298_c1_g3_i1::g.623443::m.623443	193-92[-]	.	.	.	.	.	.	.	.	.	.
TRINITY_DN12399_c0_g1	2.519114948	2.34E-05	0.000448774	2.460071746	3.31E-05	0.001861621	2.306033934	0.003873236	0.022910856	TRINITY_DN12399_c0_g1_i1	.	.	TRINITY_DN12399_c0_g1::TRINITY_DN12399_c0_g1_i1::g.161396::m.161396	1097-1044[-]	.	.	.	.	.	.	.	.	.	.
TRINITY_DN34814_c0_g1	2.518292499	1.34E-06	3.65E-05	2.506465084	4.75E-06	0.000358119	2.564844681	0.00084316	0.007508489	TRINITY_DN34814_c0_g1_i1	RHMA_SALG2^RHMA_SALG2^Q:691-122,H:9-199^38.743%ID^E:6.37e-41^RecName: Full=2-keto-3-deoxy-L-rhamnonate aldolase {ECO:0000255|HAMAP-Rule:MF_01290};^Bacteria; Proteobacteria; Gammaproteobacteria; Enterobacterales; Enterobacteriaceae; Salmonella	.	TRINITY_DN34814_c0_g1::TRINITY_DN34814_c0_g1_i1::g.1395515::m.1395515	969-781[-]	.	.	.	.	.	.	.	.	.	.
TRINITY_DN40418_c0_g1	2.513612509	1.04E-10	6.96E-09	2.517449632	3.83E-09	7.18E-07	2.161962231	0.000204717	0.002605504	TRINITY_DN40418_c0_g1_i1	BXL1_ARATH^BXL1_ARATH^Q:323-2536,H:35-771^73.118%ID^E:0^RecName: Full=Beta-D-xylosidase 1;^Eukaryota; Viridiplantae; Streptophyta; Embryophyta; Tracheophyta; Spermatophyta; Magnoliophyta; eudicotyledons; Gunneridae; Pentapetalae; rosids; malvids; Brassicales; Brassicaceae; Camelineae; Arabidopsis	.	TRINITY_DN40418_c0_g1::TRINITY_DN40418_c0_g1_i1::g.796330::m.796330	1839-1970[+]	.	.	.	.	.	.	.	.	.	.
TRINITY_DN11079_c0_g1	2.511622393	5.17E-34	4.56E-31	2.511989242	2.49E-18	3.10E-15	2.577712205	2.16E-10	1.09E-07	TRINITY_DN11079_c0_g1_i1	BH137_ARATH^BH137_ARATH^Q:687-1040,H:127-243^70.339%ID^E:2.34e-47^RecName: Full=Transcription factor bHLH137;^Eukaryota; Viridiplantae; Streptophyta; Embryophyta; Tracheophyta; Spermatophyta; Magnoliophyta; eudicotyledons; Gunneridae; Pentapetalae; rosids; malvids; Brassicales; Brassicaceae; Camelineae; Arabidopsis	.	TRINITY_DN11079_c0_g1::TRINITY_DN11079_c0_g1_i1::g.754724::m.754724	1375-1274[-]	.	.	.	ExpAA=22.43^PredHel=1^Topology=i7-29o	.	.	.	.	.	.
TRINITY_DN32363_c1_g2	2.508440993	5.36E-07	1.62E-05	2.486487019	2.54E-06	0.000210375	2.084059756	0.009927662	0.045419445	TRINITY_DN32363_c1_g2_i1	C96AF_ARATH^C96AF_ARATH^Q:1-606,H:315-493^49.01%ID^E:2.01e-66^RecName: Full=Alkane hydroxylase MAH1 {ECO:0000303|PubMed:17905869};^Eukaryota; Viridiplantae; Streptophyta; Embryophyta; Tracheophyta; Spermatophyta; Magnoliophyta; eudicotyledons; Gunneridae; Pentapetalae; rosids; malvids; Brassicales; Brassicaceae; Camelineae; Arabidopsis	.	TRINITY_DN32363_c1_g2::TRINITY_DN32363_c1_g2_i1::g.436561::m.436561	108-73[-]	.	.	.	.	.	.	.	.	.	.
TRINITY_DN35904_c0_g1	2.497426711	1.51E-05	0.000308743	2.456508468	4.58E-05	0.002445155	2.680284616	0.001927273	0.013794158	TRINITY_DN35904_c0_g1_i2	Y3475_ARATH^Y3475_ARATH^Q:3-170,H:835-890^66.071%ID^E:1.89e-16^RecName: Full=Probable LRR receptor-like serine/threonine-protein kinase At3g47570;^Eukaryota; Viridiplantae; Streptophyta; Embryophyta; Tracheophyta; Spermatophyta; Magnoliophyta; eudicotyledons; Gunneridae; Pentapetalae; rosids; malvids; Brassicales; Brassicaceae; Camelineae; Arabidopsis`Y3475_ARATH^Y3475_ARATH^Q:376-522,H:888-936^5…	.	TRINITY_DN35904_c0_g1::TRINITY_DN35904_c0_g1_i2::g.258071::m.258071	389-451[+]	.	.	.	.	.	.	.	.	.	.
TRINITY_DN34377_c0_g1	2.495610434	9.87E-13	9.24E-11	2.478399619	2.52E-09	4.99E-07	3.014070591	2.22E-05	0.000494618	TRINITY_DN34377_c0_g1_i1	.	.	TRINITY_DN34377_c0_g1::TRINITY_DN34377_c0_g1_i1::g.1413065::m.1413065	72-1[-]	.	.	.	ExpAA=16.64^PredHel=1^Topology=o5-22i	.	.	.	.	.	.
TRINITY_DN1468_c0_g2	2.489348668	2.86E-05	0.000532521	2.41862847	6.78E-05	0.003370418	2.806258228	0.000448889	0.004693785	TRINITY_DN1468_c0_g2_i1	NATAL_ARATH^NATAL_ARATH^Q:773-150,H:28-235^64.593%ID^E:1.54e-79^RecName: Full=Probable acetyltransferase NATA1-like;^Eukaryota; Viridiplantae; Streptophyta; Embryophyta; Tracheophyta; Spermatophyta; Magnoliophyta; eudicotyledons; Gunneridae; Pentapetalae; rosids; malvids; Brassicales; Brassicaceae; Camelineae; Arabidopsis	.	TRINITY_DN1468_c0_g2::TRINITY_DN1468_c0_g2_i1::g.813497::m.813497	801-484[-]	.	.	.	.	.	.	.	.	.	.
TRINITY_DN14704_c1_g1	2.488319318	5.73E-12	4.67E-10	2.479088427	2.62E-09	5.15E-07	2.578841367	3.22E-05	0.000660557	TRINITY_DN14704_c1_g1_i1	INO1_MESCR^INO1_MESCR^Q:454-543,H:131-160^93.333%ID^E:4.72e-10^RecName: Full=Inositol-3-phosphate synthase;^Eukaryota; Viridiplantae; Streptophyta; Embryophyta; Tracheophyta; Spermatophyta; Magnoliophyta; eudicotyledons; Gunneridae; Pentapetalae; Caryophyllales; Aizoaceae; Mesembryanthemum; Cryophytum	.	TRINITY_DN14704_c1_g1::TRINITY_DN14704_c1_g1_i1::g.373071::m.373071	1-51[+]	.	.	.	.	.	.	.	.	.	.
TRINITY_DN27049_c0_g1	2.487402472	2.55E-05	0.000483368	2.44136534	6.90E-05	0.003413848	2.465802138	0.003555723	0.0214805	TRINITY_DN27049_c0_g1_i1	EDM2_ARATH^EDM2_ARATH^Q:3-113,H:378-413^67.568%ID^E:9.67e-11^RecName: Full=Protein ENHANCED DOWNY MILDEW 2 {ECO:0000303|PubMed:23940361};^Eukaryota; Viridiplantae; Streptophyta; Embryophyta; Tracheophyta; Spermatophyta; Magnoliophyta; eudicotyledons; Gunneridae; Pentapetalae; rosids; malvids; Brassicales; Brassicaceae; Camelineae; Arabidopsis`EDM2_ARATH^EDM2_ARATH^Q:215-298,H:409-436^46.429%ID^E:…	.	TRINITY_DN27049_c0_g1::TRINITY_DN27049_c0_g1_i1::g.364232::m.364232	1-93[+]	.	.	.	.	.	.	.	.	.	.
TRINITY_DN37875_c1_g1	2.474513385	3.94E-09	1.95E-07	2.476642389	1.09E-07	1.39E-05	2.461541403	0.000348294	0.003859179	TRINITY_DN37875_c1_g1_i1	YIPL7_ARATH^YIPL7_ARATH^Q:92-529,H:1-127^52.349%ID^E:4.63e-48^RecName: Full=Protein yippee-like At5g53940;^Eukaryota; Viridiplantae; Streptophyta; Embryophyta; Tracheophyta; Spermatophyta; Magnoliophyta; eudicotyledons; Gunneridae; Pentapetalae; rosids; malvids; Brassicales; Brassicaceae; Camelineae; Arabidopsis	.	TRINITY_DN37875_c1_g1::TRINITY_DN37875_c1_g1_i1::g.346601::m.346601	619-660[+]	.	.	.	.	.	.	.	.	.	.
TRINITY_DN32936_c0_g1	2.472251352	6.27E-09	2.96E-07	2.445897433	9.08E-08	1.18E-05	2.339436962	0.000854264	0.007582248	TRINITY_DN32936_c0_g1_i1	.	.	TRINITY_DN32936_c0_g1::TRINITY_DN32936_c0_g1_i1::g.2369327::m.2369327	1-81[+]	.	.	.	.	.	.	.	.	.	.
TRINITY_DN69181_c0_g1	2.47027568	8.63E-11	5.87E-09	2.458187474	4.92E-09	8.97E-07	2.561292861	2.92E-05	0.000612145	TRINITY_DN69181_c0_g1_i1	ADRC3_ARATH^ADRC3_ARATH^Q:244-2,H:12-92^46.988%ID^E:5.33e-16^RecName: Full=NADPH-dependent aldehyde reductase-like protein, chloroplastic {ECO:0000250|UniProtKB:Q9SQR2};^Eukaryota; Viridiplantae; Streptophyta; Embryophyta; Tracheophyta; Spermatophyta; Magnoliophyta; eudicotyledons; Gunneridae; Pentapetalae; rosids; malvids; Brassicales; Brassicaceae; Camelineae; Arabidopsis	.	TRINITY_DN69181_c0_g1::TRINITY_DN69181_c0_g1_i1::g.1193::m.1193	355-2[-]	ADRC3_ARATH^ADRC3_ARATH^Q:28-116,H:2-90^49.451%ID^E:7.31e-20^RecName: Full=NADPH-dependent aldehyde reductase-like protein, chloroplastic {ECO:0000250|UniProtKB:Q9SQR2};^Eukaryota; Viridiplantae; Streptophyta; Embryophyta; Tracheophyta; Spermatophyta; Magnoliophyta; eudicotyledons; Gunneridae; Pentapetalae; rosids; malvids; Brassicales; Brassicaceae; Camelineae; Arabidopsis	PF00106.25^adh_short^short chain dehydrogenase^44-117^E:2.8e-09	.	.	COG1028^Dehydrogenase reductase	KEGG:ath:AT3G03980`KO:K00059	GO:0009507^cellular_component^chloroplast`GO:0016491^molecular_function^oxidoreductase activity	.	.	.
TRINITY_DN31645_c0_g2	2.462595941	8.21E-05	0.001321076	2.393459648	8.95E-05	0.004208953	2.280668333	0.002302545	0.015707755	TRINITY_DN31645_c0_g2_i1	FMO1_ARATH^FMO1_ARATH^Q:988-131,H:239-520^39.51%ID^E:9.95e-62^RecName: Full=Probable flavin-containing monooxygenase 1;^Eukaryota; Viridiplantae; Streptophyta; Embryophyta; Tracheophyta; Spermatophyta; Magnoliophyta; eudicotyledons; Gunneridae; Pentapetalae; rosids; malvids; Brassicales; Brassicaceae; Camelineae; Arabidopsis	.	TRINITY_DN31645_c0_g2::TRINITY_DN31645_c0_g2_i1::g.159837::m.159837	1015-125[-]	FMO1_ARATH^FMO1_ARATH^Q:10-295,H:239-520^39.51%ID^E:7.53e-67^RecName: Full=Probable flavin-containing monooxygenase 1;^Eukaryota; Viridiplantae; Streptophyta; Embryophyta; Tracheophyta; Spermatophyta; Magnoliophyta; eudicotyledons; Gunneridae; Pentapetalae; rosids; malvids; Brassicales; Brassicaceae; Camelineae; Arabidopsis	PF00743.19^FMO-like^Flavin-binding monooxygenase-like^70-274^E:2.2e-09	.	.	COG2072^Monooxygenase	KEGG:ath:AT1G19250`KO:K00485	GO:0050660^molecular_function^flavin adenine dinucleotide binding`GO:0004497^molecular_function^monooxygenase activity`GO:0004499^molecular_function^N,N-dimethylaniline monooxygenase activity`GO:0050661^molecular_function^NADP binding`GO:0031543^molecular_function^peptidyl-proline dioxygenase activity`GO:0062047^molecular_function^pipecolic acid N-hydroxylase`GO:0071456^biological_process^cellula…	.	.	.
TRINITY_DN38691_c1_g1	2.459070315	8.81E-07	2.53E-05	2.423828133	4.68E-06	0.000353723	2.650575768	0.00090399	0.007880787	TRINITY_DN38691_c1_g1_i1	FLZ2_ARATH^FLZ2_ARATH^Q:156-347,H:97-159^55.882%ID^E:3.58e-10^RecName: Full=FCS-Like Zinc finger 2 {ECO:0000303|PubMed:24901469};^Eukaryota; Viridiplantae; Streptophyta; Embryophyta; Tracheophyta; Spermatophyta; Magnoliophyta; eudicotyledons; Gunneridae; Pentapetalae; rosids; malvids; Brassicales; Brassicaceae; Camelineae; Arabidopsis	.	TRINITY_DN38691_c1_g1::TRINITY_DN38691_c1_g1_i1::g.1681512::m.1681512	377-288[-]	.	.	.	.	.	.	.	.	.	.
TRINITY_DN85210_c0_g1	2.457683373	3.57E-08	1.44E-06	2.430655985	4.02E-07	4.23E-05	2.478509638	0.000183461	0.002398262	TRINITY_DN85210_c0_g1_i1	P2B12_ARATH^P2B12_ARATH^Q:5-151,H:203-247^48.98%ID^E:1.78e-06^RecName: Full=Putative F-box protein PP2-B12;^Eukaryota; Viridiplantae; Streptophyta; Embryophyta; Tracheophyta; Spermatophyta; Magnoliophyta; eudicotyledons; Gunneridae; Pentapetalae; rosids; malvids; Brassicales; Brassicaceae; Camelineae; Arabidopsis	.	TRINITY_DN85210_c0_g1::TRINITY_DN85210_c0_g1_i1::g.693478::m.693478	39-77[+]	.	.	.	.	.	.	.	.	.	.
TRINITY_DN53817_c0_g1	2.454907258	2.40E-05	0.000458518	2.397648827	5.45E-05	0.002821041	2.786482289	0.000215956	0.002707011	TRINITY_DN53817_c0_g1_i1	NFYC2_ARATH^NFYC2_ARATH^Q:127-357,H:77-152^42.857%ID^E:3e-13^RecName: Full=Nuclear transcription factor Y subunit C-2;^Eukaryota; Viridiplantae; Streptophyta; Embryophyta; Tracheophyta; Spermatophyta; Magnoliophyta; eudicotyledons; Gunneridae; Pentapetalae; rosids; malvids; Brassicales; Brassicaceae; Camelineae; Arabidopsis	.	TRINITY_DN53817_c0_g1::TRINITY_DN53817_c0_g1_i1::g.298663::m.298663	697-602[-]	.	.	.	.	.	.	.	.	.	.
TRINITY_DN36905_c0_g1	2.454171823	6.45E-18	1.23E-15	2.451013791	6.27E-13	2.66E-10	2.413856416	5.77E-07	3.39E-05	TRINITY_DN36905_c0_g1_i2	MIOX1_ARATH^MIOX1_ARATH^Q:70-1071,H:1-311^61.517%ID^E:1.7e-149^RecName: Full=Inositol oxygenase 1;^Eukaryota; Viridiplantae; Streptophyta; Embryophyta; Tracheophyta; Spermatophyta; Magnoliophyta; eudicotyledons; Gunneridae; Pentapetalae; rosids; malvids; Brassicales; Brassicaceae; Camelineae; Arabidopsis	.	TRINITY_DN36905_c0_g1::TRINITY_DN36905_c0_g1_i2::g.1127873::m.1127873	768-739[-]	.	.	.	.	.	.	.	.	.	.
TRINITY_DN38195_c0_g2	2.454138854	2.56E-08	1.07E-06	2.446406271	2.87E-07	3.19E-05	2.723853069	6.07E-05	0.001052562	TRINITY_DN38195_c0_g2_i3	.	.	TRINITY_DN38195_c0_g2::TRINITY_DN38195_c0_g2_i3::g.176744::m.176744	2-58[+]	.	.	.	.	.	.	.	.	.	.
TRINITY_DN39993_c3_g3	2.437021804	3.02E-10	1.84E-08	2.424879717	1.22E-08	2.00E-06	2.232527422	0.000257394	0.003082636	TRINITY_DN39993_c3_g3_i1	C76C4_ARATH^C76C4_ARATH^Q:2-601,H:307-506^63%ID^E:2.91e-94^RecName: Full=Cytochrome P450 76C4;^Eukaryota; Viridiplantae; Streptophyta; Embryophyta; Tracheophyta; Spermatophyta; Magnoliophyta; eudicotyledons; Gunneridae; Pentapetalae; rosids; malvids; Brassicales; Brassicaceae; Camelineae; Arabidopsis	.	TRINITY_DN39993_c3_g3::TRINITY_DN39993_c3_g3_i1::g.973892::m.973892	889-662[-]	.	.	.	.	.	.	.	.	.	.
TRINITY_DN72594_c0_g1	2.436160956	1.54E-07	5.34E-06	2.406179931	1.05E-06	9.82E-05	2.482922954	0.000218073	0.002723763	TRINITY_DN72594_c0_g1_i1	UFOG7_FRAAN^UFOG7_FRAAN^Q:3-149,H:429-477^61.224%ID^E:5.65e-11^RecName: Full=UDP-glucose flavonoid 3-O-glucosyltransferase 7 {ECO:0000303|PubMed:18487633};^Eukaryota; Viridiplantae; Streptophyta; Embryophyta; Tracheophyta; Spermatophyta; Magnoliophyta; eudicotyledons; Gunneridae; Pentapetalae; rosids; fabids; Rosales; Rosaceae; Rosoideae; Potentilleae; Fragariinae; Fragaria	.	TRINITY_DN72594_c0_g1::TRINITY_DN72594_c0_g1_i1::g.2285389::m.2285389	2-100[+]	.	.	.	.	.	.	.	.	.	.
TRINITY_DN16293_c0_g1	2.435208568	1.48E-05	0.000301767	2.37316153	2.44E-05	0.001431171	2.594386105	0.00042856	0.00453277	TRINITY_DN16293_c0_g1_i1	PIP22_ARATH^PIP22_ARATH^Q:1-504,H:89-256^92.262%ID^E:1.94e-110^RecName: Full=Aquaporin PIP2-2;^Eukaryota; Viridiplantae; Streptophyta; Embryophyta; Tracheophyta; Spermatophyta; Magnoliophyta; eudicotyledons; Gunneridae; Pentapetalae; rosids; malvids; Brassicales; Brassicaceae; Camelineae; Arabidopsis	.	TRINITY_DN16293_c0_g1::TRINITY_DN16293_c0_g1_i1::g.2067760::m.2067760	467-505[+]	.	.	.	.	.	.	.	.	.	.
TRINITY_DN30873_c0_g2	2.434384993	1.17E-07	4.19E-06	2.423774114	1.26E-06	0.000114683	1.937982207	0.008523053	0.04057106	TRINITY_DN30873_c0_g2_i1	FKB62_ARATH^FKB62_ARATH^Q:372-1946,H:26-550^78.517%ID^E:0^RecName: Full=Peptidyl-prolyl cis-trans isomerase FKBP62;^Eukaryota; Viridiplantae; Streptophyta; Embryophyta; Tracheophyta; Spermatophyta; Magnoliophyta; eudicotyledons; Gunneridae; Pentapetalae; rosids; malvids; Brassicales; Brassicaceae; Camelineae; Arabidopsis	.	TRINITY_DN30873_c0_g2::TRINITY_DN30873_c0_g2_i1::g.2305173::m.2305173	1519-1578[+]	.	.	.	.	.	.	.	.	.	.
TRINITY_DN59820_c0_g1	2.434364621	4.38E-07	1.35E-05	2.428589678	2.00E-06	0.000170051	1.915584379	0.002510965	0.016705494	TRINITY_DN59820_c0_g1_i1	CML7_ARATH^CML7_ARATH^Q:421-903,H:6-145^45.963%ID^E:1.77e-30^RecName: Full=Calmodulin-like protein 7;^Eukaryota; Viridiplantae; Streptophyta; Embryophyta; Tracheophyta; Spermatophyta; Magnoliophyta; eudicotyledons; Gunneridae; Pentapetalae; rosids; malvids; Brassicales; Brassicaceae; Camelineae; Arabidopsis	.	TRINITY_DN59820_c0_g1::TRINITY_DN59820_c0_g1_i1::g.2320953::m.2320953	1279-1229[-]	.	.	.	.	.	.	.	.	.	.
TRINITY_DN8250_c0_g1	2.431161663	8.11E-07	2.35E-05	2.410259919	4.31E-06	0.000330121	2.114113625	0.003815352	0.0226644	TRINITY_DN8250_c0_g1_i1	PV42A_ARATH^PV42A_ARATH^Q:197-1255,H:12-351^54.494%ID^E:1.98e-127^RecName: Full=SNF1-related protein kinase regulatory subunit gamma-like PV42a;^Eukaryota; Viridiplantae; Streptophyta; Embryophyta; Tracheophyta; Spermatophyta; Magnoliophyta; eudicotyledons; Gunneridae; Pentapetalae; rosids; malvids; Brassicales; Brassicaceae; Camelineae; Arabidopsis	.	TRINITY_DN8250_c0_g1::TRINITY_DN8250_c0_g1_i1::g.1219564::m.1219564	742-689[-]	.	.	.	.	.	.	.	.	.	.
TRINITY_DN8670_c0_g1	2.426396763	2.01E-05	0.000394954	2.408768893	5.23E-05	0.002727838	2.754963666	0.002929343	0.018638089	TRINITY_DN8670_c0_g1_i1	.	.	TRINITY_DN8670_c0_g1::TRINITY_DN8670_c0_g1_i1::g.1265259::m.1265259	487-516[+]	.	.	.	.	.	.	.	.	.	.
TRINITY_DN33372_c0_g1	2.425390543	2.05E-07	6.92E-06	2.377161135	9.51E-07	8.97E-05	2.594978501	0.000116535	0.001717791	TRINITY_DN33372_c0_g1_i1	RHIE_DICD3^RHIE_DICD3^Q:5-1297,H:205-577^26.027%ID^E:8.9e-26^RecName: Full=Rhamnogalacturonate lyase;^Bacteria; Proteobacteria; Gammaproteobacteria; Enterobacterales; Pectobacteriaceae; Dickeya	.	TRINITY_DN33372_c0_g1::TRINITY_DN33372_c0_g1_i1::g.1638855::m.1638855	1182-1328[+]	.	.	.	.	.	.	.	.	.	.
TRINITY_DN36513_c0_g4	2.425259254	8.16E-22	2.42E-19	2.421332418	9.96E-16	7.44E-13	2.400032983	9.51E-09	1.51E-06	TRINITY_DN36513_c0_g4_i1	.	.	TRINITY_DN36513_c0_g4::TRINITY_DN36513_c0_g4_i1::g.2019399::m.2019399	454-543[+]	.	.	.	.	.	.	.	.	.	.
TRINITY_DN34232_c0_g2	2.421655582	3.94E-18	7.74E-16	2.410696436	5.67E-13	2.46E-10	2.366658773	5.03E-07	3.09E-05	TRINITY_DN34232_c0_g2_i1	AAE1_ARATH^AAE1_ARATH^Q:1-315,H:453-556^70.476%ID^E:3.12e-43^RecName: Full=Probable acyl-activating enzyme 1, peroxisomal;^Eukaryota; Viridiplantae; Streptophyta; Embryophyta; Tracheophyta; Spermatophyta; Magnoliophyta; eudicotyledons; Gunneridae; Pentapetalae; rosids; malvids; Brassicales; Brassicaceae; Camelineae; Arabidopsis	.	TRINITY_DN34232_c0_g2::TRINITY_DN34232_c0_g2_i1::g.1417893::m.1417893	1-318[+]	AAE1_ARATH^AAE1_ARATH^Q:1-105,H:453-556^70.476%ID^E:1.35e-44^RecName: Full=Probable acyl-activating enzyme 1, peroxisomal;^Eukaryota; Viridiplantae; Streptophyta; Embryophyta; Tracheophyta; Spermatophyta; Magnoliophyta; eudicotyledons; Gunneridae; Pentapetalae; rosids; malvids; Brassicales; Brassicaceae; Camelineae; Arabidopsis	PF13193.6^AMP-binding_C^AMP-binding enzyme C-terminal domain^6-81^E:3.2e-24	.	.	COG0318^Amp-dependent synthetase and ligase	KEGG:ath:AT1G20560	GO:0005777^cellular_component^peroxisome`GO:0016874^molecular_function^ligase activity`GO:0006631^biological_process^fatty acid metabolic process	.	.	.
TRINITY_DN31162_c0_g3	2.421536582	1.45E-20	3.66E-18	2.435317158	6.83E-14	3.55E-11	2.348881129	3.69E-07	2.43E-05	TRINITY_DN31162_c0_g3_i1	.	.	TRINITY_DN31162_c0_g3::TRINITY_DN31162_c0_g3_i1::g.1143569::m.1143569	1232-1191[-]	.	.	.	.	.	.	.	.	.	.
TRINITY_DN54306_c0_g1	2.419658611	7.25E-11	4.99E-09	2.401452381	8.30E-09	1.42E-06	2.552509483	5.65E-05	0.000997972	TRINITY_DN54306_c0_g1_i1	ZIFL1_ARATH^ZIFL1_ARATH^Q:4-129,H:434-475^76.19%ID^E:4.48e-08^RecName: Full=Protein ZINC INDUCED FACILITATOR-LIKE 1;^Eukaryota; Viridiplantae; Streptophyta; Embryophyta; Tracheophyta; Spermatophyta; Magnoliophyta; eudicotyledons; Gunneridae; Pentapetalae; rosids; malvids; Brassicales; Brassicaceae; Camelineae; Arabidopsis	.	TRINITY_DN54306_c0_g1::TRINITY_DN54306_c0_g1_i1::g.1334360::m.1334360	2-61[+]	.	.	.	.	.	.	.	.	.	.
TRINITY_DN89546_c0_g1	2.416731012	1.16E-17	2.15E-15	2.41467702	2.51E-13	1.16E-10	2.359507015	2.12E-07	1.59E-05	TRINITY_DN89546_c0_g1_i1	ATHB7_ARATH^ATHB7_ARATH^Q:202-891,H:34-258^41.079%ID^E:1.43e-41^RecName: Full=Homeobox-leucine zipper protein ATHB-7;^Eukaryota; Viridiplantae; Streptophyta; Embryophyta; Tracheophyta; Spermatophyta; Magnoliophyta; eudicotyledons; Gunneridae; Pentapetalae; rosids; malvids; Brassicales; Brassicaceae; Camelineae; Arabidopsis	.	TRINITY_DN89546_c0_g1::TRINITY_DN89546_c0_g1_i1::g.1667073::m.1667073	817-764[-]	.	.	.	.	.	.	.	.	.	.
TRINITY_DN6322_c0_g1	2.416192945	1.62E-07	5.58E-06	2.405130136	8.50E-07	8.15E-05	2.042659953	0.00504996	0.027756506	TRINITY_DN6322_c0_g1_i1	.	.	TRINITY_DN6322_c0_g1::TRINITY_DN6322_c0_g1_i1::g.1079933::m.1079933	3-86[+]	.	.	.	.	.	.	.	.	.	.
TRINITY_DN25690_c0_g1	2.414605952	0.000113263	0.00172951	2.383844836	0.000196414	0.007876439	2.340851393	0.004400659	0.025140969	TRINITY_DN25690_c0_g1_i1	STR15_ARATH^STR15_ARATH^Q:429-1,H:43-181^58.042%ID^E:1.04e-56^RecName: Full=Rhodanese-like domain-containing protein 15, chloroplastic;^Eukaryota; Viridiplantae; Streptophyta; Embryophyta; Tracheophyta; Spermatophyta; Magnoliophyta; eudicotyledons; Gunneridae; Pentapetalae; rosids; malvids; Brassicales; Brassicaceae; Camelineae; Arabidopsis	.	TRINITY_DN25690_c0_g1::TRINITY_DN25690_c0_g1_i1::g.2385494::m.2385494	286-387[+]	.	.	.	.	.	.	.	.	.	.
TRINITY_DN30044_c0_g2	2.410059701	7.41E-06	0.000164764	2.408252738	3.14E-05	0.001773252	2.15434718	0.009372006	0.043486202	TRINITY_DN30044_c0_g2_i1	MIA40_ARATH^MIA40_ARATH^Q:259-594,H:28-151^56.452%ID^E:8.78e-39^RecName: Full=Mitochondrial intermembrane space import and assembly protein 40 homolog {ECO:0000305};^Eukaryota; Viridiplantae; Streptophyta; Embryophyta; Tracheophyta; Spermatophyta; Magnoliophyta; eudicotyledons; Gunneridae; Pentapetalae; rosids; malvids; Brassicales; Brassicaceae; Camelineae; Arabidopsis	.	TRINITY_DN30044_c0_g2::TRINITY_DN30044_c0_g2_i1::g.332348::m.332348	60-28[-]	.	.	.	.	.	.	.	.	.	.
TRINITY_DN28671_c0_g1	2.401528162	0.001000584	0.010467766	2.338898239	0.001197514	0.03258459	2.566805583	0.003193186	0.01988549	TRINITY_DN28671_c0_g1_i1	SOT17_ARATH^SOT17_ARATH^Q:2-520,H:159-342^42.391%ID^E:5.94e-41^RecName: Full=Cytosolic sulfotransferase 17;^Eukaryota; Viridiplantae; Streptophyta; Embryophyta; Tracheophyta; Spermatophyta; Magnoliophyta; eudicotyledons; Gunneridae; Pentapetalae; rosids; malvids; Brassicales; Brassicaceae; Camelineae; Arabidopsis	.	TRINITY_DN28671_c0_g1::TRINITY_DN28671_c0_g1_i1::g.1372095::m.1372095	377-303[-]	.	.	.	.	.	.	.	.	.	.
TRINITY_DN88641_c0_g1	2.395706837	1.21E-10	8.03E-09	2.384122937	6.26E-09	1.11E-06	2.288191219	7.66E-05	0.001255557	TRINITY_DN88641_c0_g1_i1	.	.	TRINITY_DN88641_c0_g1::TRINITY_DN88641_c0_g1_i1::g.684516::m.684516	277-182[-]	.	.	.	ExpAA=19.29^PredHel=1^Topology=o10-30i	.	.	.	.	.	.
TRINITY_DN26337_c0_g1	2.389499816	0.001525765	0.014615978	2.307736771	0.001371116	0.036280232	2.019354962	0.009607771	0.0442982	TRINITY_DN26337_c0_g1_i1	SUS6_ARATH^SUS6_ARATH^Q:556-2,H:571-755^80%ID^E:1.18e-104^RecName: Full=Sucrose synthase 6;^Eukaryota; Viridiplantae; Streptophyta; Embryophyta; Tracheophyta; Spermatophyta; Magnoliophyta; eudicotyledons; Gunneridae; Pentapetalae; rosids; malvids; Brassicales; Brassicaceae; Camelineae; Arabidopsis	.	TRINITY_DN26337_c0_g1::TRINITY_DN26337_c0_g1_i1::g.5324::m.5324	223-327[+]	.	.	.	.	.	.	.	.	.	.
TRINITY_DN592_c0_g1	2.388783268	2.51E-20	6.12E-18	2.380371566	2.35E-13	1.10E-10	2.348299467	4.53E-07	2.88E-05	TRINITY_DN592_c0_g1_i1	EXL3_ARATH^EXL3_ARATH^Q:214-1200,H:33-363^51.057%ID^E:1.36e-112^RecName: Full=GDSL esterase/lipase EXL3;^Eukaryota; Viridiplantae; Streptophyta; Embryophyta; Tracheophyta; Spermatophyta; Magnoliophyta; eudicotyledons; Gunneridae; Pentapetalae; rosids; malvids; Brassicales; Brassicaceae; Camelineae; Arabidopsis	.	TRINITY_DN592_c0_g1::TRINITY_DN592_c0_g1_i1::g.710395::m.710395	155-3[-]	.	.	.	.	.	.	.	.	.	.
TRINITY_DN64934_c0_g1	2.378845884	1.26E-06	3.48E-05	2.357215059	4.83E-06	0.000363118	2.269208234	0.001129555	0.009273538	TRINITY_DN64934_c0_g1_i1	.	.	TRINITY_DN64934_c0_g1::TRINITY_DN64934_c0_g1_i1::g.780629::m.780629	51-1[-]	.	.	.	.	.	.	.	.	.	.
TRINITY_DN26763_c0_g1	2.377844207	1.94E-06	5.08E-05	2.361003102	8.12E-06	0.000566571	2.119034208	0.004642484	0.026129399	TRINITY_DN26763_c0_g1_i1	JASON_ARATH^JASON_ARATH^Q:447-1124,H:258-475^49.362%ID^E:1.26e-50^RecName: Full=Protein JASON {ECO:0000305};^Eukaryota; Viridiplantae; Streptophyta; Embryophyta; Tracheophyta; Spermatophyta; Magnoliophyta; eudicotyledons; Gunneridae; Pentapetalae; rosids; malvids; Brassicales; Brassicaceae; Camelineae; Arabidopsis	.	TRINITY_DN26763_c0_g1::TRINITY_DN26763_c0_g1_i1::g.539355::m.539355	1378-1334[-]	.	.	.	.	.	.	.	.	.	.
TRINITY_DN78878_c0_g1	2.375715427	2.12E-06	5.51E-05	2.335698153	6.12E-06	0.000445232	2.310432477	0.00039999	0.004293397	TRINITY_DN78878_c0_g1_i1	.	.	TRINITY_DN78878_c0_g1::TRINITY_DN78878_c0_g1_i1::g.225547::m.225547	124-80[-]	.	.	.	.	.	.	.	.	.	.
TRINITY_DN32561_c0_g5	2.37492459	0.00058045	0.006742494	2.301958589	0.000932645	0.026748808	2.059757923	0.007488539	0.036919577	TRINITY_DN32561_c0_g5_i1	SYYC1_ARATH^SYYC1_ARATH^Q:159-380,H:213-286^81.081%ID^E:2.53e-33^RecName: Full=Tyrosine--tRNA ligase 1, cytoplasmic {ECO:0000305};^Eukaryota; Viridiplantae; Streptophyta; Embryophyta; Tracheophyta; Spermatophyta; Magnoliophyta; eudicotyledons; Gunneridae; Pentapetalae; rosids; malvids; Brassicales; Brassicaceae; Camelineae; Arabidopsis`SYYC1_ARATH^SYYC1_ARATH^Q:21-188,H:42-95^41.071%ID^E:5.12e-07…	.	TRINITY_DN32561_c0_g5::TRINITY_DN32561_c0_g5_i1::g.923029::m.923029	3-380[+]	SYYC1_ARATH^SYYC1_ARATH^Q:53-126,H:213-286^81.081%ID^E:2.28e-33^RecName: Full=Tyrosine--tRNA ligase 1, cytoplasmic {ECO:0000305};^Eukaryota; Viridiplantae; Streptophyta; Embryophyta; Tracheophyta; Spermatophyta; Magnoliophyta; eudicotyledons; Gunneridae; Pentapetalae; rosids; malvids; Brassicales; Brassicaceae; Camelineae; Arabidopsis`SYYC1_ARATH^SYYC1_ARATH^Q:7-62,H:42-95^41.071%ID^E:4.6e-07^Rec…	PF00579.25^tRNA-synt_1b^tRNA synthetases class I (W and Y)^52-126^E:9.1e-18	.	.	COG0162^Catalyzes the attachment of tyrosine to tRNA(Tyr) in a two-step reaction tyrosine is first activated by ATP to form Tyr- AMP and then transferred to the acceptor end of tRNA(Tyr) (By similarity)	KEGG:ath:AT2G33840`KO:K01866	GO:0005829^cellular_component^cytosol`GO:0005524^molecular_function^ATP binding`GO:0004831^molecular_function^tyrosine-tRNA ligase activity`GO:0006418^biological_process^tRNA aminoacylation for protein translation	.	.	.
TRINITY_DN40228_c5_g1	2.370449083	2.29E-13	2.34E-11	2.375092103	1.10E-10	2.95E-08	2.194246076	7.60E-06	0.000223827	TRINITY_DN40228_c5_g1_i1	HHP1_ARATH^HHP1_ARATH^Q:226-1197,H:55-332^55.247%ID^E:2.1e-122^RecName: Full=Heptahelical transmembrane protein 1;^Eukaryota; Viridiplantae; Streptophyta; Embryophyta; Tracheophyta; Spermatophyta; Magnoliophyta; eudicotyledons; Gunneridae; Pentapetalae; rosids; malvids; Brassicales; Brassicaceae; Camelineae; Arabidopsis	.	TRINITY_DN40228_c5_g1::TRINITY_DN40228_c5_g1_i1::g.652613::m.652613	1188-814[-]	.	.	.	.	.	.	.	.	.	.
TRINITY_DN6438_c0_g2	2.368333766	1.21E-05	0.000253907	2.345576347	3.78E-05	0.002074597	2.611444496	0.002411722	0.016265154	TRINITY_DN6438_c0_g2_i1	PTHC_ARATH^PTHC_ARATH^Q:444-815,H:165-288^75.806%ID^E:4.15e-83^RecName: Full=Peptidyl-tRNA hydrolase, chloroplastic;^Eukaryota; Viridiplantae; Streptophyta; Embryophyta; Tracheophyta; Spermatophyta; Magnoliophyta; eudicotyledons; Gunneridae; Pentapetalae; rosids; malvids; Brassicales; Brassicaceae; Camelineae; Arabidopsis`PTHC_ARATH^PTHC_ARATH^Q:242-466,H:95-169^76%ID^E:4.15e-83^RecName: Full=Pep…	.	TRINITY_DN6438_c0_g2::TRINITY_DN6438_c0_g2_i1::g.2064459::m.2064459	2-469[+]	PTHC_ARATH^PTHC_ARATH^Q:76-155,H:90-169^73.75%ID^E:2.16e-36^RecName: Full=Peptidyl-tRNA hydrolase, chloroplastic;^Eukaryota; Viridiplantae; Streptophyta; Embryophyta; Tracheophyta; Spermatophyta; Magnoliophyta; eudicotyledons; Gunneridae; Pentapetalae; rosids; malvids; Brassicales; Brassicaceae; Camelineae; Arabidopsis	PF01195.19^Pept_tRNA_hydro^Peptidyl-tRNA hydrolase^82-150^E:5.6e-19	.	.	COG0193^The natural substrate for this enzyme may be peptidyl- tRNAs which drop off the ribosome during protein synthesis (By similarity)	KEGG:ath:AT1G18440`KO:K01056	GO:0009507^cellular_component^chloroplast`GO:0009570^cellular_component^chloroplast stroma`GO:0004045^molecular_function^aminoacyl-tRNA hydrolase activity	.	.	.
TRINITY_DN27496_c0_g1	2.362964661	9.51E-07	2.70E-05	2.326485036	3.83E-06	0.000298522	2.598069679	0.000301971	0.003463719	TRINITY_DN27496_c0_g1_i1	.	.	TRINITY_DN27496_c0_g1::TRINITY_DN27496_c0_g1_i1::g.1067087::m.1067087	580-615[+]	.	.	.	.	.	.	.	.	.	.
TRINITY_DN40507_c1_g1	2.361463784	4.43E-11	3.18E-09	2.345537798	1.22E-08	2.00E-06	2.603328965	0.000119806	0.001753427	TRINITY_DN40507_c1_g1_i1	.	.	TRINITY_DN40507_c1_g1::TRINITY_DN40507_c1_g1_i1::g.2220012::m.2220012	158-190[+]	.	.	.	.	.	.	.	.	.	.
TRINITY_DN8332_c0_g1	2.361335255	2.21E-07	7.37E-06	2.312364299	1.28E-06	0.000116599	2.360908494	0.000112579	0.00167146	TRINITY_DN8332_c0_g1_i2	IMPL1_ARATH^IMPL1_ARATH^Q:47-160,H:322-359^68.421%ID^E:3.13e-09^RecName: Full=Phosphatase IMPL1, chloroplastic;^Eukaryota; Viridiplantae; Streptophyta; Embryophyta; Tracheophyta; Spermatophyta; Magnoliophyta; eudicotyledons; Gunneridae; Pentapetalae; rosids; malvids; Brassicales; Brassicaceae; Camelineae; Arabidopsis	.	TRINITY_DN8332_c0_g1::TRINITY_DN8332_c0_g1_i2::g.2178324::m.2178324	150-49[-]	.	.	.	.	.	.	.	.	.	.
TRINITY_DN18663_c0_g2	2.361240905	2.76E-07	8.96E-06	2.332768914	1.75E-06	0.000152088	2.134712148	0.002439669	0.016402969	TRINITY_DN18663_c0_g2_i1	RA212_ARATH^RA212_ARATH^Q:1653-505,H:1-356^42.716%ID^E:1.8e-61^RecName: Full=Ethylene-responsive transcription factor RAP2-12;^Eukaryota; Viridiplantae; Streptophyta; Embryophyta; Tracheophyta; Spermatophyta; Magnoliophyta; eudicotyledons; Gunneridae; Pentapetalae; rosids; malvids; Brassicales; Brassicaceae; Camelineae; Arabidopsis	.	TRINITY_DN18663_c0_g2::TRINITY_DN18663_c0_g2_i1::g.431597::m.431597	356-388[+]	.	.	.	.	.	.	.	.	.	.
TRINITY_DN30313_c0_g2	2.361047549	1.94E-10	1.23E-08	2.363649773	1.13E-08	1.86E-06	2.506143512	1.90E-05	0.000438768	TRINITY_DN30313_c0_g2_i1	ALG6_ARATH^ALG6_ARATH^Q:1843-1649,H:295-359^76.923%ID^E:9.92e-24^RecName: Full=Probable dolichyl pyrophosphate Man9GlcNAc2 alpha-1,3-glucosyltransferase;^Eukaryota; Viridiplantae; Streptophyta; Embryophyta; Tracheophyta; Spermatophyta; Magnoliophyta; eudicotyledons; Gunneridae; Pentapetalae; rosids; malvids; Brassicales; Brassicaceae; Camelineae; Arabidopsis`ALG6_ARATH^ALG6_ARATH^Q:1485-1036,H:37…	.	TRINITY_DN30313_c0_g2::TRINITY_DN30313_c0_g2_i1::g.1426441::m.1426441	1951-1889[-]	.	.	.	.	.	.	.	.	.	.
TRINITY_DN32971_c0_g4	2.35744598	0.000264754	0.00354134	2.26449571	0.00023021	0.008959194	2.216894052	0.002851994	0.018293439	TRINITY_DN32971_c0_g4_i1	CXE2_ARATH^CXE2_ARATH^Q:548-9,H:140-314^45.652%ID^E:3.93e-46^RecName: Full=Probable carboxylesterase 2;^Eukaryota; Viridiplantae; Streptophyta; Embryophyta; Tracheophyta; Spermatophyta; Magnoliophyta; eudicotyledons; Gunneridae; Pentapetalae; rosids; malvids; Brassicales; Brassicaceae; Camelineae; Arabidopsis	.	TRINITY_DN32971_c0_g4::TRINITY_DN32971_c0_g4_i1::g.2367487::m.2367487	1-165[+]	.	.	.	.	.	.	.	.	.	.
TRINITY_DN7946_c0_g1	2.357280859	0.000106577	0.001640412	2.294901534	0.000252983	0.009639322	2.252110816	0.005138932	0.028104035	TRINITY_DN7946_c0_g1_i1	CXE12_ARATH^CXE12_ARATH^Q:172-453,H:12-107^41.237%ID^E:2.38e-14^RecName: Full=Probable carboxylesterase 12;^Eukaryota; Viridiplantae; Streptophyta; Embryophyta; Tracheophyta; Spermatophyta; Magnoliophyta; eudicotyledons; Gunneridae; Pentapetalae; rosids; malvids; Brassicales; Brassicaceae; Camelineae; Arabidopsis	.	TRINITY_DN7946_c0_g1::TRINITY_DN7946_c0_g1_i1::g.695609::m.695609	305-159[-]	.	.	.	.	.	.	.	.	.	.
TRINITY_DN38342_c0_g1	2.356511873	2.21E-27	1.21E-24	2.362630206	4.23E-17	3.90E-14	2.290964939	5.39E-09	9.55E-07	TRINITY_DN38342_c0_g1_i3	CNBL7_ORYSJ^CNBL7_ORYSJ^Q:395-1021,H:1-213^64.319%ID^E:4.87e-85^RecName: Full=Calcineurin B-like protein 7;^Eukaryota; Viridiplantae; Streptophyta; Embryophyta; Tracheophyta; Spermatophyta; Magnoliophyta; Liliopsida; Poales; Poaceae; BOP clade; Oryzoideae; Oryzeae; Oryzinae; Oryza; Oryza sativa`CNBL7_ORYSJ^CNBL7_ORYSJ^Q:2449-3054,H:19-193^49.505%ID^E:5.24e-56^RecName: Full=Calcineurin B-like prot…	.	TRINITY_DN38342_c0_g1::TRINITY_DN38342_c0_g1_i3::g.859894::m.859894	2032-1970[-]	.	.	.	.	.	.	.	.	.	.
TRINITY_DN28710_c0_g2	2.354281856	6.45E-06	0.000145804	2.320015766	1.96E-05	0.001187309	2.619670984	0.000571132	0.005609358	TRINITY_DN28710_c0_g2_i1	USPL1_ARATH^USPL1_ARATH^Q:34-705,H:52-279^46.93%ID^E:3.64e-73^RecName: Full=BURP domain protein USPL1 {ECO:0000303|PubMed:19639386};^Eukaryota; Viridiplantae; Streptophyta; Embryophyta; Tracheophyta; Spermatophyta; Magnoliophyta; eudicotyledons; Gunneridae; Pentapetalae; rosids; malvids; Brassicales; Brassicaceae; Camelineae; Arabidopsis	.	TRINITY_DN28710_c0_g2::TRINITY_DN28710_c0_g2_i1::g.193072::m.193072	275-213[-]	.	.	.	.	.	.	.	.	.	.
TRINITY_DN37048_c0_g2	2.353072344	7.02E-11	4.85E-09	2.352692713	8.12E-09	1.40E-06	2.275780869	6.44E-05	0.001100815	TRINITY_DN37048_c0_g2_i3	GDPD1_ARATH^GDPD1_ARATH^Q:421-1269,H:100-360^58.099%ID^E:1.69e-106^RecName: Full=Glycerophosphodiester phosphodiesterase GDPD1, chloroplastic {ECO:0000305};^Eukaryota; Viridiplantae; Streptophyta; Embryophyta; Tracheophyta; Spermatophyta; Magnoliophyta; eudicotyledons; Gunneridae; Pentapetalae; rosids; malvids; Brassicales; Brassicaceae; Camelineae; Arabidopsis`GDPD1_ARATH^GDPD1_ARATH^Q:48-311,H:…	.	TRINITY_DN37048_c0_g2::TRINITY_DN37048_c0_g2_i3::g.1556373::m.1556373	1-84[+]	.	.	.	.	.	.	.	.	.	.
TRINITY_DN38276_c0_g1	2.344997167	2.69E-09	1.37E-07	2.31731926	9.01E-08	1.18E-05	2.393601931	5.60E-05	0.000991687	TRINITY_DN38276_c0_g1_i1	.	.	TRINITY_DN38276_c0_g1::TRINITY_DN38276_c0_g1_i1::g.1491848::m.1491848	581-700[+]	.	.	.	.	.	.	.	.	.	.
TRINITY_DN36001_c1_g1	2.337936216	6.10E-05	0.001023148	2.292580868	0.000142574	0.006109908	2.486002807	0.006192769	0.032194105	TRINITY_DN36001_c1_g1_i2	.	.	TRINITY_DN36001_c1_g1::TRINITY_DN36001_c1_g1_i2::g.1858037::m.1858037	238-336[+]	.	.	.	.	.	.	.	.	.	.
TRINITY_DN37194_c0_g2	2.336993295	4.15E-07	1.29E-05	2.304325844	2.64E-06	0.000217784	2.41833586	0.000710602	0.006595343	TRINITY_DN37194_c0_g2_i1	ETFQO_ORYSJ^ETFQO_ORYSJ^Q:827-898,H:548-571^95.833%ID^E:1.25e-06^RecName: Full=Electron transfer flavoprotein-ubiquinone oxidoreductase, mitochondrial;^Eukaryota; Viridiplantae; Streptophyta; Embryophyta; Tracheophyta; Spermatophyta; Magnoliophyta; Liliopsida; Poales; Poaceae; BOP clade; Oryzoideae; Oryzeae; Oryzinae; Oryza; Oryza sativa	.	TRINITY_DN37194_c0_g2::TRINITY_DN37194_c0_g2_i1::g.484675::m.484675	639-689[+]	.	.	.	.	.	.	.	.	.	.
TRINITY_DN50693_c0_g1	2.336569684	1.05E-27	6.14E-25	2.339256145	2.45E-17	2.46E-14	2.284962749	2.42E-09	5.29E-07	TRINITY_DN50693_c0_g1_i1	RLA02_ARATH^RLA02_ARATH^Q:172-951,H:18-277^70.385%ID^E:1.09e-131^RecName: Full=60S acidic ribosomal protein P0-2;^Eukaryota; Viridiplantae; Streptophyta; Embryophyta; Tracheophyta; Spermatophyta; Magnoliophyta; eudicotyledons; Gunneridae; Pentapetalae; rosids; malvids; Brassicales; Brassicaceae; Camelineae; Arabidopsis	.	TRINITY_DN50693_c0_g1::TRINITY_DN50693_c0_g1_i1::g.1503741::m.1503741	845-816[-]	.	.	.	.	.	.	.	.	.	.
TRINITY_DN16509_c0_g3	2.336183267	1.27E-07	4.52E-06	2.319728109	1.60E-06	0.00014117	2.238796216	0.001221276	0.009820628	TRINITY_DN16509_c0_g3_i1	BCA1_ARATH^BCA1_ARATH^Q:1043-234,H:70-336^69.259%ID^E:2.3e-127^RecName: Full=Beta carbonic anhydrase 1, chloroplastic {ECO:0000303|PubMed:17407539};^Eukaryota; Viridiplantae; Streptophyta; Embryophyta; Tracheophyta; Spermatophyta; Magnoliophyta; eudicotyledons; Gunneridae; Pentapetalae; rosids; malvids; Brassicales; Brassicaceae; Camelineae; Arabidopsis	.	TRINITY_DN16509_c0_g3::TRINITY_DN16509_c0_g3_i1::g.1374702::m.1374702	1004-1042[+]	.	.	.	.	.	.	.	.	.	.
TRINITY_DN29717_c0_g2	2.333845291	2.88E-17	5.05E-15	2.325186091	3.71E-12	1.39E-09	2.268262721	1.42E-06	6.62E-05	TRINITY_DN29717_c0_g2_i1	ATHB7_ARATH^ATHB7_ARATH^Q:478-1158,H:38-246^40.161%ID^E:6.83e-36^RecName: Full=Homeobox-leucine zipper protein ATHB-7;^Eukaryota; Viridiplantae; Streptophyta; Embryophyta; Tracheophyta; Spermatophyta; Magnoliophyta; eudicotyledons; Gunneridae; Pentapetalae; rosids; malvids; Brassicales; Brassicaceae; Camelineae; Arabidopsis	.	TRINITY_DN29717_c0_g2::TRINITY_DN29717_c0_g2_i1::g.128852::m.128852	506-339[-]	.	.	.	.	.	.	.	.	.	.
TRINITY_DN25431_c0_g2	2.329234171	2.54E-05	0.000480934	2.284810805	5.25E-05	0.002732973	1.963237388	0.002444816	0.016424307	TRINITY_DN25431_c0_g2_i1	PX114_ORYSJ^PX114_ORYSJ^Q:751-77,H:3-222^70.222%ID^E:3.85e-108^RecName: Full=Peroxisomal membrane protein 11-4;^Eukaryota; Viridiplantae; Streptophyta; Embryophyta; Tracheophyta; Spermatophyta; Magnoliophyta; Liliopsida; Poales; Poaceae; BOP clade; Oryzoideae; Oryzeae; Oryzinae; Oryza; Oryza sativa	.	TRINITY_DN25431_c0_g2::TRINITY_DN25431_c0_g2_i1::g.1057925::m.1057925	320-433[+]	.	.	.	.	.	.	.	.	.	.
TRINITY_DN21518_c0_g1	2.328992574	3.07E-12	2.63E-10	2.328903202	2.33E-09	4.63E-07	2.207872982	6.15E-05	0.00106269	TRINITY_DN21518_c0_g1_i1	PTR46_ARATH^PTR46_ARATH^Q:6-1472,H:55-545^49.899%ID^E:1.9e-177^RecName: Full=Protein NRT1/ PTR FAMILY 5.4;^Eukaryota; Viridiplantae; Streptophyta; Embryophyta; Tracheophyta; Spermatophyta; Magnoliophyta; eudicotyledons; Gunneridae; Pentapetalae; rosids; malvids; Brassicales; Brassicaceae; Camelineae; Arabidopsis	.	TRINITY_DN21518_c0_g1::TRINITY_DN21518_c0_g1_i1::g.2390414::m.2390414	1565-1521[-]	.	.	.	.	.	.	.	.	.	.
TRINITY_DN1383_c0_g2	2.32847428	4.20E-11	3.02E-09	2.325092764	7.84E-09	1.35E-06	2.506349026	6.63E-06	0.000203547	TRINITY_DN1383_c0_g2_i1	BCA1_ARATH^BCA1_ARATH^Q:121-930,H:70-336^69.259%ID^E:5.57e-127^RecName: Full=Beta carbonic anhydrase 1, chloroplastic {ECO:0000303|PubMed:17407539};^Eukaryota; Viridiplantae; Streptophyta; Embryophyta; Tracheophyta; Spermatophyta; Magnoliophyta; eudicotyledons; Gunneridae; Pentapetalae; rosids; malvids; Brassicales; Brassicaceae; Camelineae; Arabidopsis	.	TRINITY_DN1383_c0_g2::TRINITY_DN1383_c0_g2_i1::g.953501::m.953501	575-622[+]	.	.	.	.	.	.	.	.	.	.
TRINITY_DN583_c0_g1	2.327105237	4.77E-14	5.35E-12	2.322248055	3.65E-11	1.09E-08	2.558639258	1.07E-07	9.44E-06	TRINITY_DN583_c0_g1_i1	FMO1_ARATH^FMO1_ARATH^Q:45-1598,H:7-520^40.421%ID^E:8.87e-129^RecName: Full=Probable flavin-containing monooxygenase 1;^Eukaryota; Viridiplantae; Streptophyta; Embryophyta; Tracheophyta; Spermatophyta; Magnoliophyta; eudicotyledons; Gunneridae; Pentapetalae; rosids; malvids; Brassicales; Brassicaceae; Camelineae; Arabidopsis	.	TRINITY_DN583_c0_g1::TRINITY_DN583_c0_g1_i1::g.708189::m.708189	1833-1862[+]	.	.	.	.	.	.	.	.	.	.
TRINITY_DN6240_c0_g2	2.326747074	1.10E-07	3.97E-06	2.313671243	1.12E-06	0.000103375	2.09816466	0.002720932	0.017688083	TRINITY_DN6240_c0_g2_i1	GOLS2_SOLLC^GOLS2_SOLLC^Q:113-337,H:259-337^62.353%ID^E:1.52e-23^RecName: Full=Galactinol synthase 2;^Eukaryota; Viridiplantae; Streptophyta; Embryophyta; Tracheophyta; Spermatophyta; Magnoliophyta; eudicotyledons; Gunneridae; Pentapetalae; asterids; lamiids; Solanales; Solanaceae; Solanoideae; Solaneae; Solanum; Lycopersicon	.	TRINITY_DN6240_c0_g2::TRINITY_DN6240_c0_g2_i1::g.1123240::m.1123240	222-278[+]	.	.	.	.	.	.	.	.	.	.
TRINITY_DN84901_c0_g1	2.326659824	0.000862901	0.009296497	2.250878961	0.000964011	0.027501873	2.23716177	0.009124183	0.042688272	TRINITY_DN84901_c0_g1_i1	.	.	TRINITY_DN84901_c0_g1::TRINITY_DN84901_c0_g1_i1::g.488515::m.488515	688-635[-]	.	.	.	.	.	.	.	.	.	.
TRINITY_DN11336_c0_g1	2.326192064	1.34E-05	0.000276595	2.292436682	3.36E-05	0.001882522	2.070956348	0.00710615	0.035505343	TRINITY_DN11336_c0_g1_i1	.	.	TRINITY_DN11336_c0_g1::TRINITY_DN11336_c0_g1_i1::g.1523642::m.1523642	502-555[+]	.	.	.	.	.	.	.	.	.	.
TRINITY_DN68830_c0_g1	2.320963931	6.86E-08	2.58E-06	2.326125644	6.05E-07	6.09E-05	1.972243916	0.001633146	0.012204052	TRINITY_DN68830_c0_g1_i1	.	.	TRINITY_DN68830_c0_g1::TRINITY_DN68830_c0_g1_i1::g.1914010::m.1914010	614-561[-]	.	.	.	.	.	.	.	.	.	.
TRINITY_DN11934_c0_g2	2.320865227	3.26E-08	1.33E-06	2.331380837	2.28E-07	2.62E-05	1.888632332	0.001974928	0.014066076	TRINITY_DN11934_c0_g2_i1	STR15_ARATH^STR15_ARATH^Q:541-945,H:45-181^60.584%ID^E:3.78e-53^RecName: Full=Rhodanese-like domain-containing protein 15, chloroplastic;^Eukaryota; Viridiplantae; Streptophyta; Embryophyta; Tracheophyta; Spermatophyta; Magnoliophyta; eudicotyledons; Gunneridae; Pentapetalae; rosids; malvids; Brassicales; Brassicaceae; Camelineae; Arabidopsis	.	TRINITY_DN11934_c0_g2::TRINITY_DN11934_c0_g2_i1::g.457964::m.457964	1-303[+]	.	.	.	.	.	.	.	.	.	.
TRINITY_DN27993_c0_g4	2.317179101	0.000848733	0.009180666	2.312513596	0.001223155	0.033097153	3.191904457	0.003891379	0.023002595	TRINITY_DN27993_c0_g4_i1	RBP1_MEDTR^RBP1_MEDTR^Q:547-828,H:145-237^53.191%ID^E:1.54e-30^RecName: Full=RNA-binding protein 1 {ECO:0000303|PubMed:15037734};^Eukaryota; Viridiplantae; Streptophyta; Embryophyta; Tracheophyta; Spermatophyta; Magnoliophyta; eudicotyledons; Gunneridae; Pentapetalae; rosids; fabids; Fabales; Fabaceae; Papilionoideae; 50 kb inversion clade; NPAAA clade; Hologalegina; IRL clade; Trifolieae; Medica…	.	TRINITY_DN27993_c0_g4::TRINITY_DN27993_c0_g4_i1::g.219773::m.219773	89-3[-]	.	.	.	ExpAA=15.21^PredHel=1^Topology=i7-28o	.	.	.	.	.	.
TRINITY_DN36190_c0_g1	2.315455678	5.80E-11	4.07E-09	2.303808557	8.18E-09	1.40E-06	2.417734873	1.54E-05	0.000380117	TRINITY_DN36190_c0_g1_i1	Y3160_ORYSJ^Y3160_ORYSJ^Q:328-1113,H:27-304^26.736%ID^E:6.3e-18^RecName: Full=Putative B3 domain-containing protein Os03g0621600;^Eukaryota; Viridiplantae; Streptophyta; Embryophyta; Tracheophyta; Spermatophyta; Magnoliophyta; Liliopsida; Poales; Poaceae; BOP clade; Oryzoideae; Oryzeae; Oryzinae; Oryza; Oryza sativa	.	TRINITY_DN36190_c0_g1::TRINITY_DN36190_c0_g1_i1::g.2297210::m.2297210	150-350[+]	.	.	.	.	.	.	.	.	.	.
TRINITY_DN29807_c0_g1	2.313814966	3.28E-74	2.53E-70	2.317759999	9.59E-25	2.95E-21	2.301084597	1.87E-13	8.15E-10	TRINITY_DN29807_c0_g1_i1	AGL8_SOLLC^AGL8_SOLLC^Q:96-569,H:1-157^71.519%ID^E:2.3e-71^RecName: Full=Agamous-like MADS-box protein AGL8 homolog;^Eukaryota; Viridiplantae; Streptophyta; Embryophyta; Tracheophyta; Spermatophyta; Magnoliophyta; eudicotyledons; Gunneridae; Pentapetalae; asterids; lamiids; Solanales; Solanaceae; Solanoideae; Solaneae; Solanum; Lycopersicon	.	TRINITY_DN29807_c0_g1::TRINITY_DN29807_c0_g1_i1::g.17317::m.17317	763-927[+]	.	.	.	.	.	.	.	.	.	.
TRINITY_DN68885_c0_g1	2.308651736	3.53E-07	1.12E-05	2.29526054	2.95E-06	0.000239071	2.193599417	0.001118965	0.009206699	TRINITY_DN68885_c0_g1_i1	.	.	TRINITY_DN68885_c0_g1::TRINITY_DN68885_c0_g1_i1::g.1914865::m.1914865	64-8[-]	.	.	.	.	.	.	.	.	.	.
TRINITY_DN39734_c0_g1	2.306456522	1.19E-17	2.19E-15	2.308441747	3.13E-12	1.18E-09	2.379330057	1.09E-07	9.62E-06	TRINITY_DN39734_c0_g1_i5	.	.	TRINITY_DN39734_c0_g1::TRINITY_DN39734_c0_g1_i5::g.1243918::m.1243918	1300-1470[+]	.	.	.	ExpAA=38.78^PredHel=2^Topology=i7-29o33-55i	.	.	.	.	.	.
TRINITY_DN28882_c0_g2	2.299752171	3.67E-06	8.87E-05	2.295361949	1.19E-05	0.000781054	1.875422268	0.003541864	0.021414854	TRINITY_DN28882_c0_g2_i1	IVD_SOLTU^IVD_SOLTU^Q:23-319,H:314-412^90.909%ID^E:1.34e-57^RecName: Full=Isovaleryl-CoA dehydrogenase, mitochondrial;^Eukaryota; Viridiplantae; Streptophyta; Embryophyta; Tracheophyta; Spermatophyta; Magnoliophyta; eudicotyledons; Gunneridae; Pentapetalae; asterids; lamiids; Solanales; Solanaceae; Solanoideae; Solaneae; Solanum	.	TRINITY_DN28882_c0_g2::TRINITY_DN28882_c0_g2_i1::g.2031641::m.2031641	68-3[-]	.	.	.	.	.	.	.	.	.	.
TRINITY_DN79707_c0_g1	2.298476577	3.06E-11	2.25E-09	2.294673704	6.10E-09	1.09E-06	2.373316444	1.34E-05	0.000339624	TRINITY_DN79707_c0_g1_i1	.	.	TRINITY_DN79707_c0_g1::TRINITY_DN79707_c0_g1_i1::g.1519266::m.1519266	365-333[-]	.	.	.	.	.	.	.	.	.	.
TRINITY_DN50587_c0_g1	2.296223959	5.43E-26	2.62E-23	2.302650048	1.10E-15	8.12E-13	2.262305339	1.33E-08	1.94E-06	TRINITY_DN50587_c0_g1_i1	EF2_ARATH^EF2_ARATH^Q:1-369,H:721-843^89.431%ID^E:1.71e-70^RecName: Full=Elongation factor 2 {ECO:0000305};^Eukaryota; Viridiplantae; Streptophyta; Embryophyta; Tracheophyta; Spermatophyta; Magnoliophyta; eudicotyledons; Gunneridae; Pentapetalae; rosids; malvids; Brassicales; Brassicaceae; Camelineae; Arabidopsis	.	TRINITY_DN50587_c0_g1::TRINITY_DN50587_c0_g1_i1::g.751914::m.751914	610-639[+]	.	.	.	.	.	.	.	.	.	.
TRINITY_DN34697_c0_g1	2.295628899	1.81E-05	0.000360167	2.271500571	5.41E-05	0.002799295	2.06606692	0.011075891	0.049088991	TRINITY_DN34697_c0_g1_i1	SCGT_TOBAC^SCGT_TOBAC^Q:1-489,H:226-384^68.712%ID^E:4.81e-80^RecName: Full=Scopoletin glucosyltransferase;^Eukaryota; Viridiplantae; Streptophyta; Embryophyta; Tracheophyta; Spermatophyta; Magnoliophyta; eudicotyledons; Gunneridae; Pentapetalae; asterids; lamiids; Solanales; Solanaceae; Nicotianoideae; Nicotianeae; Nicotiana	.	TRINITY_DN34697_c0_g1::TRINITY_DN34697_c0_g1_i1::g.151225::m.151225	126-185[+]	.	.	.	.	.	.	.	.	.	.
TRINITY_DN52710_c0_g1	2.293608965	4.86E-13	4.72E-11	2.288470678	4.20E-10	1.00E-07	2.221362562	7.99E-06	0.000232298	TRINITY_DN52710_c0_g1_i1	.	.	TRINITY_DN52710_c0_g1::TRINITY_DN52710_c0_g1_i1::g.1124816::m.1124816	3-41[+]	.	.	.	.	.	.	.	.	.	.
TRINITY_DN12677_c0_g1	2.292945095	8.18E-06	0.000179628	2.285143417	1.90E-05	0.001158256	2.365462107	0.004441877	0.025297236	TRINITY_DN12677_c0_g1_i1	ROMT_VITVI^ROMT_VITVI^Q:42-692,H:1-211^47.489%ID^E:1.64e-60^RecName: Full=Trans-resveratrol di-O-methyltransferase;^Eukaryota; Viridiplantae; Streptophyta; Embryophyta; Tracheophyta; Spermatophyta; Magnoliophyta; eudicotyledons; Gunneridae; Pentapetalae; rosids; Vitales; Vitaceae; Viteae; Vitis	.	TRINITY_DN12677_c0_g1::TRINITY_DN12677_c0_g1_i1::g.1573327::m.1573327	544-600[+]	.	.	.	.	.	.	.	.	.	.
TRINITY_DN35207_c0_g5	2.292004542	2.30E-07	7.63E-06	2.284566794	2.21E-06	0.000186546	2.710021809	0.000955723	0.008184788	TRINITY_DN35207_c0_g5_i1	PPAN_ARATH^PPAN_ARATH^Q:185-376,H:240-303^73.438%ID^E:1.09e-24^RecName: Full=Peter Pan-like protein;^Eukaryota; Viridiplantae; Streptophyta; Embryophyta; Tracheophyta; Spermatophyta; Magnoliophyta; eudicotyledons; Gunneridae; Pentapetalae; rosids; malvids; Brassicales; Brassicaceae; Camelineae; Arabidopsis	.	TRINITY_DN35207_c0_g5::TRINITY_DN35207_c0_g5_i1::g.279086::m.279086	872-904[+]	.	.	.	.	.	.	.	.	.	.
TRINITY_DN24942_c0_g1	2.290825175	1.68E-06	4.46E-05	2.243791652	6.82E-06	0.000489067	2.334267817	0.000195379	0.00251494	TRINITY_DN24942_c0_g1_i1	.	.	TRINITY_DN24942_c0_g1::TRINITY_DN24942_c0_g1_i1::g.247323::m.247323	234-263[+]	.	.	.	.	.	.	.	.	.	.
TRINITY_DN22218_c0_g1	2.287468988	1.06E-07	3.81E-06	2.2718509	9.00E-07	8.58E-05	2.195180519	0.000683273	0.006411538	TRINITY_DN22218_c0_g1_i1	PBL16_ARATH^PBL16_ARATH^Q:81-635,H:175-359^86.486%ID^E:1.01e-114^RecName: Full=Probable serine/threonine-protein kinase PBL16 {ECO:0000305};^Eukaryota; Viridiplantae; Streptophyta; Embryophyta; Tracheophyta; Spermatophyta; Magnoliophyta; eudicotyledons; Gunneridae; Pentapetalae; rosids; malvids; Brassicales; Brassicaceae; Camelineae; Arabidopsis	.	TRINITY_DN22218_c0_g1::TRINITY_DN22218_c0_g1_i1::g.120787::m.120787	690-643[-]	.	.	.	.	.	.	.	.	.	.
TRINITY_DN58047_c0_g1	2.281143627	0.00106866	0.011034252	2.204973435	0.001086221	0.030181991	2.140195694	0.007317202	0.036279436	TRINITY_DN58047_c0_g1_i1	.	.	TRINITY_DN58047_c0_g1::TRINITY_DN58047_c0_g1_i1::g.955686::m.955686	2-304[+]	.	.	.	ExpAA=38.81^PredHel=2^Topology=i47-64o79-96i	.	.	.	.	.	.
TRINITY_DN32970_c0_g1	2.280911948	7.11E-10	4.05E-08	2.270320586	5.40E-08	7.43E-06	2.237073303	0.000171699	0.002284863	TRINITY_DN32970_c0_g1_i2	CER26_ARATH^CER26_ARATH^Q:1595-234,H:12-422^37.555%ID^E:6.31e-88^RecName: Full=Protein ECERIFERUM 26;^Eukaryota; Viridiplantae; Streptophyta; Embryophyta; Tracheophyta; Spermatophyta; Magnoliophyta; eudicotyledons; Gunneridae; Pentapetalae; rosids; malvids; Brassicales; Brassicaceae; Camelineae; Arabidopsis	.	TRINITY_DN32970_c0_g1::TRINITY_DN32970_c0_g1_i2::g.2370452::m.2370452	1057-1167[+]	.	.	.	.	.	.	.	.	.	.
TRINITY_DN1383_c0_g8	2.280392011	1.17E-05	0.000246102	2.270265809	4.63E-05	0.00246838	3.011972912	0.00243608	0.016389708	TRINITY_DN1383_c0_g8_i1	BCA1_ARATH^BCA1_ARATH^Q:127-936,H:70-336^69.259%ID^E:5.98e-127^RecName: Full=Beta carbonic anhydrase 1, chloroplastic {ECO:0000303|PubMed:17407539};^Eukaryota; Viridiplantae; Streptophyta; Embryophyta; Tracheophyta; Spermatophyta; Magnoliophyta; eudicotyledons; Gunneridae; Pentapetalae; rosids; malvids; Brassicales; Brassicaceae; Camelineae; Arabidopsis	.	TRINITY_DN1383_c0_g8::TRINITY_DN1383_c0_g8_i1::g.953598::m.953598	2-190[+]	.	.	.	.	.	.	.	.	.	.
TRINITY_DN59891_c0_g1	2.280272206	4.19E-05	0.000739557	2.249632519	0.000105993	0.00482214	2.096464814	0.006094089	0.031861267	TRINITY_DN59891_c0_g1_i1	XTH23_ARATH^XTH23_ARATH^Q:147-578,H:24-167^79.167%ID^E:3.77e-81^RecName: Full=Probable xyloglucan endotransglucosylase/hydrolase protein 23;^Eukaryota; Viridiplantae; Streptophyta; Embryophyta; Tracheophyta; Spermatophyta; Magnoliophyta; eudicotyledons; Gunneridae; Pentapetalae; rosids; malvids; Brassicales; Brassicaceae; Camelineae; Arabidopsis	.	TRINITY_DN59891_c0_g1::TRINITY_DN59891_c0_g1_i1::g.2320845::m.2320845	578-348[-]	.	.	.	.	.	.	.	.	.	.
TRINITY_DN5855_c0_g1	2.279490106	3.58E-10	2.15E-08	2.268517962	2.93E-08	4.32E-06	2.086841043	0.000424207	0.004496925	TRINITY_DN5855_c0_g1_i1	CAH2_FLALI^CAH2_FLALI^Q:963-1064,H:68-101^76.471%ID^E:1.17e-07^RecName: Full=Carbonic anhydrase 2;^Eukaryota; Viridiplantae; Streptophyta; Embryophyta; Tracheophyta; Spermatophyta; Magnoliophyta; eudicotyledons; Gunneridae; Pentapetalae; asterids; campanulids; Asterales; Asteraceae; Asteroideae; Heliantheae alliance; Tageteae; Flaveria	.	TRINITY_DN5855_c0_g1::TRINITY_DN5855_c0_g1_i1::g.306386::m.306386	2-91[+]	CAHX_FLABI^CAHX_FLABI^Q:1-28,H:187-214^82.143%ID^E:6.55e-10^RecName: Full=Carbonic anhydrase;^Eukaryota; Viridiplantae; Streptophyta; Embryophyta; Tracheophyta; Spermatophyta; Magnoliophyta; eudicotyledons; Gunneridae; Pentapetalae; asterids; campanulids; Asterales; Asteraceae; Asteroideae; Heliantheae alliance; Tageteae; Flaveria	.	.	.	.	.	GO:0005737^cellular_component^cytoplasm`GO:0004089^molecular_function^carbonate dehydratase activity`GO:0008270^molecular_function^zinc ion binding`GO:0015976^biological_process^carbon utilization	.	.	.
TRINITY_DN40029_c2_g11	2.278594821	0.00021646	0.002990516	2.251241478	0.000334693	0.012059197	2.500469506	0.001189261	0.009630695	TRINITY_DN40029_c2_g11_i1	.	.	TRINITY_DN40029_c2_g11::TRINITY_DN40029_c2_g11_i1::g.1318815::m.1318815	142-2[-]	.	.	.	.	.	.	.	.	.	.
TRINITY_DN31414_c0_g3	2.276371438	0.000151454	0.002211574	2.19963344	0.000172262	0.007090564	2.167675708	0.000523484	0.005279417	TRINITY_DN31414_c0_g3_i1	.	.	TRINITY_DN31414_c0_g3::TRINITY_DN31414_c0_g3_i1::g.2106931::m.2106931	445-407[-]	.	.	.	.	.	.	.	.	.	.
TRINITY_DN84502_c0_g1	2.271778708	0.001115222	0.01140827	2.2094547	0.001351277	0.035821315	2.735965888	0.000880439	0.00774179	TRINITY_DN84502_c0_g1_i1	.	.	TRINITY_DN84502_c0_g1::TRINITY_DN84502_c0_g1_i1::g.895962::m.895962	398-303[-]	.	.	.	.	.	.	.	.	.	.
TRINITY_DN29289_c0_g2	2.267768305	1.03E-13	1.11E-11	2.278754079	6.75E-11	1.89E-08	2.084048528	5.58E-06	0.000179137	TRINITY_DN29289_c0_g2_i1	GCT22_ARATH^GCT22_ARATH^Q:349-900,H:1-184^80.435%ID^E:4.38e-108^RecName: Full=Gamma-glutamylcyclotransferase 2-2 {ECO:0000305};^Eukaryota; Viridiplantae; Streptophyta; Embryophyta; Tracheophyta; Spermatophyta; Magnoliophyta; eudicotyledons; Gunneridae; Pentapetalae; rosids; malvids; Brassicales; Brassicaceae; Camelineae; Arabidopsis	.	TRINITY_DN29289_c0_g2::TRINITY_DN29289_c0_g2_i1::g.2050335::m.2050335	1030-1068[+]	.	.	.	.	.	.	.	.	.	.
TRINITY_DN36424_c0_g1	2.265213581	5.62E-06	0.00012955	2.266594697	2.37E-05	0.001393395	2.124007846	0.005159843	0.028165485	TRINITY_DN36424_c0_g1_i1	FRS5_ARATH^FRS5_ARATH^Q:268-603,H:413-523^34.483%ID^E:1.24e-25^RecName: Full=Protein FAR1-RELATED SEQUENCE 5;^Eukaryota; Viridiplantae; Streptophyta; Embryophyta; Tracheophyta; Spermatophyta; Magnoliophyta; eudicotyledons; Gunneridae; Pentapetalae; rosids; malvids; Brassicales; Brassicaceae; Camelineae; Arabidopsis`FRS5_ARATH^FRS5_ARATH^Q:3-182,H:318-388^43.662%ID^E:1.24e-25^RecName: Full=Protein…	.	TRINITY_DN36424_c0_g1::TRINITY_DN36424_c0_g1_i1::g.2036701::m.2036701	811-852[+]	.	.	.	.	.	.	.	.	.	.
TRINITY_DN27069_c0_g2	2.259550409	1.18E-21	3.42E-19	2.260562569	2.56E-15	1.71E-12	2.263379812	3.38E-09	6.79E-07	TRINITY_DN27069_c0_g2_i1	BEL1_ARATH^BEL1_ARATH^Q:98-199,H:433-466^73.529%ID^E:7.81e-09^RecName: Full=Homeobox protein BEL1 homolog;^Eukaryota; Viridiplantae; Streptophyta; Embryophyta; Tracheophyta; Spermatophyta; Magnoliophyta; eudicotyledons; Gunneridae; Pentapetalae; rosids; malvids; Brassicales; Brassicaceae; Camelineae; Arabidopsis	.	TRINITY_DN27069_c0_g2::TRINITY_DN27069_c0_g2_i1::g.366896::m.366896	411-563[+]	.	.	.	.	.	.	.	.	.	.
TRINITY_DN38871_c1_g2	2.25933358	3.76E-06	9.05E-05	2.247195762	9.37E-06	0.000639883	1.678681333	0.008684585	0.041105978	TRINITY_DN38871_c1_g2_i5	AK10B_ARATH^AK10B_ARATH^Q:911-1846,H:236-553^59.813%ID^E:5.8e-104^RecName: Full=RNA demethylase ALKBH10B {ECO:0000305};^Eukaryota; Viridiplantae; Streptophyta; Embryophyta; Tracheophyta; Spermatophyta; Magnoliophyta; eudicotyledons; Gunneridae; Pentapetalae; rosids; malvids; Brassicales; Brassicaceae; Camelineae; Arabidopsis`AK10B_ARATH^AK10B_ARATH^Q:268-960,H:6-238^42.213%ID^E:2.34e-29^RecName: …	.	TRINITY_DN38871_c1_g2::TRINITY_DN38871_c1_g2_i5::g.1348712::m.1348712	4102-4070[-]	.	.	.	.	.	.	.	.	.	.
TRINITY_DN33898_c0_g1	2.259018007	5.54E-21	1.48E-18	2.262837968	2.17E-13	1.03E-10	2.216258923	3.27E-07	2.21E-05	TRINITY_DN33898_c0_g1_i1	U92A1_ARATH^U92A1_ARATH^Q:151-1566,H:10-479^39.754%ID^E:1.64e-108^RecName: Full=UDP-glycosyltransferase 92A1;^Eukaryota; Viridiplantae; Streptophyta; Embryophyta; Tracheophyta; Spermatophyta; Magnoliophyta; eudicotyledons; Gunneridae; Pentapetalae; rosids; malvids; Brassicales; Brassicaceae; Camelineae; Arabidopsis	.	TRINITY_DN33898_c0_g1::TRINITY_DN33898_c0_g1_i1::g.1109620::m.1109620	1898-1839[-]	.	.	.	.	.	.	.	.	.	.
TRINITY_DN71380_c0_g1	2.258701143	3.32E-07	1.06E-05	2.24606988	2.47E-06	0.000205345	2.016578646	0.001877885	0.013540536	TRINITY_DN71380_c0_g1_i1	.	.	TRINITY_DN71380_c0_g1::TRINITY_DN71380_c0_g1_i1::g.589818::m.589818	318-262[-]	.	.	.	.	.	.	.	.	.	.
TRINITY_DN52212_c0_g1	2.253660479	1.17E-20	3.02E-18	2.249202011	6.61E-14	3.44E-11	2.247091557	2.81E-08	3.32E-06	TRINITY_DN52212_c0_g1_i1	IF5A2_NICPL^IF5A2_NICPL^Q:154-627,H:1-158^91.772%ID^E:1.15e-103^RecName: Full=Eukaryotic translation initiation factor 5A-2;^Eukaryota; Viridiplantae; Streptophyta; Embryophyta; Tracheophyta; Spermatophyta; Magnoliophyta; eudicotyledons; Gunneridae; Pentapetalae; asterids; lamiids; Solanales; Solanaceae; Nicotianoideae; Nicotianeae; Nicotiana	.	TRINITY_DN52212_c0_g1::TRINITY_DN52212_c0_g1_i1::g.1758409::m.1758409	677-327[-]	.	.	.	.	.	.	.	.	.	.
TRINITY_DN21387_c0_g1	2.251473912	4.28E-06	0.000101498	2.220926867	2.02E-05	0.001219392	2.226518998	0.001703414	0.01260512	TRINITY_DN21387_c0_g1_i2	Y3475_ARATH^Y3475_ARATH^Q:3-296,H:690-787^58.163%ID^E:9.85e-38^RecName: Full=Probable LRR receptor-like serine/threonine-protein kinase At3g47570;^Eukaryota; Viridiplantae; Streptophyta; Embryophyta; Tracheophyta; Spermatophyta; Magnoliophyta; eudicotyledons; Gunneridae; Pentapetalae; rosids; malvids; Brassicales; Brassicaceae; Camelineae; Arabidopsis	.	TRINITY_DN21387_c0_g1::TRINITY_DN21387_c0_g1_i2::g.1870626::m.1870626	295-248[-]	.	.	.	.	.	.	.	.	.	.
TRINITY_DN29671_c0_g3	2.250941379	0.000446378	0.005460183	2.183931317	0.000818422	0.024186891	2.29082628	0.006131341	0.03200554	TRINITY_DN29671_c0_g3_i1	CML25_ARATH^CML25_ARATH^Q:300-1,H:37-136^65%ID^E:4.68e-29^RecName: Full=Probable calcium-binding protein CML25;^Eukaryota; Viridiplantae; Streptophyta; Embryophyta; Tracheophyta; Spermatophyta; Magnoliophyta; eudicotyledons; Gunneridae; Pentapetalae; rosids; malvids; Brassicales; Brassicaceae; Camelineae; Arabidopsis	.	TRINITY_DN29671_c0_g3::TRINITY_DN29671_c0_g3_i1::g.597383::m.597383	164-117[-]	.	.	.	.	.	.	.	.	.	.
TRINITY_DN37331_c0_g1	2.249918104	1.79E-06	4.73E-05	2.218670596	7.65E-06	0.000538791	2.139294199	0.001455243	0.011211617	TRINITY_DN37331_c0_g1_i5	.	.	TRINITY_DN37331_c0_g1::TRINITY_DN37331_c0_g1_i5::g.1017955::m.1017955	182-24[-]	.	.	.	ExpAA=22.24^PredHel=1^Topology=o15-37i	.	.	.	.	.	.
TRINITY_DN11114_c0_g2	2.249324079	8.48E-07	2.44E-05	2.242201743	4.65E-06	0.000351595	1.917790661	0.006321015	0.032676156	TRINITY_DN11114_c0_g2_i1	TBC15_HUMAN^TBC15_HUMAN^Q:1801-3375,H:132-625^35.13%ID^E:1.4e-97^RecName: Full=TBC1 domain family member 15;^Eukaryota; Metazoa; Chordata; Craniata; Vertebrata; Euteleostomi; Mammalia; Eutheria; Euarchontoglires; Primates; Haplorrhini; Catarrhini; Hominidae; Homo	.	TRINITY_DN11114_c0_g2::TRINITY_DN11114_c0_g2_i1::g.748770::m.748770	2776-2723[-]	.	.	.	.	.	.	.	.	.	.
TRINITY_DN46151_c0_g1	2.249020831	0.000139224	0.002059755	2.225120248	0.000246405	0.009457566	2.53690551	0.003470859	0.021087734	TRINITY_DN46151_c0_g1_i1	.	.	TRINITY_DN46151_c0_g1::TRINITY_DN46151_c0_g1_i1::g.2319386::m.2319386	217-86[-]	.	.	.	.	.	.	.	.	.	.
TRINITY_DN41486_c0_g1	2.247995884	1.38E-14	1.73E-12	2.242748348	7.65E-11	2.11E-08	2.348563155	3.31E-07	2.23E-05	TRINITY_DN41486_c0_g1_i1	FB322_ARATH^FB322_ARATH^Q:223-1047,H:17-274^49.638%ID^E:6.02e-72^RecName: Full=Probable F-box protein At2g36090;^Eukaryota; Viridiplantae; Streptophyta; Embryophyta; Tracheophyta; Spermatophyta; Magnoliophyta; eudicotyledons; Gunneridae; Pentapetalae; rosids; malvids; Brassicales; Brassicaceae; Camelineae; Arabidopsis	.	TRINITY_DN41486_c0_g1::TRINITY_DN41486_c0_g1_i1::g.371468::m.371468	125-9[-]	.	.	.	.	.	.	.	.	.	.
TRINITY_DN27714_c0_g1	2.245662696	2.90E-05	0.000539232	2.24039866	8.31E-05	0.003978346	2.229204285	0.005062713	0.027817847	TRINITY_DN27714_c0_g1_i1	TPSGD_VITVI^TPSGD_VITVI^Q:2-973,H:79-400^50.926%ID^E:4.07e-118^RecName: Full=(-)-germacrene D synthase;^Eukaryota; Viridiplantae; Streptophyta; Embryophyta; Tracheophyta; Spermatophyta; Magnoliophyta; eudicotyledons; Gunneridae; Pentapetalae; rosids; Vitales; Vitaceae; Viteae; Vitis`TPSGD_VITVI^TPSGD_VITVI^Q:961-1437,H:397-554^46.875%ID^E:4.07e-118^RecName: Full=(-)-germacrene D synthase;^Eukaryo…	.	TRINITY_DN27714_c0_g1::TRINITY_DN27714_c0_g1_i1::g.1530452::m.1530452	1280-1324[+]	.	.	.	.	.	.	.	.	.	.
TRINITY_DN37017_c1_g1	2.245594424	3.27E-05	0.000597936	2.195281627	9.27E-05	0.004338968	2.879928396	4.34E-05	0.000817974	TRINITY_DN37017_c1_g1_i1	AL7A1_MALDO^AL7A1_MALDO^Q:263-358,H:168-199^90.625%ID^E:1.7e-11^RecName: Full=Aldehyde dehydrogenase family 7 member A1;^Eukaryota; Viridiplantae; Streptophyta; Embryophyta; Tracheophyta; Spermatophyta; Magnoliophyta; eudicotyledons; Gunneridae; Pentapetalae; rosids; fabids; Rosales; Rosaceae; Amygdaloideae; Maleae; Malus	.	TRINITY_DN37017_c1_g1::TRINITY_DN37017_c1_g1_i1::g.1557898::m.1557898	358-296[-]	.	.	.	.	.	.	.	.	.	.
TRINITY_DN4271_c0_g1	2.241724959	7.65E-07	2.23E-05	2.199911422	3.86E-06	0.000300521	2.323640724	0.000207677	0.002628792	TRINITY_DN4271_c0_g1_i1	.	.	TRINITY_DN4271_c0_g1::TRINITY_DN4271_c0_g1_i1::g.1628536::m.1628536	299-165[-]	.	.	.	.	.	.	.	.	.	.
TRINITY_DN49995_c1_g1	2.239751416	6.69E-08	2.52E-06	2.234098875	7.17E-07	7.04E-05	1.906787568	0.001806241	0.013167994	TRINITY_DN49995_c1_g1_i1	.	.	TRINITY_DN49995_c1_g1::TRINITY_DN49995_c1_g1_i1::g.2090524::m.2090524	741-679[-]	.	.	.	.	.	.	.	.	.	.
TRINITY_DN60897_c0_g1	2.239720624	9.16E-07	2.61E-05	2.25039669	3.81E-06	0.000297131	1.704333664	0.005284284	0.028676353	TRINITY_DN60897_c0_g1_i1	DSP3_ARATH^DSP3_ARATH^Q:470-1021,H:15-201^63.102%ID^E:2.31e-86^RecName: Full=Tyrosine-protein phosphatase DSP3 {ECO:0000305};^Eukaryota; Viridiplantae; Streptophyta; Embryophyta; Tracheophyta; Spermatophyta; Magnoliophyta; eudicotyledons; Gunneridae; Pentapetalae; rosids; malvids; Brassicales; Brassicaceae; Camelineae; Arabidopsis	.	TRINITY_DN60897_c0_g1::TRINITY_DN60897_c0_g1_i1::g.359858::m.359858	176-244[+]	.	.	.	.	.	.	.	.	.	.
TRINITY_DN79716_c0_g1	2.23811521	4.03E-09	1.99E-07	2.242061614	1.21E-07	1.52E-05	2.068577974	0.00026183	0.003117594	TRINITY_DN79716_c0_g1_i1	ORR9_ORYSJ^ORR9_ORYSJ^Q:3-356,H:33-156^60.484%ID^E:1.82e-39^RecName: Full=Two-component response regulator ORR9 {ECO:0000305};^Eukaryota; Viridiplantae; Streptophyta; Embryophyta; Tracheophyta; Spermatophyta; Magnoliophyta; Liliopsida; Poales; Poaceae; BOP clade; Oryzoideae; Oryzeae; Oryzinae; Oryza; Oryza sativa	.	TRINITY_DN79716_c0_g1::TRINITY_DN79716_c0_g1_i1::g.1519398::m.1519398	100-5[-]	.	.	.	.	.	.	.	.	.	.
TRINITY_DN7898_c0_g1	2.237082756	2.68E-06	6.76E-05	2.224978514	8.91E-06	0.000614182	1.716770375	0.009322003	0.043380552	TRINITY_DN7898_c0_g1_i2	.	.	TRINITY_DN7898_c0_g1::TRINITY_DN7898_c0_g1_i2::g.2360269::m.2360269	215-307[+]	.	.	.	.	.	.	.	.	.	.
TRINITY_DN23972_c0_g1	2.235741068	1.82E-14	2.25E-12	2.247026568	2.11E-11	6.71E-09	2.070647502	1.82E-06	7.92E-05	TRINITY_DN23972_c0_g1_i1	APR1_ARATH^APR1_ARATH^Q:140-1504,H:22-465^75.328%ID^E:0^RecName: Full=5'-adenylylsulfate reductase 1, chloroplastic;^Eukaryota; Viridiplantae; Streptophyta; Embryophyta; Tracheophyta; Spermatophyta; Magnoliophyta; eudicotyledons; Gunneridae; Pentapetalae; rosids; malvids; Brassicales; Brassicaceae; Camelineae; Arabidopsis	.	TRINITY_DN23972_c0_g1::TRINITY_DN23972_c0_g1_i1::g.198911::m.198911	960-1112[+]	.	.	.	.	.	.	.	.	.	.
TRINITY_DN33348_c0_g1	2.234488654	8.92E-05	0.001414602	2.217488995	0.000247784	0.009481503	2.602135324	0.006863697	0.034650762	TRINITY_DN33348_c0_g1_i1	.	.	TRINITY_DN33348_c0_g1::TRINITY_DN33348_c0_g1_i1::g.1641335::m.1641335	569-540[-]	.	.	.	.	.	.	.	.	.	.
TRINITY_DN39616_c0_g4	2.234474056	1.28E-10	8.49E-09	2.233654768	8.31E-09	1.42E-06	2.289957084	9.59E-06	0.000265531	TRINITY_DN39616_c0_g4_i1	.	.	TRINITY_DN39616_c0_g4::TRINITY_DN39616_c0_g4_i1::g.105200::m.105200	313-354[+]	.	.	.	.	.	.	.	.	.	.
TRINITY_DN36168_c0_g1	2.231108686	1.66E-06	4.42E-05	2.230134229	8.48E-06	0.000587076	1.93099435	0.005704569	0.030374808	TRINITY_DN36168_c0_g1_i1	.	.	TRINITY_DN36168_c0_g1::TRINITY_DN36168_c0_g1_i1::g.2299392::m.2299392	1-60[+]	.	.	.	.	.	.	.	.	.	.
TRINITY_DN15084_c0_g1	2.225559042	2.18E-09	1.13E-07	2.20515075	5.82E-08	7.95E-06	2.123242462	0.000153553	0.002099553	TRINITY_DN15084_c0_g1_i1	APS1_ARATH^APS1_ARATH^Q:1766-522,H:46-459^86.024%ID^E:0^RecName: Full=ATP sulfurylase 1, chloroplastic;^Eukaryota; Viridiplantae; Streptophyta; Embryophyta; Tracheophyta; Spermatophyta; Magnoliophyta; eudicotyledons; Gunneridae; Pentapetalae; rosids; malvids; Brassicales; Brassicaceae; Camelineae; Arabidopsis	.	TRINITY_DN15084_c0_g1::TRINITY_DN15084_c0_g1_i1::g.1720879::m.1720879	1335-1640[+]	.	.	.	ExpAA=12.72^PredHel=1^Topology=o4-23i	.	.	.	.	.	.
TRINITY_DN25860_c0_g3	2.224791683	3.77E-11	2.73E-09	2.216114147	1.32E-08	2.14E-06	2.360938736	1.12E-05	0.000299305	TRINITY_DN25860_c0_g3_i1	.	.	TRINITY_DN25860_c0_g3::TRINITY_DN25860_c0_g3_i1::g.569089::m.569089	1014-985[-]	.	.	.	.	.	.	.	.	.	.
TRINITY_DN41036_c0_g1	2.222447674	2.54E-30	1.76E-27	2.22725632	2.94E-16	2.45E-13	2.202903745	3.69E-09	7.20E-07	TRINITY_DN41036_c0_g1_i1	MIZ1_ARATH^MIZ1_ARATH^Q:462-968,H:124-297^49.143%ID^E:5.63e-50^RecName: Full=Protein MIZU-KUSSEI 1;^Eukaryota; Viridiplantae; Streptophyta; Embryophyta; Tracheophyta; Spermatophyta; Magnoliophyta; eudicotyledons; Gunneridae; Pentapetalae; rosids; malvids; Brassicales; Brassicaceae; Camelineae; Arabidopsis	.	TRINITY_DN41036_c0_g1::TRINITY_DN41036_c0_g1_i1::g.1834081::m.1834081	562-497[-]	.	.	.	.	.	.	.	.	.	.
TRINITY_DN6768_c0_g1	2.222374864	4.08E-35	3.88E-32	2.226873517	9.08E-18	1.00E-14	2.224278236	2.99E-10	1.32E-07	TRINITY_DN6768_c0_g1_i1	CTDSL_CHICK^CTDSL_CHICK^Q:579-896,H:134-236^39.623%ID^E:4.96e-15^RecName: Full=CTD small phosphatase-like protein;^Eukaryota; Metazoa; Chordata; Craniata; Vertebrata; Euteleostomi; Archelosauria; Archosauria; Dinosauria; Saurischia; Theropoda; Coelurosauria; Aves; Neognathae; Galloanserae; Galliformes; Phasianidae; Phasianinae; Gallus	.	TRINITY_DN6768_c0_g1::TRINITY_DN6768_c0_g1_i1::g.501028::m.501028	703-801[+]	.	.	.	ExpAA=15.80^PredHel=1^Topology=o4-26i	.	.	.	.	.	.
TRINITY_DN32594_c0_g2	2.220972716	4.86E-07	1.49E-05	2.21768384	4.14E-06	0.000319453	2.948259503	0.000927643	0.008017616	TRINITY_DN32594_c0_g2_i1	ALE2_ARATH^ALE2_ARATH^Q:790-2778,H:95-732^47.788%ID^E:2.33e-173^RecName: Full=Receptor-like serine/threonine-protein kinase ALE2;^Eukaryota; Viridiplantae; Streptophyta; Embryophyta; Tracheophyta; Spermatophyta; Magnoliophyta; eudicotyledons; Gunneridae; Pentapetalae; rosids; malvids; Brassicales; Brassicaceae; Camelineae; Arabidopsis	.	TRINITY_DN32594_c0_g2::TRINITY_DN32594_c0_g2_i1::g.921679::m.921679	1340-1251[-]	.	.	.	.	.	.	.	.	.	.
TRINITY_DN5656_c0_g1	2.21929465	1.97E-10	1.24E-08	2.225437595	1.60E-08	2.54E-06	2.283501499	2.09E-05	0.000472098	TRINITY_DN5656_c0_g1_i1	HHT1_ARATH^HHT1_ARATH^Q:102-1394,H:33-452^34.932%ID^E:7.02e-72^RecName: Full=Omega-hydroxypalmitate O-feruloyl transferase;^Eukaryota; Viridiplantae; Streptophyta; Embryophyta; Tracheophyta; Spermatophyta; Magnoliophyta; eudicotyledons; Gunneridae; Pentapetalae; rosids; malvids; Brassicales; Brassicaceae; Camelineae; Arabidopsis	.	TRINITY_DN5656_c0_g1::TRINITY_DN5656_c0_g1_i1::g.1404076::m.1404076	1033-1074[+]	.	.	.	.	.	.	.	.	.	.
TRINITY_DN29717_c0_g4	2.218030094	2.71E-26	1.34E-23	2.213810098	2.78E-16	2.34E-13	2.233950615	1.65E-09	4.15E-07	TRINITY_DN29717_c0_g4_i1	ATHB7_ARATH^ATHB7_ARATH^Q:478-1038,H:38-246^44.976%ID^E:1.68e-36^RecName: Full=Homeobox-leucine zipper protein ATHB-7;^Eukaryota; Viridiplantae; Streptophyta; Embryophyta; Tracheophyta; Spermatophyta; Magnoliophyta; eudicotyledons; Gunneridae; Pentapetalae; rosids; malvids; Brassicales; Brassicaceae; Camelineae; Arabidopsis	.	TRINITY_DN29717_c0_g4::TRINITY_DN29717_c0_g4_i1::g.128911::m.128911	1315-1247[-]	.	.	.	.	.	.	.	.	.	.
TRINITY_DN1383_c0_g1	2.212132574	3.63E-15	4.93E-13	2.203049698	9.69E-12	3.36E-09	2.175474861	5.35E-07	3.22E-05	TRINITY_DN1383_c0_g1_i1	BCA1_ARATH^BCA1_ARATH^Q:123-932,H:70-336^69.259%ID^E:3.06e-127^RecName: Full=Beta carbonic anhydrase 1, chloroplastic {ECO:0000303|PubMed:17407539};^Eukaryota; Viridiplantae; Streptophyta; Embryophyta; Tracheophyta; Spermatophyta; Magnoliophyta; eudicotyledons; Gunneridae; Pentapetalae; rosids; malvids; Brassicales; Brassicaceae; Camelineae; Arabidopsis	.	TRINITY_DN1383_c0_g1::TRINITY_DN1383_c0_g1_i1::g.953477::m.953477	572-426[-]	.	.	.	.	.	.	.	.	.	.
TRINITY_DN12263_c0_g1	2.210328363	2.13E-06	5.52E-05	2.190809889	1.00E-05	0.000675674	2.419465026	0.000594674	0.005774027	TRINITY_DN12263_c0_g1_i1	U92A1_ARATH^U92A1_ARATH^Q:2-976,H:16-340^37.237%ID^E:3.94e-59^RecName: Full=UDP-glycosyltransferase 92A1;^Eukaryota; Viridiplantae; Streptophyta; Embryophyta; Tracheophyta; Spermatophyta; Magnoliophyta; eudicotyledons; Gunneridae; Pentapetalae; rosids; malvids; Brassicales; Brassicaceae; Camelineae; Arabidopsis	.	TRINITY_DN12263_c0_g1::TRINITY_DN12263_c0_g1_i1::g.1391563::m.1391563	784-716[-]	.	.	.	.	.	.	.	.	.	.
TRINITY_DN14678_c0_g2	2.208894555	1.92E-05	0.000379209	2.171768617	4.43E-05	0.002376992	2.424863926	0.000821064	0.007362392	TRINITY_DN14678_c0_g2_i1	.	.	TRINITY_DN14678_c0_g2::TRINITY_DN14678_c0_g2_i1::g.1961129::m.1961129	1-300[+]	.	.	.	.	.	.	.	.	.	.
TRINITY_DN50418_c0_g1	2.207761192	3.36E-05	0.000612182	2.169774722	6.28E-05	0.003178208	1.929998089	0.006069966	0.031787475	TRINITY_DN50418_c0_g1_i1	.	.	TRINITY_DN50418_c0_g1::TRINITY_DN50418_c0_g1_i1::g.1814135::m.1814135	471-331[-]	.	.	.	.	.	.	.	.	.	.
TRINITY_DN21124_c0_g3	2.206310512	1.80E-08	7.74E-07	2.183881781	2.52E-07	2.85E-05	1.986792733	0.000902685	0.00787202	TRINITY_DN21124_c0_g3_i1	.	.	TRINITY_DN21124_c0_g3::TRINITY_DN21124_c0_g3_i1::g.2239748::m.2239748	989-813[-]	.	.	.	.	.	.	.	.	.	.
TRINITY_DN4525_c0_g1	2.205459316	6.58E-06	0.000148564	2.168615527	2.09E-05	0.001257059	2.264044577	0.000642257	0.006123707	TRINITY_DN4525_c0_g1_i1	APR3_ARATH^APR3_ARATH^Q:989-396,H:261-458^76.768%ID^E:6.16e-113^RecName: Full=5'-adenylylsulfate reductase 3, chloroplastic;^Eukaryota; Viridiplantae; Streptophyta; Embryophyta; Tracheophyta; Spermatophyta; Magnoliophyta; eudicotyledons; Gunneridae; Pentapetalae; rosids; malvids; Brassicales; Brassicaceae; Camelineae; Arabidopsis	.	TRINITY_DN4525_c0_g1::TRINITY_DN4525_c0_g1_i1::g.355963::m.355963	666-592[-]	.	.	.	.	.	.	.	.	.	.
TRINITY_DN38736_c0_g2	2.199170327	0.000121275	0.001835517	2.135127823	0.000206364	0.008194041	1.91602245	0.002011523	0.014265639	TRINITY_DN38736_c0_g2_i1	FAOMT_VITVI^FAOMT_VITVI^Q:863-165,H:9-235^64.53%ID^E:4.67e-104^RecName: Full=Flavonoid 3',5'-methyltransferase;^Eukaryota; Viridiplantae; Streptophyta; Embryophyta; Tracheophyta; Spermatophyta; Magnoliophyta; eudicotyledons; Gunneridae; Pentapetalae; rosids; Vitales; Vitaceae; Viteae; Vitis	.	TRINITY_DN38736_c0_g2::TRINITY_DN38736_c0_g2_i1::g.1207031::m.1207031	67-165[+]	.	.	.	.	.	.	.	.	.	.
TRINITY_DN87372_c0_g1	2.198595477	5.82E-11	4.08E-09	2.195395712	1.00E-08	1.68E-06	2.02304959	0.000227988	0.002815393	TRINITY_DN87372_c0_g1_i1	U90A1_ARATH^U90A1_ARATH^Q:140-1078,H:9-331^46.246%ID^E:1.13e-88^RecName: Full=UDP-glycosyltransferase 90A1;^Eukaryota; Viridiplantae; Streptophyta; Embryophyta; Tracheophyta; Spermatophyta; Magnoliophyta; eudicotyledons; Gunneridae; Pentapetalae; rosids; malvids; Brassicales; Brassicaceae; Camelineae; Arabidopsis	.	TRINITY_DN87372_c0_g1::TRINITY_DN87372_c0_g1_i1::g.1921379::m.1921379	258-527[+]	.	.	.	.	.	.	.	.	.	.
TRINITY_DN32610_c0_g1	2.198214743	4.22E-09	2.08E-07	2.197762886	1.61E-07	1.95E-05	2.114917309	0.000137084	0.001927169	TRINITY_DN32610_c0_g1_i1	LOR17_ARATH^LOR17_ARATH^Q:708-1100,H:94-221^48.485%ID^E:1.57e-29^RecName: Full=Protein LURP-one-related 17;^Eukaryota; Viridiplantae; Streptophyta; Embryophyta; Tracheophyta; Spermatophyta; Magnoliophyta; eudicotyledons; Gunneridae; Pentapetalae; rosids; malvids; Brassicales; Brassicaceae; Camelineae; Arabidopsis`LOR17_ARATH^LOR17_ARATH^Q:109-357,H:10-94^56.471%ID^E:1.07e-18^RecName: Full=Protein…	.	TRINITY_DN32610_c0_g1::TRINITY_DN32610_c0_g1_i1::g.1176129::m.1176129	1317-1282[-]	.	.	.	.	.	.	.	.	.	.
TRINITY_DN87604_c0_g1	2.196266968	3.63E-21	9.79E-19	2.19901666	1.20E-13	5.98E-11	2.182202305	9.13E-08	8.46E-06	TRINITY_DN87604_c0_g1_i1	ASO_TOBAC^ASO_TOBAC^Q:128-1789,H:26-577^73.285%ID^E:0^RecName: Full=L-ascorbate oxidase;^Eukaryota; Viridiplantae; Streptophyta; Embryophyta; Tracheophyta; Spermatophyta; Magnoliophyta; eudicotyledons; Gunneridae; Pentapetalae; asterids; lamiids; Solanales; Solanaceae; Nicotianoideae; Nicotianeae; Nicotiana	.	TRINITY_DN87604_c0_g1::TRINITY_DN87604_c0_g1_i1::g.1723398::m.1723398	1681-1430[-]	.	.	.	.	.	.	.	.	.	.
TRINITY_DN17184_c0_g2	2.19287031	3.89E-09	1.93E-07	2.182015655	5.98E-08	8.14E-06	1.933815201	0.000250289	0.003025553	TRINITY_DN17184_c0_g2_i1	CAR4_ARATH^CAR4_ARATH^Q:237-722,H:15-176^65.432%ID^E:5.57e-79^RecName: Full=Protein C2-DOMAIN ABA-RELATED 4 {ECO:0000303|PubMed:25465408};^Eukaryota; Viridiplantae; Streptophyta; Embryophyta; Tracheophyta; Spermatophyta; Magnoliophyta; eudicotyledons; Gunneridae; Pentapetalae; rosids; malvids; Brassicales; Brassicaceae; Camelineae; Arabidopsis	.	TRINITY_DN17184_c0_g2::TRINITY_DN17184_c0_g2_i1::g.1119190::m.1119190	3-143[+]	.	.	.	ExpAA=17.87^PredHel=1^Topology=o5-27i	.	.	.	.	.	.
TRINITY_DN30452_c0_g4	2.190267472	1.17E-06	3.25E-05	2.198497573	7.96E-06	0.000556259	1.728207528	0.010246137	0.046366424	TRINITY_DN30452_c0_g4_i1	RTE1_ARATH^RTE1_ARATH^Q:519-1163,H:35-249^66.977%ID^E:1.13e-108^RecName: Full=Protein REVERSION-TO-ETHYLENE SENSITIVITY1;^Eukaryota; Viridiplantae; Streptophyta; Embryophyta; Tracheophyta; Spermatophyta; Magnoliophyta; eudicotyledons; Gunneridae; Pentapetalae; rosids; malvids; Brassicales; Brassicaceae; Camelineae; Arabidopsis	.	TRINITY_DN30452_c0_g4::TRINITY_DN30452_c0_g4_i1::g.2072410::m.2072410	1331-1263[-]	.	.	.	.	.	.	.	.	.	.
TRINITY_DN34796_c0_g2	2.184959982	4.57E-10	2.70E-08	2.168113288	3.08E-08	4.51E-06	2.137643659	3.25E-05	0.000665916	TRINITY_DN34796_c0_g2_i1	.	.	TRINITY_DN34796_c0_g2::TRINITY_DN34796_c0_g2_i1::g.1387051::m.1387051	1437-1408[-]	.	.	.	.	.	.	.	.	.	.
TRINITY_DN29078_c0_g1	2.184647449	0.000640346	0.007309101	2.128721868	0.000507436	0.016889191	2.017078546	0.002182023	0.015127799	TRINITY_DN29078_c0_g1_i1	.	.	TRINITY_DN29078_c0_g1::TRINITY_DN29078_c0_g1_i1::g.1841960::m.1841960	230-496[+]	.	.	.	.	.	.	.	.	.	.
TRINITY_DN8293_c0_g1	2.18428167	0.000419408	0.005195061	2.152514685	0.000523136	0.017273771	2.300631831	0.002998043	0.018963724	TRINITY_DN8293_c0_g1_i1	.	.	TRINITY_DN8293_c0_g1::TRINITY_DN8293_c0_g1_i1::g.1218973::m.1218973	59-27[-]	.	.	.	.	.	.	.	.	.	.
TRINITY_DN38971_c3_g1	2.184205621	1.57E-21	4.48E-19	2.183601678	2.49E-13	1.16E-10	2.168239135	6.87E-08	6.82E-06	TRINITY_DN38971_c3_g1_i2	C71DA_SOYBN^C71DA_SOYBN^Q:227-1642,H:38-505^48.95%ID^E:1.94e-151^RecName: Full=Cytochrome P450 71D10;^Eukaryota; Viridiplantae; Streptophyta; Embryophyta; Tracheophyta; Spermatophyta; Magnoliophyta; eudicotyledons; Gunneridae; Pentapetalae; rosids; fabids; Fabales; Fabaceae; Papilionoideae; 50 kb inversion clade; NPAAA clade; indigoferoid/millettioid clade; Phaseoleae; Glycine; Soja	.	TRINITY_DN38971_c3_g1::TRINITY_DN38971_c3_g1_i2::g.1928649::m.1928649	1308-1340[+]	.	.	.	.	.	.	.	.	.	.
TRINITY_DN37477_c0_g3	2.180033731	3.41E-05	0.000619297	2.164738832	8.39E-05	0.004007641	2.384733452	0.003330497	0.0204663	TRINITY_DN37477_c0_g3_i2	CMB1_DIACA^CMB1_DIACA^Q:293-724,H:104-233^73.288%ID^E:6.97e-95^RecName: Full=MADS-box protein CMB1;^Eukaryota; Viridiplantae; Streptophyta; Embryophyta; Tracheophyta; Spermatophyta; Magnoliophyta; eudicotyledons; Gunneridae; Pentapetalae; Caryophyllales; Caryophyllaceae; Caryophylleae; Dianthus`CMB1_DIACA^CMB1_DIACA^Q:46-315,H:1-90^94.444%ID^E:6.97e-95^RecName: Full=MADS-box protein CMB1;^Eukaryo…	.	TRINITY_DN37477_c0_g3::TRINITY_DN37477_c0_g3_i2::g.1794679::m.1794679	1047-1009[-]	.	.	.	.	.	.	.	.	.	.
TRINITY_DN39351_c0_g2	2.172719664	4.69E-15	6.28E-13	2.179657699	4.23E-11	1.23E-08	2.125057333	2.36E-06	9.49E-05	TRINITY_DN39351_c0_g2_i2	TKPR1_ARATH^TKPR1_ARATH^Q:568-1515,H:8-320^46.226%ID^E:7.44e-90^RecName: Full=Tetraketide alpha-pyrone reductase 1;^Eukaryota; Viridiplantae; Streptophyta; Embryophyta; Tracheophyta; Spermatophyta; Magnoliophyta; eudicotyledons; Gunneridae; Pentapetalae; rosids; malvids; Brassicales; Brassicaceae; Camelineae; Arabidopsis	.	TRINITY_DN39351_c0_g2::TRINITY_DN39351_c0_g2_i2::g.2135235::m.2135235	1402-1190[-]	.	.	.	.	.	.	.	.	.	.
TRINITY_DN36225_c0_g3	2.172323606	1.50E-07	5.21E-06	2.155447361	1.95E-06	0.000166804	1.925255867	0.0027958	0.018037662	TRINITY_DN36225_c0_g3_i1	.	.	TRINITY_DN36225_c0_g3::TRINITY_DN36225_c0_g3_i1::g.2336725::m.2336725	658-557[-]	.	.	.	.	.	.	.	.	.	.
TRINITY_DN35983_c0_g1	2.170884343	4.15E-17	7.04E-15	2.163717306	4.60E-12	1.67E-09	2.092290929	7.95E-07	4.24E-05	TRINITY_DN35983_c0_g1_i1	SD25_ARATH^SD25_ARATH^Q:241-2664,H:12-821^62.149%ID^E:0^RecName: Full=G-type lectin S-receptor-like serine/threonine-protein kinase SD2-5;^Eukaryota; Viridiplantae; Streptophyta; Embryophyta; Tracheophyta; Spermatophyta; Magnoliophyta; eudicotyledons; Gunneridae; Pentapetalae; rosids; malvids; Brassicales; Brassicaceae; Camelineae; Arabidopsis	.	TRINITY_DN35983_c0_g1::TRINITY_DN35983_c0_g1_i1::g.262563::m.262563	1553-1407[-]	.	.	.	ExpAA=16.82^PredHel=1^Topology=o10-32i	.	.	.	.	.	.
TRINITY_DN40943_c0_g1	2.170636371	3.53E-11	2.57E-09	2.162622568	8.12E-09	1.40E-06	2.01322171	4.79E-05	0.000883707	TRINITY_DN40943_c0_g1_i1	.	.	TRINITY_DN40943_c0_g1::TRINITY_DN40943_c0_g1_i1::g.929522::m.929522	152-655[+]	.	PF14009.6^DUF4228^Domain of unknown function (DUF4228)^1-161^E:3.4e-34	.	.	.	.	.	.	.	.
TRINITY_DN11451_c0_g2	2.170455978	8.10E-07	2.35E-05	2.177985768	5.83E-06	0.00042732	1.905056107	0.005715595	0.030424242	TRINITY_DN11451_c0_g2_i1	KINB1_ARATH^KINB1_ARATH^Q:514-999,H:124-283^66.667%ID^E:4.3e-76^RecName: Full=SNF1-related protein kinase regulatory subunit beta-1;^Eukaryota; Viridiplantae; Streptophyta; Embryophyta; Tracheophyta; Spermatophyta; Magnoliophyta; eudicotyledons; Gunneridae; Pentapetalae; rosids; malvids; Brassicales; Brassicaceae; Camelineae; Arabidopsis`KINB1_ARATH^KINB1_ARATH^Q:257-454,H:61-125^57.576%ID^E:4.3e…	.	TRINITY_DN11451_c0_g2::TRINITY_DN11451_c0_g2_i1::g.1147187::m.1147187	449-390[-]	.	.	.	.	.	.	.	.	.	.
TRINITY_DN39062_c0_g1	2.161501468	1.52E-16	2.42E-14	2.166923327	1.85E-11	5.98E-09	2.08493855	1.11E-06	5.46E-05	TRINITY_DN39062_c0_g1_i4	.	.	TRINITY_DN39062_c0_g1::TRINITY_DN39062_c0_g1_i4::g.1997056::m.1997056	827-862[+]	.	.	.	.	.	.	.	.	.	.
TRINITY_DN87431_c0_g1	2.160666722	1.31E-13	1.38E-11	2.153207123	5.14E-11	1.46E-08	2.050508483	2.08E-06	8.68E-05	TRINITY_DN87431_c0_g1_i1	PCS1L_ARATH^PCS1L_ARATH^Q:482-1687,H:45-452^63.902%ID^E:4.05e-172^RecName: Full=Aspartic proteinase PCS1;^Eukaryota; Viridiplantae; Streptophyta; Embryophyta; Tracheophyta; Spermatophyta; Magnoliophyta; eudicotyledons; Gunneridae; Pentapetalae; rosids; malvids; Brassicales; Brassicaceae; Camelineae; Arabidopsis	.	TRINITY_DN87431_c0_g1::TRINITY_DN87431_c0_g1_i1::g.1137341::m.1137341	1134-1193[+]	.	.	.	.	.	.	.	.	.	.
TRINITY_DN29084_c0_g1	2.15982538	1.10E-10	7.35E-09	2.135500474	1.47E-08	2.35E-06	2.113144958	6.49E-06	0.000200792	TRINITY_DN29084_c0_g1_i1	.	.	TRINITY_DN29084_c0_g1::TRINITY_DN29084_c0_g1_i1::g.1841789::m.1841789	394-266[-]	.	.	.	.	.	.	.	.	.	.
TRINITY_DN7267_c0_g1	2.15671517	5.14E-05	0.000882055	2.130948291	0.000113236	0.005074858	2.402610563	0.00095214	0.008168712	TRINITY_DN7267_c0_g1_i1	TCS2_CAMSI^TCS2_CAMSI^Q:2-823,H:93-362^47.122%ID^E:2.25e-76^RecName: Full=Probable caffeine synthase 2;^Eukaryota; Viridiplantae; Streptophyta; Embryophyta; Tracheophyta; Spermatophyta; Magnoliophyta; eudicotyledons; Gunneridae; Pentapetalae; asterids; Ericales; Theaceae; Camellia	.	TRINITY_DN7267_c0_g1::TRINITY_DN7267_c0_g1_i1::g.489811::m.489811	443-384[-]	.	.	.	.	.	.	.	.	.	.
TRINITY_DN32961_c0_g2	2.155624763	8.90E-07	2.54E-05	2.144490416	2.74E-06	0.000224398	1.71766168	0.002655515	0.017388988	TRINITY_DN32961_c0_g2_i1	PGIP_PYRCO^PGIP_PYRCO^Q:1894-2820,H:27-330^56.452%ID^E:2.58e-99^RecName: Full=Polygalacturonase inhibitor;^Eukaryota; Viridiplantae; Streptophyta; Embryophyta; Tracheophyta; Spermatophyta; Magnoliophyta; eudicotyledons; Gunneridae; Pentapetalae; rosids; fabids; Rosales; Rosaceae; Amygdaloideae; Maleae; Pyrus	.	TRINITY_DN32961_c0_g2::TRINITY_DN32961_c0_g2_i1::g.2371139::m.2371139	1928-1824[-]	.	.	.	.	.	.	.	.	.	.
TRINITY_DN32025_c0_g1	2.155396102	5.79E-06	0.000132763	2.148983824	2.03E-05	0.001223375	2.047786057	0.004313121	0.024799023	TRINITY_DN32025_c0_g1_i1	RBP1_MEDTR^RBP1_MEDTR^Q:352-489,H:191-236^80.435%ID^E:1.03e-09^RecName: Full=RNA-binding protein 1 {ECO:0000303|PubMed:15037734};^Eukaryota; Viridiplantae; Streptophyta; Embryophyta; Tracheophyta; Spermatophyta; Magnoliophyta; eudicotyledons; Gunneridae; Pentapetalae; rosids; fabids; Fabales; Fabaceae; Papilionoideae; 50 kb inversion clade; NPAAA clade; Hologalegina; IRL clade; Trifolieae; Medica…	.	TRINITY_DN32025_c0_g1::TRINITY_DN32025_c0_g1_i1::g.1273718::m.1273718	112-26[-]	.	.	.	.	.	.	.	.	.	.
TRINITY_DN40136_c3_g2	2.152304899	2.78E-08	1.15E-06	2.155352791	5.50E-07	5.59E-05	1.860398202	0.001259652	0.010053907	TRINITY_DN40136_c3_g2_i3	WSD1_ARATH^WSD1_ARATH^Q:65-703,H:259-475^31.507%ID^E:3.9e-30^RecName: Full=O-acyltransferase WSD1;^Eukaryota; Viridiplantae; Streptophyta; Embryophyta; Tracheophyta; Spermatophyta; Magnoliophyta; eudicotyledons; Gunneridae; Pentapetalae; rosids; malvids; Brassicales; Brassicaceae; Camelineae; Arabidopsis	.	TRINITY_DN40136_c3_g2::TRINITY_DN40136_c3_g2_i3::g.1597685::m.1597685	974-909[-]	.	.	.	.	.	.	.	.	.	.
TRINITY_DN40188_c1_g17	2.152086696	1.71E-30	1.20E-27	2.150116471	3.48E-17	3.25E-14	2.171464133	2.59E-10	1.20E-07	TRINITY_DN40188_c1_g17_i3	.	.	TRINITY_DN40188_c1_g17::TRINITY_DN40188_c1_g17_i3::g.1590811::m.1590811	3359-3291[-]	.	.	.	ExpAA=17.83^PredHel=1^Topology=i2-19o	.	.	.	.	.	.
TRINITY_DN50660_c0_g1	2.151287041	2.11E-14	2.54E-12	2.139982964	3.15E-10	7.68E-08	2.208920518	7.13E-07	3.95E-05	TRINITY_DN50660_c0_g1_i1	.	.	TRINITY_DN50660_c0_g1::TRINITY_DN50660_c0_g1_i1::g.1504647::m.1504647	360-229[-]	.	.	.	.	.	.	.	.	.	.
TRINITY_DN36231_c0_g5	2.148704297	0.000136564	0.00202817	2.141415541	0.000257496	0.009779549	2.803794719	0.001380305	0.010775633	TRINITY_DN36231_c0_g5_i1	GLO5_ARATH^GLO5_ARATH^Q:674-1075,H:2-135^85.821%ID^E:9.11e-68^RecName: Full=Peroxisomal (S)-2-hydroxy-acid oxidase GLO5;^Eukaryota; Viridiplantae; Streptophyta; Embryophyta; Tracheophyta; Spermatophyta; Magnoliophyta; eudicotyledons; Gunneridae; Pentapetalae; rosids; malvids; Brassicales; Brassicaceae; Camelineae; Arabidopsis	.	TRINITY_DN36231_c0_g5::TRINITY_DN36231_c0_g5_i1::g.2337387::m.2337387	1075-1022[-]	.	.	.	.	.	.	.	.	.	.
TRINITY_DN33386_c0_g1	2.148519166	3.99E-06	9.55E-05	2.126332622	1.67E-05	0.001033419	2.241777892	0.001581326	0.011934249	TRINITY_DN33386_c0_g1_i1	CSPL4_VITVI^CSPL4_VITVI^Q:100-606,H:30-201^50%ID^E:1.4e-33^RecName: Full=CASP-like protein 1F1;^Eukaryota; Viridiplantae; Streptophyta; Embryophyta; Tracheophyta; Spermatophyta; Magnoliophyta; eudicotyledons; Gunneridae; Pentapetalae; rosids; Vitales; Vitaceae; Viteae; Vitis	.	TRINITY_DN33386_c0_g1::TRINITY_DN33386_c0_g1_i1::g.1642447::m.1642447	497-261[-]	.	.	.	.	.	.	.	.	.	.
TRINITY_DN39474_c1_g12	2.146595057	3.36E-06	8.21E-05	2.113642814	1.57E-05	0.000986606	2.253903003	0.001323392	0.010451541	TRINITY_DN39474_c1_g12_i1	.	.	TRINITY_DN39474_c1_g12::TRINITY_DN39474_c1_g12_i1::g.1052139::m.1052139	3-149[+]	.	.	.	.	.	.	.	.	.	.
TRINITY_DN33416_c0_g3	2.144483329	5.26E-05	0.000900163	2.098304417	0.000114444	0.005121879	1.900254095	0.006320452	0.032676156	TRINITY_DN33416_c0_g3_i2	GST23_MAIZE^GST23_MAIZE^Q:1345-698,H:6-222^45.872%ID^E:2.06e-63^RecName: Full=Glutathione transferase GST 23;^Eukaryota; Viridiplantae; Streptophyta; Embryophyta; Tracheophyta; Spermatophyta; Magnoliophyta; Liliopsida; Poales; Poaceae; PACMAD clade; Panicoideae; Andropogonodae; Andropogoneae; Tripsacinae; Zea	.	TRINITY_DN33416_c0_g3::TRINITY_DN33416_c0_g3_i2::g.810274::m.810274	1036-1152[+]	.	.	.	.	.	.	.	.	.	.
TRINITY_DN43987_c0_g1	2.14335674	0.000190695	0.00269357	2.094796625	0.000423471	0.014602331	2.30624016	0.00399067	0.023442754	TRINITY_DN43987_c0_g1_i1	SWET2_ARATH^SWET2_ARATH^Q:244-912,H:8-232^66.222%ID^E:5.47e-76^RecName: Full=Bidirectional sugar transporter SWEET2 {ECO:0000303|PubMed:21107422};^Eukaryota; Viridiplantae; Streptophyta; Embryophyta; Tracheophyta; Spermatophyta; Magnoliophyta; eudicotyledons; Gunneridae; Pentapetalae; rosids; malvids; Brassicales; Brassicaceae; Camelineae; Arabidopsis	.	TRINITY_DN43987_c0_g1::TRINITY_DN43987_c0_g1_i1::g.1851185::m.1851185	266-397[+]	.	.	.	.	.	.	.	.	.	.
TRINITY_DN18828_c0_g2	2.140301503	2.28E-06	5.86E-05	2.101431679	9.30E-06	0.000636598	2.047697862	0.00019464	0.002508203	TRINITY_DN18828_c0_g2_i1	.	.	TRINITY_DN18828_c0_g2::TRINITY_DN18828_c0_g2_i1::g.1436766::m.1436766	774-917[+]	.	.	.	ExpAA=22.11^PredHel=1^Topology=o15-37i	.	.	.	.	.	.
TRINITY_DN15921_c0_g1	2.140112263	6.67E-05	0.001103855	2.129473946	0.000165947	0.00689432	2.037092917	0.009224812	0.043015055	TRINITY_DN15921_c0_g1_i1	BAMS_SOLLC^BAMS_SOLLC^Q:407-484,H:310-335^84.615%ID^E:1.73e-06^RecName: Full=Beta-amyrin synthase;^Eukaryota; Viridiplantae; Streptophyta; Embryophyta; Tracheophyta; Spermatophyta; Magnoliophyta; eudicotyledons; Gunneridae; Pentapetalae; asterids; lamiids; Solanales; Solanaceae; Solanoideae; Solaneae; Solanum; Lycopersicon	.	TRINITY_DN15921_c0_g1::TRINITY_DN15921_c0_g1_i1::g.1444365::m.1444365	2-118[+]	LUPS_BRUGY^LUPS_BRUGY^Q:1-31,H:288-318^54.839%ID^E:1.87e-06^RecName: Full=Lupeol synthase;^Eukaryota; Viridiplantae; Streptophyta; Embryophyta; Tracheophyta; Spermatophyta; Magnoliophyta; eudicotyledons; Gunneridae; Pentapetalae; rosids; fabids; Malpighiales; Rhizophoraceae; Bruguiera	.	.	.	.	KEGG:ag:BAF80444`KO:K20659	GO:0042299^molecular_function^lupeol synthase activity`GO:0016104^biological_process^triterpenoid biosynthetic process	.	.	.
TRINITY_DN39570_c0_g2	2.138065167	9.09E-07	2.59E-05	2.110975971	6.17E-06	0.000447904	2.249092399	0.000170781	0.002273721	TRINITY_DN39570_c0_g2_i1	CRK20_ARATH^CRK20_ARATH^Q:299-1558,H:67-523^44.348%ID^E:7.11e-132^RecName: Full=Putative cysteine-rich receptor-like protein kinase 20;^Eukaryota; Viridiplantae; Streptophyta; Embryophyta; Tracheophyta; Spermatophyta; Magnoliophyta; eudicotyledons; Gunneridae; Pentapetalae; rosids; malvids; Brassicales; Brassicaceae; Camelineae; Arabidopsis`CRK20_ARATH^CRK20_ARATH^Q:1551-1952,H:521-654^46.667%ID^…	.	TRINITY_DN39570_c0_g2::TRINITY_DN39570_c0_g2_i1::g.714519::m.714519	1757-1837[+]	.	.	.	.	.	.	.	.	.	.
TRINITY_DN89162_c0_g1	2.137921695	1.75E-05	0.000350278	2.109870009	6.07E-05	0.003089688	2.251202368	0.003837456	0.022776337	TRINITY_DN89162_c0_g1_i1	ELI_PEA^ELI_PEA^Q:579-665,H:82-110^82.759%ID^E:1.97e-08^RecName: Full=Early light-induced protein, chloroplastic;^Eukaryota; Viridiplantae; Streptophyta; Embryophyta; Tracheophyta; Spermatophyta; Magnoliophyta; eudicotyledons; Gunneridae; Pentapetalae; rosids; fabids; Fabales; Fabaceae; Papilionoideae; 50 kb inversion clade; NPAAA clade; Hologalegina; IRL clade; Fabeae; Pisum	.	TRINITY_DN89162_c0_g1::TRINITY_DN89162_c0_g1_i1::g.2088391::m.2088391	416-351[-]	.	.	.	.	.	.	.	.	.	.
TRINITY_DN78466_c0_g1	2.137554345	1.90E-17	3.40E-15	2.131321822	3.57E-12	1.34E-09	2.085375563	2.69E-07	1.88E-05	TRINITY_DN78466_c0_g1_i1	Y2910_ARATH^Y2910_ARATH^Q:132-638,H:13-183^60.234%ID^E:3.03e-60^RecName: Full=Putative gamma-glutamylcyclotransferase At3g02910;^Eukaryota; Viridiplantae; Streptophyta; Embryophyta; Tracheophyta; Spermatophyta; Magnoliophyta; eudicotyledons; Gunneridae; Pentapetalae; rosids; malvids; Brassicales; Brassicaceae; Camelineae; Arabidopsis	.	TRINITY_DN78466_c0_g1::TRINITY_DN78466_c0_g1_i1::g.1490900::m.1490900	228-193[-]	.	.	.	.	.	.	.	.	.	.
TRINITY_DN61928_c0_g1	2.136250027	2.09E-06	5.44E-05	2.11864709	1.10E-05	0.000732801	2.223771658	0.000296644	0.003418053	TRINITY_DN61928_c0_g1_i1	KN12E_ARATH^KN12E_ARATH^Q:1224-868,H:764-888^50.4%ID^E:9.36e-25^RecName: Full=Kinesin-like protein KIN-12E {ECO:0000305};^Eukaryota; Viridiplantae; Streptophyta; Embryophyta; Tracheophyta; Spermatophyta; Magnoliophyta; eudicotyledons; Gunneridae; Pentapetalae; rosids; malvids; Brassicales; Brassicaceae; Camelineae; Arabidopsis`KN12E_ARATH^KN12E_ARATH^Q:495-1,H:919-1083^40%ID^E:1.13e-08^RecName: F…	.	TRINITY_DN61928_c0_g1::TRINITY_DN61928_c0_g1_i1::g.468119::m.468119	2-109[+]	.	.	.	.	.	.	.	.	.	.
TRINITY_DN39964_c1_g1	2.13610554	7.51E-05	0.001225765	2.093955197	0.000157172	0.006619153	1.984700407	0.009785473	0.044898277	TRINITY_DN39964_c1_g1_i1	.	.	TRINITY_DN39964_c1_g1::TRINITY_DN39964_c1_g1_i1::g.987976::m.987976	56-3[-]	.	.	.	.	.	.	.	.	.	.
TRINITY_DN31421_c0_g1	2.133590634	3.27E-08	1.34E-06	2.138113754	6.13E-07	6.15E-05	1.972335168	0.000707367	0.006574053	TRINITY_DN31421_c0_g1_i1	MYB61_ARATH^MYB61_ARATH^Q:489-752,H:45-132^89.773%ID^E:2.03e-64^RecName: Full=Transcription factor MYB61 {ECO:0000305};^Eukaryota; Viridiplantae; Streptophyta; Embryophyta; Tracheophyta; Spermatophyta; Magnoliophyta; eudicotyledons; Gunneridae; Pentapetalae; rosids; malvids; Brassicales; Brassicaceae; Camelineae; Arabidopsis`MYB61_ARATH^MYB61_ARATH^Q:308-439,H:1-44^93.182%ID^E:2.03e-64^RecName: F…	.	TRINITY_DN31421_c0_g1::TRINITY_DN31421_c0_g1_i1::g.2109988::m.2109988	1238-1182[-]	.	.	.	.	.	.	.	.	.	.
TRINITY_DN37821_c1_g1	2.131764739	1.50E-34	1.37E-31	2.130805111	1.93E-17	1.98E-14	2.133750116	8.81E-11	5.31E-08	TRINITY_DN37821_c1_g1_i1	YAM3_SCHPO^YAM3_SCHPO^Q:256-1299,H:21-377^30.541%ID^E:9.73e-40^RecName: Full=Putative oxidoreductase C1F5.03c;^Eukaryota; Fungi; Dikarya; Ascomycota; Taphrinomycotina; Schizosaccharomycetes; Schizosaccharomycetales; Schizosaccharomycetaceae; Schizosaccharomyces	.	TRINITY_DN37821_c1_g1::TRINITY_DN37821_c1_g1_i1::g.342324::m.342324	1133-1186[+]	.	.	.	.	.	.	.	.	.	.
TRINITY_DN69866_c0_g1	2.13104759	2.24E-08	9.47E-07	2.130448838	4.40E-07	4.60E-05	2.076237911	0.000278211	0.003265895	TRINITY_DN69866_c0_g1_i1	PGR_ARATH^PGR_ARATH^Q:312-181,H:245-288^84.091%ID^E:2.23e-11^RecName: Full=Protein PGR {ECO:0000303|Ref.6};^Eukaryota; Viridiplantae; Streptophyta; Embryophyta; Tracheophyta; Spermatophyta; Magnoliophyta; eudicotyledons; Gunneridae; Pentapetalae; rosids; malvids; Brassicales; Brassicaceae; Camelineae; Arabidopsis	.	TRINITY_DN69866_c0_g1::TRINITY_DN69866_c0_g1_i1::g.2110856::m.2110856	598-630[+]	.	.	.	.	.	.	.	.	.	.
TRINITY_DN37893_c0_g1	2.127709113	0.000901317	0.009621468	2.073475098	0.001249233	0.033640768	2.544732898	0.00399477	0.023458952	TRINITY_DN37893_c0_g1_i1	.	.	TRINITY_DN37893_c0_g1::TRINITY_DN37893_c0_g1_i1::g.346773::m.346773	365-255[-]	.	.	.	.	.	.	.	.	.	.
TRINITY_DN28154_c0_g1	2.127016745	1.08E-05	0.000228959	2.119031658	4.49E-05	0.002404781	3.063283887	0.001776481	0.013024417	TRINITY_DN28154_c0_g1_i1	AKT1_ARATH^AKT1_ARATH^Q:336-2939,H:19-856^61.741%ID^E:0^RecName: Full=Potassium channel AKT1;^Eukaryota; Viridiplantae; Streptophyta; Embryophyta; Tracheophyta; Spermatophyta; Magnoliophyta; eudicotyledons; Gunneridae; Pentapetalae; rosids; malvids; Brassicales; Brassicaceae; Camelineae; Arabidopsis	.	TRINITY_DN28154_c0_g1::TRINITY_DN28154_c0_g1_i1::g.1800493::m.1800493	3411-3446[+]	.	.	.	.	.	.	.	.	.	.
TRINITY_DN33188_c0_g1	2.12614791	1.74E-20	4.32E-18	2.12098173	5.73E-13	2.47E-10	2.143207476	1.20E-08	1.79E-06	TRINITY_DN33188_c0_g1_i1	.	.	TRINITY_DN33188_c0_g1::TRINITY_DN33188_c0_g1_i1::g.63024::m.63024	498-451[-]	.	.	.	.	.	.	.	.	.	.
TRINITY_DN39305_c4_g9	2.125757381	1.12E-12	1.03E-10	2.121334072	6.82E-10	1.53E-07	2.147472879	1.90E-06	8.18E-05	TRINITY_DN39305_c4_g9_i1	.	.	TRINITY_DN39305_c4_g9::TRINITY_DN39305_c4_g9_i1::g.2146357::m.2146357	2-289[+]	.	.	.	ExpAA=41.86^PredHel=2^Topology=o13-30i37-59o	.	.	.	.	.	.
TRINITY_DN36994_c0_g5	2.120286608	2.59E-10	1.60E-08	2.094313263	9.50E-08	1.23E-05	2.321246924	5.80E-06	0.000184505	TRINITY_DN36994_c0_g5_i1	.	.	TRINITY_DN36994_c0_g5::TRINITY_DN36994_c0_g5_i1::g.1129760::m.1129760	573-626[+]	.	.	.	.	.	.	.	.	.	.
TRINITY_DN62338_c0_g1	2.11426041	2.37E-08	9.98E-07	2.109568008	4.95E-07	5.10E-05	2.065487804	0.000219221	0.002733219	TRINITY_DN62338_c0_g1_i1	.	.	TRINITY_DN62338_c0_g1::TRINITY_DN62338_c0_g1_i1::g.851511::m.851511	559-467[-]	.	.	.	.	.	.	.	.	.	.
TRINITY_DN35136_c0_g1	2.109424041	8.76E-05	0.001396163	2.097808405	0.0002087	0.008269007	2.525703205	0.001399676	0.01088066	TRINITY_DN35136_c0_g1_i1	Y3475_ARATH^Y3475_ARATH^Q:48-1124,H:224-581^42.222%ID^E:5.33e-76^RecName: Full=Probable LRR receptor-like serine/threonine-protein kinase At3g47570;^Eukaryota; Viridiplantae; Streptophyta; Embryophyta; Tracheophyta; Spermatophyta; Magnoliophyta; eudicotyledons; Gunneridae; Pentapetalae; rosids; malvids; Brassicales; Brassicaceae; Camelineae; Arabidopsis`Y3475_ARATH^Y3475_ARATH^Q:6-1115,H:66-459^3…	.	TRINITY_DN35136_c0_g1::TRINITY_DN35136_c0_g1_i1::g.874152::m.874152	1125-1087[-]	.	.	.	.	.	.	.	.	.	.
TRINITY_DN11355_c0_g2	2.10939976	1.17E-05	0.000246236	2.083271316	4.02E-05	0.002181918	2.02308686	0.002967844	0.018816995	TRINITY_DN11355_c0_g2_i1	PMGI_PRUDU^PMGI_PRUDU^Q:8-214,H:367-435^86.957%ID^E:2.48e-32^RecName: Full=2,3-bisphosphoglycerate-independent phosphoglycerate mutase;^Eukaryota; Viridiplantae; Streptophyta; Embryophyta; Tracheophyta; Spermatophyta; Magnoliophyta; eudicotyledons; Gunneridae; Pentapetalae; rosids; fabids; Rosales; Rosaceae; Amygdaloideae; Amygdaleae; Prunus`PMGI_PRUDU^PMGI_PRUDU^Q:376-537,H:435-488^81.481%ID^E:8…	.	TRINITY_DN11355_c0_g2::TRINITY_DN11355_c0_g2_i1::g.1523451::m.1523451	3-59[+]	.	.	.	.	.	.	.	.	.	.
TRINITY_DN3697_c0_g1	2.10672288	6.26E-09	2.96E-07	2.115455156	7.28E-08	9.73E-06	1.875785528	0.000165521	0.002224883	TRINITY_DN3697_c0_g1_i1	RFS2_ARATH^RFS2_ARATH^Q:298-2631,H:1-773^78.149%ID^E:0^RecName: Full=Probable galactinol--sucrose galactosyltransferase 2;^Eukaryota; Viridiplantae; Streptophyta; Embryophyta; Tracheophyta; Spermatophyta; Magnoliophyta; eudicotyledons; Gunneridae; Pentapetalae; rosids; malvids; Brassicales; Brassicaceae; Camelineae; Arabidopsis	.	TRINITY_DN3697_c0_g1::TRINITY_DN3697_c0_g1_i1::g.2174893::m.2174893	1283-1447[+]	.	.	.	ExpAA=20.04^PredHel=1^Topology=i9-31o	.	.	.	.	.	.
TRINITY_DN21731_c0_g1	2.103399686	5.11E-11	3.63E-09	2.106951469	7.36E-09	1.28E-06	1.944088804	3.55E-05	0.000708528	TRINITY_DN21731_c0_g1_i1	BH030_ARATH^BH030_ARATH^Q:498-1124,H:136-351^38.813%ID^E:1.19e-30^RecName: Full=Transcription factor bHLH30;^Eukaryota; Viridiplantae; Streptophyta; Embryophyta; Tracheophyta; Spermatophyta; Magnoliophyta; eudicotyledons; Gunneridae; Pentapetalae; rosids; malvids; Brassicales; Brassicaceae; Camelineae; Arabidopsis	.	TRINITY_DN21731_c0_g1::TRINITY_DN21731_c0_g1_i1::g.1952573::m.1952573	1506-1408[-]	.	.	.	ExpAA=21.61^PredHel=1^Topology=i5-27o	.	.	.	.	.	.
TRINITY_DN36308_c0_g4	2.102982907	0.000775624	0.008524243	2.10517755	0.001203298	0.032696621	2.696504453	0.006786163	0.034383554	TRINITY_DN36308_c0_g4_i1	HD3A_ORYSJ^HD3A_ORYSJ^Q:260-583,H:70-177^86.111%ID^E:5.67e-66^RecName: Full=Protein HEADING DATE 3A;^Eukaryota; Viridiplantae; Streptophyta; Embryophyta; Tracheophyta; Spermatophyta; Magnoliophyta; Liliopsida; Poales; Poaceae; BOP clade; Oryzoideae; Oryzeae; Oryzinae; Oryza; Oryza sativa	.	TRINITY_DN36308_c0_g4::TRINITY_DN36308_c0_g4_i1::g.2265076::m.2265076	3-41[+]	.	.	.	.	.	.	.	.	.	.
TRINITY_DN19298_c0_g1	2.102454027	1.88E-10	1.20E-08	2.093205308	3.75E-08	5.40E-06	2.169885056	9.37E-06	0.000262117	TRINITY_DN19298_c0_g1_i1	AFP3_ARATH^AFP3_ARATH^Q:1002-1307,H:139-230^55.34%ID^E:2.32e-26^RecName: Full=Ninja-family protein AFP3;^Eukaryota; Viridiplantae; Streptophyta; Embryophyta; Tracheophyta; Spermatophyta; Magnoliophyta; eudicotyledons; Gunneridae; Pentapetalae; rosids; malvids; Brassicales; Brassicaceae; Camelineae; Arabidopsis	.	TRINITY_DN19298_c0_g1::TRINITY_DN19298_c0_g1_i1::g.1438943::m.1438943	1480-1346[-]	.	.	.	.	.	.	.	.	.	.
TRINITY_DN1383_c0_g4	2.101320637	9.89E-14	1.06E-11	2.092426619	5.01E-11	1.43E-08	2.025816307	1.09E-06	5.42E-05	TRINITY_DN1383_c0_g4_i1	BCA1_ARATH^BCA1_ARATH^Q:125-934,H:70-336^69.259%ID^E:3.28e-127^RecName: Full=Beta carbonic anhydrase 1, chloroplastic {ECO:0000303|PubMed:17407539};^Eukaryota; Viridiplantae; Streptophyta; Embryophyta; Tracheophyta; Spermatophyta; Magnoliophyta; eudicotyledons; Gunneridae; Pentapetalae; rosids; malvids; Brassicales; Brassicaceae; Camelineae; Arabidopsis	.	TRINITY_DN1383_c0_g4::TRINITY_DN1383_c0_g4_i1::g.953528::m.953528	675-118[-]	.	.	.	ExpAA=28.09^PredHel=1^Topology=o161-183i	.	.	.	.	.	.
TRINITY_DN40126_c0_g1	2.100328807	5.57E-09	2.67E-07	2.085206817	2.10E-07	2.46E-05	2.130093843	8.15E-05	0.001317017	TRINITY_DN40126_c0_g1_i1	PPP7L_ARATH^PPP7L_ARATH^Q:548-1522,H:185-504^40.597%ID^E:1.01e-105^RecName: Full=Serine/threonine-protein phosphatase 7 long form homolog;^Eukaryota; Viridiplantae; Streptophyta; Embryophyta; Tracheophyta; Spermatophyta; Magnoliophyta; eudicotyledons; Gunneridae; Pentapetalae; rosids; malvids; Brassicales; Brassicaceae; Camelineae; Arabidopsis`PPP7L_ARATH^PPP7L_ARATH^Q:21-575,H:7-192^47.849%ID^E:…	.	TRINITY_DN40126_c0_g1::TRINITY_DN40126_c0_g1_i1::g.1612117::m.1612117	539-480[-]	.	.	.	.	.	.	.	.	.	.
TRINITY_DN40434_c0_g1	2.095722788	1.42E-27	7.91E-25	2.098962111	1.30E-15	9.42E-13	2.097535651	1.78E-09	4.22E-07	TRINITY_DN40434_c0_g1_i1	NFD4_ARATH^NFD4_ARATH^Q:365-832,H:42-196^35.443%ID^E:7.13e-19^RecName: Full=Protein NUCLEAR FUSION DEFECTIVE 4 {ECO:0000303|PubMed:16698901};^Eukaryota; Viridiplantae; Streptophyta; Embryophyta; Tracheophyta; Spermatophyta; Magnoliophyta; eudicotyledons; Gunneridae; Pentapetalae; rosids; malvids; Brassicales; Brassicaceae; Camelineae; Arabidopsis`NFD4_ARATH^NFD4_ARATH^Q:1403-2092,H:357-578^28.017…	.	TRINITY_DN40434_c0_g1::TRINITY_DN40434_c0_g1_i1::g.797229::m.797229	2084-2206[+]	.	.	.	.	.	.	.	.	.	.
TRINITY_DN36021_c0_g2	2.083142704	2.08E-08	8.86E-07	2.068204386	6.60E-07	6.55E-05	2.132524974	9.65E-05	0.001495075	TRINITY_DN36021_c0_g2_i1	.	.	TRINITY_DN36021_c0_g2::TRINITY_DN36021_c0_g2_i1::g.1861585::m.1861585	268-330[+]	.	.	.	.	.	.	.	.	.	.
TRINITY_DN25367_c0_g2	2.081980879	0.000639478	0.007300539	2.01867337	0.001111919	0.030770323	1.820535459	0.010947331	0.048712904	TRINITY_DN25367_c0_g2_i1	.	.	TRINITY_DN25367_c0_g2::TRINITY_DN25367_c0_g2_i1::g.289506::m.289506	445-302[-]	.	.	.	.	.	.	.	.	.	.
TRINITY_DN6213_c0_g1	2.081908888	8.89E-07	2.54E-05	2.073980817	9.95E-06	0.000672945	2.194392172	0.000941211	0.008100278	TRINITY_DN6213_c0_g1_i1	TCP20_ARATH^TCP20_ARATH^Q:255-917,H:59-274^43.515%ID^E:3.25e-34^RecName: Full=Transcription factor TCP20;^Eukaryota; Viridiplantae; Streptophyta; Embryophyta; Tracheophyta; Spermatophyta; Magnoliophyta; eudicotyledons; Gunneridae; Pentapetalae; rosids; malvids; Brassicales; Brassicaceae; Camelineae; Arabidopsis	.	TRINITY_DN6213_c0_g1::TRINITY_DN6213_c0_g1_i1::g.1123676::m.1123676	666-523[-]	.	.	.	.	.	.	.	.	.	.
TRINITY_DN18515_c0_g2	2.081686799	1.91E-13	1.96E-11	2.075485965	8.35E-10	1.84E-07	2.08798161	1.51E-06	6.91E-05	TRINITY_DN18515_c0_g2_i2	BEL1_ARATH^BEL1_ARATH^Q:1002-901,H:433-466^73.529%ID^E:6.22e-09^RecName: Full=Homeobox protein BEL1 homolog;^Eukaryota; Viridiplantae; Streptophyta; Embryophyta; Tracheophyta; Spermatophyta; Magnoliophyta; eudicotyledons; Gunneridae; Pentapetalae; rosids; malvids; Brassicales; Brassicaceae; Camelineae; Arabidopsis	.	TRINITY_DN18515_c0_g2::TRINITY_DN18515_c0_g2_i2::g.205570::m.205570	729-770[+]	.	.	.	.	.	.	.	.	.	.
TRINITY_DN12840_c0_g1	2.079624066	6.10E-05	0.001023148	2.03625044	0.000137771	0.005943535	2.197039597	0.000568664	0.005592983	TRINITY_DN12840_c0_g1_i1	.	.	TRINITY_DN12840_c0_g1::TRINITY_DN12840_c0_g1_i1::g.751480::m.751480	1-60[+]	.	.	.	.	.	.	.	.	.	.
TRINITY_DN30615_c0_g1	2.077479304	5.20E-05	0.000892146	2.06864624	0.000118638	0.005262198	2.141335214	0.003641587	0.021873939	TRINITY_DN30615_c0_g1_i1	.	.	TRINITY_DN30615_c0_g1::TRINITY_DN30615_c0_g1_i1::g.2093637::m.2093637	525-430[-]	.	.	.	.	.	.	.	.	.	.
TRINITY_DN62973_c0_g1	2.069612455	4.45E-05	0.000779218	2.04501918	0.000131786	0.005723564	2.460002615	0.001096072	0.009067315	TRINITY_DN62973_c0_g1_i1	U92A1_ARATH^U92A1_ARATH^Q:1-567,H:294-479^44.737%ID^E:6.52e-51^RecName: Full=UDP-glycosyltransferase 92A1;^Eukaryota; Viridiplantae; Streptophyta; Embryophyta; Tracheophyta; Spermatophyta; Magnoliophyta; eudicotyledons; Gunneridae; Pentapetalae; rosids; malvids; Brassicales; Brassicaceae; Camelineae; Arabidopsis	.	TRINITY_DN62973_c0_g1::TRINITY_DN62973_c0_g1_i1::g.2235784::m.2235784	1-594[+]	U92A1_ARATH^U92A1_ARATH^Q:1-189,H:294-479^44.737%ID^E:3.08e-52^RecName: Full=UDP-glycosyltransferase 92A1;^Eukaryota; Viridiplantae; Streptophyta; Embryophyta; Tracheophyta; Spermatophyta; Magnoliophyta; eudicotyledons; Gunneridae; Pentapetalae; rosids; malvids; Brassicales; Brassicaceae; Camelineae; Arabidopsis	PF00201.18^UDPGT^UDP-glucoronosyl and UDP-glucosyl transferase^6-146^E:8.9e-22	.	.	COG1819^Transferase	KEGG:ath:AT5G12890	GO:0043231^cellular_component^intracellular membrane-bounded organelle`GO:0016758^molecular_function^transferase activity, transferring hexosyl groups`GO:0008194^molecular_function^UDP-glycosyltransferase activity	.	.	.
TRINITY_DN61304_c0_g1	2.069612215	8.56E-11	5.83E-09	2.060993897	1.32E-08	2.14E-06	1.860201597	0.00042775	0.004525579	TRINITY_DN61304_c0_g1_i1	.	.	TRINITY_DN61304_c0_g1::TRINITY_DN61304_c0_g1_i1::g.487492::m.487492	60-25[-]	.	.	.	.	.	.	.	.	.	.
TRINITY_DN80315_c0_g1	2.068730929	4.33E-05	0.000761077	2.024404689	0.000109553	0.004945807	1.928538799	0.00169426	0.012553722	TRINITY_DN80315_c0_g1_i1	.	.	TRINITY_DN80315_c0_g1::TRINITY_DN80315_c0_g1_i1::g.2004776::m.2004776	439-492[+]	.	.	.	.	.	.	.	.	.	.
TRINITY_DN28056_c0_g3	2.068418483	4.74E-07	1.45E-05	2.049598715	5.46E-06	0.000403361	2.175826883	0.000192542	0.002490349	TRINITY_DN28056_c0_g3_i1	ATHB7_ARATH^ATHB7_ARATH^Q:544-879,H:12-126^53.448%ID^E:5.8e-31^RecName: Full=Homeobox-leucine zipper protein ATHB-7;^Eukaryota; Viridiplantae; Streptophyta; Embryophyta; Tracheophyta; Spermatophyta; Magnoliophyta; eudicotyledons; Gunneridae; Pentapetalae; rosids; malvids; Brassicales; Brassicaceae; Camelineae; Arabidopsis	.	TRINITY_DN28056_c0_g3::TRINITY_DN28056_c0_g3_i1::g.171155::m.171155	999-958[-]	.	.	.	.	.	.	.	.	.	.
TRINITY_DN26648_c0_g1	2.067029686	0.000117432	0.001783035	2.082094255	0.000209058	0.008280676	1.996329966	0.007642389	0.037450816	TRINITY_DN26648_c0_g1_i1	.	.	TRINITY_DN26648_c0_g1::TRINITY_DN26648_c0_g1_i1::g.1697119::m.1697119	685-593[-]	.	.	.	.	.	.	.	.	.	.
TRINITY_DN38574_c0_g1	2.066948236	7.70E-12	6.14E-10	2.068520723	5.71E-09	1.02E-06	2.001884056	3.03E-05	0.00062943	TRINITY_DN38574_c0_g1_i2	ZIFL1_ARATH^ZIFL1_ARATH^Q:264-1679,H:9-475^62.156%ID^E:0^RecName: Full=Protein ZINC INDUCED FACILITATOR-LIKE 1;^Eukaryota; Viridiplantae; Streptophyta; Embryophyta; Tracheophyta; Spermatophyta; Magnoliophyta; eudicotyledons; Gunneridae; Pentapetalae; rosids; malvids; Brassicales; Brassicaceae; Camelineae; Arabidopsis	.	TRINITY_DN38574_c0_g1::TRINITY_DN38574_c0_g1_i2::g.399109::m.399109	1513-1340[-]	.	.	.	.	.	.	.	.	.	.
TRINITY_DN31658_c0_g1	2.063693357	0.000113255	0.00172951	2.035146001	0.000224301	0.008779474	1.899603981	0.003017537	0.01905253	TRINITY_DN31658_c0_g1_i1	.	.	TRINITY_DN31658_c0_g1::TRINITY_DN31658_c0_g1_i1::g.159001::m.159001	487-522[+]	.	.	.	.	.	.	.	.	.	.
TRINITY_DN27187_c0_g1	2.05747316	1.23E-07	4.38E-06	2.045085709	1.80E-06	0.000155381	1.88155922	0.000766917	0.006995366	TRINITY_DN27187_c0_g1_i1	JMJ25_ARATH^JMJ25_ARATH^Q:747-7,H:284-598^31.366%ID^E:1.99e-27^RecName: Full=Lysine-specific demethylase JMJ25;^Eukaryota; Viridiplantae; Streptophyta; Embryophyta; Tracheophyta; Spermatophyta; Magnoliophyta; eudicotyledons; Gunneridae; Pentapetalae; rosids; malvids; Brassicales; Brassicaceae; Camelineae; Arabidopsis	.	TRINITY_DN27187_c0_g1::TRINITY_DN27187_c0_g1_i1::g.112510::m.112510	445-516[+]	.	.	.	.	.	.	.	.	.	.
TRINITY_DN59477_c0_g1	2.054195313	4.56E-07	1.40E-05	2.056810071	2.83E-06	0.000230338	1.93256681	0.000413292	0.004405227	TRINITY_DN59477_c0_g1_i1	.	.	TRINITY_DN59477_c0_g1::TRINITY_DN59477_c0_g1_i1::g.326682::m.326682	1-54[+]	.	.	.	.	.	.	.	.	.	.
TRINITY_DN27595_c0_g3	2.051406676	5.14E-05	0.000881585	2.034006135	0.000160967	0.006739596	1.69808464	0.009500279	0.043947597	TRINITY_DN27595_c0_g3_i1	.	.	TRINITY_DN27595_c0_g3::TRINITY_DN27595_c0_g3_i1::g.1369375::m.1369375	317-361[+]	.	.	.	.	.	.	.	.	.	.
TRINITY_DN32856_c0_g1	2.049745002	7.94E-26	3.78E-23	2.049929005	6.00E-14	3.16E-11	2.039239075	1.11E-08	1.68E-06	TRINITY_DN32856_c0_g1_i1	GRF10_ORYSJ^GRF10_ORYSJ^Q:508-795,H:84-186^54.808%ID^E:3.6e-28^RecName: Full=Growth-regulating factor 10;^Eukaryota; Viridiplantae; Streptophyta; Embryophyta; Tracheophyta; Spermatophyta; Magnoliophyta; Liliopsida; Poales; Poaceae; BOP clade; Oryzoideae; Oryzeae; Oryzinae; Oryza; Oryza sativa`GRF10_ORYSJ^GRF10_ORYSJ^Q:1180-1311,H:137-183^59.574%ID^E:2.55e-09^RecName: Full=Growth-regulating factor…	.	TRINITY_DN32856_c0_g1::TRINITY_DN32856_c0_g1_i1::g.300777::m.300777	262-32[-]	.	.	.	.	.	.	.	.	.	.
TRINITY_DN41285_c0_g1	2.047796257	3.40E-05	0.00061767	2.009696302	0.000113677	0.00509108	2.054376667	0.005750728	0.030576658	TRINITY_DN41285_c0_g1_i1	.	.	TRINITY_DN41285_c0_g1::TRINITY_DN41285_c0_g1_i1::g.2046397::m.2046397	792-830[+]	.	.	.	.	.	.	.	.	.	.
TRINITY_DN88203_c0_g1	2.047218372	5.03E-05	0.000866139	2.000085362	0.000139754	0.00600901	2.217913549	0.000882004	0.007749703	TRINITY_DN88203_c0_g1_i1	.	.	TRINITY_DN88203_c0_g1::TRINITY_DN88203_c0_g1_i1::g.460842::m.460842	643-690[+]	.	.	.	.	.	.	.	.	.	.
TRINITY_DN51609_c0_g1	2.042950312	0.000331344	0.00427475	2.006390008	0.000405585	0.014102256	2.293141655	0.001446202	0.011150537	TRINITY_DN51609_c0_g1_i1	.	.	TRINITY_DN51609_c0_g1::TRINITY_DN51609_c0_g1_i1::g.2394665::m.2394665	307-345[+]	.	.	.	.	.	.	.	.	.	.
TRINITY_DN63673_c0_g1	2.041879116	2.65E-10	1.63E-08	2.040478949	2.47E-08	3.71E-06	1.951554954	7.32E-05	0.001212208	TRINITY_DN63673_c0_g1_i1	.	.	TRINITY_DN63673_c0_g1::TRINITY_DN63673_c0_g1_i1::g.2129816::m.2129816	981-949[-]	.	.	.	.	.	.	.	.	.	.
TRINITY_DN24100_c0_g1	2.041501109	8.95E-12	7.08E-10	2.035904112	8.28E-09	1.42E-06	2.105400445	3.32E-06	0.000121461	TRINITY_DN24100_c0_g1_i1	.	.	TRINITY_DN24100_c0_g1::TRINITY_DN24100_c0_g1_i1::g.10299::m.10299	1135-1025[-]	.	.	.	ExpAA=22.64^PredHel=1^Topology=i5-27o	.	.	.	.	.	.
TRINITY_DN3268_c0_g2	2.041166012	8.23E-06	0.000180694	2.021443638	4.19E-05	0.002263157	1.882656275	0.006632488	0.033865238	TRINITY_DN3268_c0_g2_i1	.	.	TRINITY_DN3268_c0_g2::TRINITY_DN3268_c0_g2_i1::g.1540551::m.1540551	215-301[+]	.	.	.	.	.	.	.	.	.	.
TRINITY_DN87347_c0_g1	2.040632852	3.84E-37	3.96E-34	2.037912829	6.30E-18	7.21E-15	2.035767185	2.85E-11	2.55E-08	TRINITY_DN87347_c0_g1_i1	APS1_ARATH^APS1_ARATH^Q:350-1750,H:1-459^80.171%ID^E:0^RecName: Full=ATP sulfurylase 1, chloroplastic;^Eukaryota; Viridiplantae; Streptophyta; Embryophyta; Tracheophyta; Spermatophyta; Magnoliophyta; eudicotyledons; Gunneridae; Pentapetalae; rosids; malvids; Brassicales; Brassicaceae; Camelineae; Arabidopsis	.	TRINITY_DN87347_c0_g1::TRINITY_DN87347_c0_g1_i1::g.1920498::m.1920498	1437-1408[-]	.	.	.	.	.	.	.	.	.	.
TRINITY_DN20997_c0_g2	2.039102665	9.53E-14	1.03E-11	2.032382606	9.19E-10	1.99E-07	2.008331062	3.03E-06	0.000114432	TRINITY_DN20997_c0_g2_i1	.	.	TRINITY_DN20997_c0_g2::TRINITY_DN20997_c0_g2_i1::g.1346357::m.1346357	2-82[+]	.	.	.	.	.	.	.	.	.	.
TRINITY_DN39950_c0_g3	2.037614323	8.04E-07	2.33E-05	2.033873837	4.61E-06	0.000349035	2.323936251	8.11E-05	0.001311576	TRINITY_DN39950_c0_g3_i1	PCP_PONAB^PCP_PONAB^Q:3-1103,H:115-488^34.375%ID^E:5.97e-72^RecName: Full=Lysosomal Pro-X carboxypeptidase;^Eukaryota; Metazoa; Chordata; Craniata; Vertebrata; Euteleostomi; Mammalia; Eutheria; Euarchontoglires; Primates; Haplorrhini; Catarrhini; Hominidae; Pongo	.	TRINITY_DN39950_c0_g3::TRINITY_DN39950_c0_g3_i1::g.972411::m.972411	1301-1188[-]	.	.	.	.	.	.	.	.	.	.
TRINITY_DN34355_c0_g3	2.034819399	0.000397966	0.004973952	2.007975152	0.000708415	0.021700296	2.362961058	0.004215228	0.02435643	TRINITY_DN34355_c0_g3_i1	.	.	TRINITY_DN34355_c0_g3::TRINITY_DN34355_c0_g3_i1::g.1410417::m.1410417	805-852[+]	.	.	.	.	.	.	.	.	.	.
TRINITY_DN35448_c1_g1	2.0338684	7.03E-30	4.72E-27	2.033474567	1.27E-15	9.25E-13	2.039950663	2.81E-10	1.26E-07	TRINITY_DN35448_c1_g1_i1	DIR4_ARATH^DIR4_ARATH^Q:217-579,H:36-159^32.54%ID^E:6.37e-08^RecName: Full=Dirigent protein 4;^Eukaryota; Viridiplantae; Streptophyta; Embryophyta; Tracheophyta; Spermatophyta; Magnoliophyta; eudicotyledons; Gunneridae; Pentapetalae; rosids; malvids; Brassicales; Brassicaceae; Camelineae; Arabidopsis	.	TRINITY_DN35448_c1_g1::TRINITY_DN35448_c1_g1_i1::g.899554::m.899554	81-34[-]	.	.	.	.	.	.	.	.	.	.
TRINITY_DN36993_c0_g1	2.032934194	0.000119067	0.001804751	2.001471688	0.000267979	0.010096594	2.462422841	0.001795962	0.013115005	TRINITY_DN36993_c0_g1_i2	.	.	TRINITY_DN36993_c0_g1::TRINITY_DN36993_c0_g1_i2::g.1133120::m.1133120	806-717[-]	.	.	.	.	.	.	.	.	.	.
TRINITY_DN38730_c0_g2	2.032504525	0.000108788	0.001670674	2.005186087	0.000242822	0.009337536	2.116480632	0.002125232	0.014837123	TRINITY_DN38730_c0_g2_i1	.	.	TRINITY_DN38730_c0_g2::TRINITY_DN38730_c0_g2_i1::g.1211235::m.1211235	122-163[+]	.	.	.	.	.	.	.	.	.	.
TRINITY_DN37284_c0_g1	2.032313599	4.84E-05	0.000837257	2.023435149	0.000108021	0.00489375	2.288169844	0.001440264	0.011119474	TRINITY_DN37284_c0_g1_i2	TDL1_ARATH^TDL1_ARATH^Q:413-838,H:40-178^59.441%ID^E:1.28e-52^RecName: Full=TPD1 protein homolog 1 {ECO:0000305};^Eukaryota; Viridiplantae; Streptophyta; Embryophyta; Tracheophyta; Spermatophyta; Magnoliophyta; eudicotyledons; Gunneridae; Pentapetalae; rosids; malvids; Brassicales; Brassicaceae; Camelineae; Arabidopsis	.	TRINITY_DN37284_c0_g1::TRINITY_DN37284_c0_g1_i2::g.555535::m.555535	663-875[+]	.	.	.	.	.	.	.	.	.	.
TRINITY_DN59250_c0_g1	2.0290141	4.36E-14	4.92E-12	2.024624117	5.56E-11	1.58E-08	1.886329149	2.70E-06	0.000104706	TRINITY_DN59250_c0_g1_i1	.	.	TRINITY_DN59250_c0_g1::TRINITY_DN59250_c0_g1_i1::g.195340::m.195340	950-840[-]	.	.	.	.	.	.	.	.	.	.
TRINITY_DN16915_c0_g1	2.02580815	4.43E-07	1.36E-05	2.016481555	2.78E-06	0.000226996	1.761904083	0.001859334	0.013445628	TRINITY_DN16915_c0_g1_i1	.	.	TRINITY_DN16915_c0_g1::TRINITY_DN16915_c0_g1_i1::g.1845876::m.1845876	635-673[+]	.	.	.	.	.	.	.	.	.	.
TRINITY_DN40081_c7_g32	2.023936083	1.46E-16	2.35E-14	2.024728705	2.09E-11	6.67E-09	1.946651741	1.36E-06	6.39E-05	TRINITY_DN40081_c7_g32_i2	PLA16_ARATH^PLA16_ARATH^Q:141-1655,H:1-528^59.168%ID^E:0^RecName: Full=Phospholipase A1-Igamma2, chloroplastic;^Eukaryota; Viridiplantae; Streptophyta; Embryophyta; Tracheophyta; Spermatophyta; Magnoliophyta; eudicotyledons; Gunneridae; Pentapetalae; rosids; malvids; Brassicales; Brassicaceae; Camelineae; Arabidopsis	.	TRINITY_DN40081_c7_g32::TRINITY_DN40081_c7_g32_i2::g.1289741::m.1289741	513-277[-]	.	.	.	ExpAA=20.37^PredHel=1^Topology=o41-63i	.	.	.	.	.	.
TRINITY_DN14537_c0_g1	2.020067607	3.80E-14	4.37E-12	2.013194982	1.25E-10	3.29E-08	1.939011706	2.17E-06	8.91E-05	TRINITY_DN14537_c0_g1_i1	Y1576_ARATH^Y1576_ARATH^Q:329-1303,H:4-329^70.552%ID^E:3.3e-176^RecName: Full=BTB/POZ domain-containing protein At1g55760;^Eukaryota; Viridiplantae; Streptophyta; Embryophyta; Tracheophyta; Spermatophyta; Magnoliophyta; eudicotyledons; Gunneridae; Pentapetalae; rosids; malvids; Brassicales; Brassicaceae; Camelineae; Arabidopsis	.	TRINITY_DN14537_c0_g1::TRINITY_DN14537_c0_g1_i1::g.763429::m.763429	1266-1319[+]	.	.	.	.	.	.	.	.	.	.
TRINITY_DN30187_c0_g2	2.015579311	8.43E-11	5.75E-09	2.02492738	2.61E-08	3.90E-06	1.903693324	9.84E-05	0.001516379	TRINITY_DN30187_c0_g2_i1	P2C56_ARATH^P2C56_ARATH^Q:320-898,H:129-316^54.822%ID^E:3.06e-51^RecName: Full=Protein phosphatase 2C 56;^Eukaryota; Viridiplantae; Streptophyta; Embryophyta; Tracheophyta; Spermatophyta; Magnoliophyta; eudicotyledons; Gunneridae; Pentapetalae; rosids; malvids; Brassicales; Brassicaceae; Camelineae; Arabidopsis`P2C56_ARATH^P2C56_ARATH^Q:2245-2538,H:316-427^50%ID^E:5.07e-18^RecName: Full=Protein p…	.	TRINITY_DN30187_c0_g2::TRINITY_DN30187_c0_g2_i1::g.402895::m.402895	101-51[-]	.	.	.	.	.	.	.	.	.	.
TRINITY_DN27356_c0_g2	2.01534085	0.000660524	0.00748824	2.022200441	0.001168633	0.032010687	3.382618287	0.001321913	0.010445834	TRINITY_DN27356_c0_g2_i1	P2C39_ARATH^P2C39_ARATH^Q:344-1177,H:12-289^73.741%ID^E:5.35e-147^RecName: Full=Probable protein phosphatase 2C 39;^Eukaryota; Viridiplantae; Streptophyta; Embryophyta; Tracheophyta; Spermatophyta; Magnoliophyta; eudicotyledons; Gunneridae; Pentapetalae; rosids; malvids; Brassicales; Brassicaceae; Camelineae; Arabidopsis	.	TRINITY_DN27356_c0_g2::TRINITY_DN27356_c0_g2_i1::g.1939481::m.1939481	636-734[+]	.	.	.	.	.	.	.	.	.	.
TRINITY_DN14991_c0_g1	2.014232048	1.29E-31	1.02E-28	2.014718872	8.03E-17	7.35E-14	1.990160605	2.34E-10	1.14E-07	TRINITY_DN14991_c0_g1_i1	.	.	TRINITY_DN14991_c0_g1::TRINITY_DN14991_c0_g1_i1::g.1521612::m.1521612	1750-1688[-]	.	.	.	.	.	.	.	.	.	.
TRINITY_DN22592_c0_g1	2.009991129	1.65E-05	0.000332414	1.979644674	4.64E-05	0.002469676	1.860845738	0.002286738	0.015630442	TRINITY_DN22592_c0_g1_i1	XTH6_ARATH^XTH6_ARATH^Q:1018-182,H:13-291^75.269%ID^E:2.4e-158^RecName: Full=Probable xyloglucan endotransglucosylase/hydrolase protein 6;^Eukaryota; Viridiplantae; Streptophyta; Embryophyta; Tracheophyta; Spermatophyta; Magnoliophyta; eudicotyledons; Gunneridae; Pentapetalae; rosids; malvids; Brassicales; Brassicaceae; Camelineae; Arabidopsis	.	TRINITY_DN22592_c0_g1::TRINITY_DN22592_c0_g1_i1::g.880155::m.880155	810-917[+]	.	.	.	.	.	.	.	.	.	.
TRINITY_DN10168_c0_g2	1.998156749	2.10E-09	1.10E-07	1.997490111	1.13E-07	1.44E-05	1.786005966	0.000299263	0.00344133	TRINITY_DN10168_c0_g2_i1	.	.	TRINITY_DN10168_c0_g2::TRINITY_DN10168_c0_g2_i1::g.249657::m.249657	1377-1204[-]	.	.	.	.	.	.	.	.	.	.
TRINITY_DN29032_c0_g3	1.99799073	4.63E-09	2.26E-07	1.991839203	1.51E-07	1.84E-05	2.010008724	2.61E-05	0.000559991	TRINITY_DN29032_c0_g3_i1	.	.	TRINITY_DN29032_c0_g3::TRINITY_DN29032_c0_g3_i1::g.1842255::m.1842255	702-752[+]	.	.	.	.	.	.	.	.	.	.
TRINITY_DN39826_c2_g9	1.996042145	0.000203959	0.002844772	1.962352453	0.000342168	0.012297694	2.203278789	0.002091315	0.014660521	TRINITY_DN39826_c2_g9_i1	.	.	TRINITY_DN39826_c2_g9::TRINITY_DN39826_c2_g9_i1::g.1458914::m.1458914	198-236[+]	.	.	.	.	.	.	.	.	.	.
TRINITY_DN38460_c1_g3	1.995365429	0.001122963	0.011470369	1.924871857	0.00151195	0.039109725	2.092278756	0.004016911	0.023541482	TRINITY_DN38460_c1_g3_i1	U90A1_ARATH^U90A1_ARATH^Q:867-1,H:9-292^47.797%ID^E:1.53e-61^RecName: Full=UDP-glycosyltransferase 90A1;^Eukaryota; Viridiplantae; Streptophyta; Embryophyta; Tracheophyta; Spermatophyta; Magnoliophyta; eudicotyledons; Gunneridae; Pentapetalae; rosids; malvids; Brassicales; Brassicaceae; Camelineae; Arabidopsis	.	TRINITY_DN38460_c1_g3::TRINITY_DN38460_c1_g3_i1::g.1731025::m.1731025	509-634[+]	.	.	.	.	.	.	.	.	.	.
TRINITY_DN87335_c0_g1	1.991652008	5.41E-25	2.32E-22	1.996520847	2.00E-14	1.15E-11	1.956416242	3.95E-09	7.50E-07	TRINITY_DN87335_c0_g1_i1	CIPKB_ARATH^CIPKB_ARATH^Q:449-1729,H:13-421^57.011%ID^E:3.5e-137^RecName: Full=CBL-interacting serine/threonine-protein kinase 11;^Eukaryota; Viridiplantae; Streptophyta; Embryophyta; Tracheophyta; Spermatophyta; Magnoliophyta; eudicotyledons; Gunneridae; Pentapetalae; rosids; malvids; Brassicales; Brassicaceae; Camelineae; Arabidopsis	.	TRINITY_DN87335_c0_g1::TRINITY_DN87335_c0_g1_i1::g.1920557::m.1920557	1308-1270[-]	.	.	.	.	.	.	.	.	.	.
TRINITY_DN50406_c0_g1	1.989934291	1.66E-28	1.01E-25	1.991297592	3.73E-15	2.40E-12	1.961998619	1.65E-09	4.15E-07	TRINITY_DN50406_c0_g1_i1	CML13_ARATH^CML13_ARATH^Q:244-675,H:6-148^70.833%ID^E:8.66e-71^RecName: Full=Probable calcium-binding protein CML13;^Eukaryota; Viridiplantae; Streptophyta; Embryophyta; Tracheophyta; Spermatophyta; Magnoliophyta; eudicotyledons; Gunneridae; Pentapetalae; rosids; malvids; Brassicales; Brassicaceae; Camelineae; Arabidopsis	.	TRINITY_DN50406_c0_g1::TRINITY_DN50406_c0_g1_i1::g.1814344::m.1814344	305-442[+]	.	.	.	.	.	.	.	.	.	.
TRINITY_DN35399_c1_g2	1.988929837	3.39E-23	1.18E-20	1.995490713	1.36E-13	6.71E-11	2.031134815	1.75E-09	4.18E-07	TRINITY_DN35399_c1_g2_i1	MCFB_DICDI^MCFB_DICDI^Q:480-1355,H:142-427^41.946%ID^E:3.13e-61^RecName: Full=Mitochondrial substrate carrier family protein B;^Eukaryota; Amoebozoa; Mycetozoa; Dictyostelids; Dictyosteliales; Dictyosteliaceae; Dictyostelium`MCFB_DICDI^MCFB_DICDI^Q:468-1037,H:241-420^34.197%ID^E:5.53e-22^RecName: Full=Mitochondrial substrate carrier family protein B;^Eukaryota; Amoebozoa; Mycetozoa; Dictyostelids…	.	TRINITY_DN35399_c1_g2::TRINITY_DN35399_c1_g2_i1::g.138664::m.138664	1-135[+]	.	.	.	.	.	.	.	.	.	.
TRINITY_DN33811_c0_g2	1.988269133	1.60E-05	0.000324273	1.974360006	5.18E-05	0.002708005	2.205894078	0.000787514	0.007129254	TRINITY_DN33811_c0_g2_i1	.	.	TRINITY_DN33811_c0_g2::TRINITY_DN33811_c0_g2_i1::g.1111921::m.1111921	535-585[+]	.	.	.	.	.	.	.	.	.	.
TRINITY_DN52764_c0_g1	1.98643206	9.25E-12	7.29E-10	1.983448788	6.17E-09	1.10E-06	1.931499559	9.92E-06	0.000272118	TRINITY_DN52764_c0_g1_i1	CIPKB_ARATH^CIPKB_ARATH^Q:1618-338,H:13-421^57.011%ID^E:2.64e-138^RecName: Full=CBL-interacting serine/threonine-protein kinase 11;^Eukaryota; Viridiplantae; Streptophyta; Embryophyta; Tracheophyta; Spermatophyta; Magnoliophyta; eudicotyledons; Gunneridae; Pentapetalae; rosids; malvids; Brassicales; Brassicaceae; Camelineae; Arabidopsis	.	TRINITY_DN52764_c0_g1::TRINITY_DN52764_c0_g1_i1::g.1124717::m.1124717	1098-976[-]	.	.	.	ExpAA=21.10^PredHel=1^Topology=i12-34o	.	.	.	.	.	.
TRINITY_DN942_c0_g1	1.985752986	1.39E-05	0.000285292	1.964531242	4.88E-05	0.002580272	2.078096325	0.000524985	0.005288447	TRINITY_DN942_c0_g1_i1	.	.	TRINITY_DN942_c0_g1::TRINITY_DN942_c0_g1_i1::g.1724458::m.1724458	575-700[+]	.	.	.	.	.	.	.	.	.	.
TRINITY_DN11429_c0_g2	1.984336117	5.65E-09	2.70E-07	1.986172777	1.25E-07	1.57E-05	1.95970421	4.34E-05	0.000817974	TRINITY_DN11429_c0_g2_i1	E1312_ARATH^E1312_ARATH^Q:177-1517,H:26-475^43.64%ID^E:1.04e-115^RecName: Full=Glucan endo-1,3-beta-glucosidase 12;^Eukaryota; Viridiplantae; Streptophyta; Embryophyta; Tracheophyta; Spermatophyta; Magnoliophyta; eudicotyledons; Gunneridae; Pentapetalae; rosids; malvids; Brassicales; Brassicaceae; Camelineae; Arabidopsis	.	TRINITY_DN11429_c0_g2::TRINITY_DN11429_c0_g2_i1::g.1145861::m.1145861	1532-1564[+]	.	.	.	.	.	.	.	.	.	.
TRINITY_DN40081_c7_g25	1.984291078	4.78E-06	0.000111975	1.958066015	2.47E-05	0.001448557	1.917622639	0.000403949	0.004328825	TRINITY_DN40081_c7_g25_i1	.	.	TRINITY_DN40081_c7_g25::TRINITY_DN40081_c7_g25_i1::g.1289435::m.1289435	278-331[+]	.	.	.	.	.	.	.	.	.	.
TRINITY_DN61693_c0_g1	1.983714352	1.07E-18	2.23E-16	1.980650659	8.91E-12	3.13E-09	1.96584791	3.17E-07	2.15E-05	TRINITY_DN61693_c0_g1_i1	EPFL4_ARATH^EPFL4_ARATH^Q:204-488,H:16-109^56.842%ID^E:2.05e-27^RecName: Full=EPIDERMAL PATTERNING FACTOR-like protein 4 {ECO:0000303|PubMed:19435754};^Eukaryota; Viridiplantae; Streptophyta; Embryophyta; Tracheophyta; Spermatophyta; Magnoliophyta; eudicotyledons; Gunneridae; Pentapetalae; rosids; malvids; Brassicales; Brassicaceae; Camelineae; Arabidopsis	.	TRINITY_DN61693_c0_g1::TRINITY_DN61693_c0_g1_i1::g.549883::m.549883	1-84[+]	.	.	.	.	.	.	.	.	.	.
TRINITY_DN38887_c0_g1	1.982354193	3.54E-06	8.59E-05	1.957970682	1.41E-05	0.000903475	1.693339396	0.005566529	0.029821606	TRINITY_DN38887_c0_g1_i1	TRPD_ARATH^TRPD_ARATH^Q:1107-262,H:157-438^77.305%ID^E:4.26e-135^RecName: Full=Anthranilate phosphoribosyltransferase, chloroplastic;^Eukaryota; Viridiplantae; Streptophyta; Embryophyta; Tracheophyta; Spermatophyta; Magnoliophyta; eudicotyledons; Gunneridae; Pentapetalae; rosids; malvids; Brassicales; Brassicaceae; Camelineae; Arabidopsis`TRPD_ARATH^TRPD_ARATH^Q:1495-1346,H:110-159^80%ID^E:1.97e-…	.	TRINITY_DN38887_c0_g1::TRINITY_DN38887_c0_g1_i1::g.1365641::m.1365641	2023-1991[-]	.	.	.	.	.	.	.	.	.	.
TRINITY_DN36412_c0_g1	1.975796964	3.26E-07	1.04E-05	1.953017708	3.08E-06	0.000247983	1.887073095	0.000629017	0.006017175	TRINITY_DN36412_c0_g1_i1	PDAT2_ARATH^PDAT2_ARATH^Q:3-1625,H:124-665^68.199%ID^E:0^RecName: Full=Putative phospholipid:diacylglycerol acyltransferase 2;^Eukaryota; Viridiplantae; Streptophyta; Embryophyta; Tracheophyta; Spermatophyta; Magnoliophyta; eudicotyledons; Gunneridae; Pentapetalae; rosids; malvids; Brassicales; Brassicaceae; Camelineae; Arabidopsis	.	TRINITY_DN36412_c0_g1::TRINITY_DN36412_c0_g1_i1::g.2037056::m.2037056	849-811[-]	.	.	.	.	.	.	.	.	.	.
TRINITY_DN38503_c0_g1	1.974508769	1.69E-12	1.52E-10	1.967143349	4.42E-09	8.14E-07	2.001856556	1.87E-06	8.07E-05	TRINITY_DN38503_c0_g1_i1	NFD4_ARATH^NFD4_ARATH^Q:2059-1592,H:42-196^35.443%ID^E:5.36e-19^RecName: Full=Protein NUCLEAR FUSION DEFECTIVE 4 {ECO:0000303|PubMed:16698901};^Eukaryota; Viridiplantae; Streptophyta; Embryophyta; Tracheophyta; Spermatophyta; Magnoliophyta; eudicotyledons; Gunneridae; Pentapetalae; rosids; malvids; Brassicales; Brassicaceae; Camelineae; Arabidopsis`NFD4_ARATH^NFD4_ARATH^Q:1021-332,H:357-578^28.01…	.	TRINITY_DN38503_c0_g1::TRINITY_DN38503_c0_g1_i1::g.399513::m.399513	340-218[-]	.	.	.	.	.	.	.	.	.	.
TRINITY_DN38095_c0_g1	1.97378653	9.55E-07	2.71E-05	1.976796833	6.23E-06	0.000450416	1.854330743	0.001445143	0.011147287	TRINITY_DN38095_c0_g1_i2	NAC40_ARATH^NAC40_ARATH^Q:44-526,H:1-161^69.565%ID^E:6.76e-74^RecName: Full=NAC domain-containing protein 40 {ECO:0000303|PubMed:15029955};^Eukaryota; Viridiplantae; Streptophyta; Embryophyta; Tracheophyta; Spermatophyta; Magnoliophyta; eudicotyledons; Gunneridae; Pentapetalae; rosids; malvids; Brassicales; Brassicaceae; Camelineae; Arabidopsis	.	TRINITY_DN38095_c0_g1::TRINITY_DN38095_c0_g1_i2::g.38769::m.38769	973-1116[+]	.	.	.	.	.	.	.	.	.	.
TRINITY_DN38818_c0_g2	1.972855768	0.000105957	0.001633685	1.949926944	0.000290721	0.010782746	2.546819913	0.000368637	0.004038364	TRINITY_DN38818_c0_g2_i1	.	.	TRINITY_DN38818_c0_g2::TRINITY_DN38818_c0_g2_i1::g.1354393::m.1354393	457-498[+]	.	.	.	.	.	.	.	.	.	.
TRINITY_DN27847_c1_g1	1.969463645	5.77E-08	2.20E-06	1.945234848	9.25E-07	8.77E-05	1.808904152	0.000339877	0.003778993	TRINITY_DN27847_c1_g1_i1	.	.	TRINITY_DN27847_c1_g1::TRINITY_DN27847_c1_g1_i1::g.1172362::m.1172362	2-97[+]	.	.	.	ExpAA=22.78^PredHel=1^Topology=o4-26i	.	.	.	.	.	.
TRINITY_DN38322_c0_g2	1.96814232	2.23E-10	1.40E-08	1.965043698	3.61E-08	5.20E-06	1.883310471	4.15E-05	0.00079174	TRINITY_DN38322_c0_g2_i1	.	.	TRINITY_DN38322_c0_g2::TRINITY_DN38322_c0_g2_i1::g.866646::m.866646	520-561[+]	.	.	.	.	.	.	.	.	.	.
TRINITY_DN69581_c0_g1	1.967999501	1.46E-13	1.53E-11	1.964722907	1.10E-09	2.34E-07	1.897484644	5.92E-06	0.000187873	TRINITY_DN69581_c0_g1_i1	ADRC3_ARATH^ADRC3_ARATH^Q:770-90,H:44-270^54.585%ID^E:2.89e-71^RecName: Full=NADPH-dependent aldehyde reductase-like protein, chloroplastic {ECO:0000250|UniProtKB:Q9SQR2};^Eukaryota; Viridiplantae; Streptophyta; Embryophyta; Tracheophyta; Spermatophyta; Magnoliophyta; eudicotyledons; Gunneridae; Pentapetalae; rosids; malvids; Brassicales; Brassicaceae; Camelineae; Arabidopsis	.	TRINITY_DN69581_c0_g1::TRINITY_DN69581_c0_g1_i1::g.1099250::m.1099250	771-508[-]	.	.	.	.	.	.	.	.	.	.
TRINITY_DN35292_c0_g1	1.967463308	9.48E-21	2.47E-18	1.970465737	2.34E-12	9.06E-10	1.9518428	1.00E-07	8.98E-06	TRINITY_DN35292_c0_g1_i2	NRG2_ARATH^NRG2_ARATH^Q:2540-3502,H:462-779^27.859%ID^E:2.75e-31^RecName: Full=Nitrate regulatory gene2 protein {ECO:0000303|PubMed:26744214};^Eukaryota; Viridiplantae; Streptophyta; Embryophyta; Tracheophyta; Spermatophyta; Magnoliophyta; eudicotyledons; Gunneridae; Pentapetalae; rosids; malvids; Brassicales; Brassicaceae; Camelineae; Arabidopsis`NRG2_ARATH^NRG2_ARATH^Q:2218-2517,H:355-460^37.61…	.	TRINITY_DN35292_c0_g1::TRINITY_DN35292_c0_g1_i2::g.286763::m.286763	2147-2194[+]	.	.	.	.	.	.	.	.	.	.
TRINITY_DN41562_c0_g1	1.964997425	6.33E-16	9.41E-14	1.959462954	8.41E-11	2.29E-08	1.99645365	1.80E-07	1.42E-05	TRINITY_DN41562_c0_g1_i1	.	.	TRINITY_DN41562_c0_g1::TRINITY_DN41562_c0_g1_i1::g.218493::m.218493	2-52[+]	.	.	.	.	.	.	.	.	.	.
TRINITY_DN32188_c0_g3	1.964643674	0.000813372	0.008850467	1.925293418	0.00097329	0.027699332	2.299757262	0.001845819	0.013364492	TRINITY_DN32188_c0_g3_i1	ERF80_ARATH^ERF80_ARATH^Q:1062-868,H:29-93^89.231%ID^E:1.08e-23^RecName: Full=Ethylene-responsive transcription factor 9;^Eukaryota; Viridiplantae; Streptophyta; Embryophyta; Tracheophyta; Spermatophyta; Magnoliophyta; eudicotyledons; Gunneridae; Pentapetalae; rosids; malvids; Brassicales; Brassicaceae; Camelineae; Arabidopsis	.	TRINITY_DN32188_c0_g3::TRINITY_DN32188_c0_g3_i1::g.842683::m.842683	1051-1203[+]	.	.	.	.	.	.	.	.	.	.
TRINITY_DN26869_c1_g1	1.962831973	4.80E-09	2.34E-07	1.959161292	1.91E-07	2.27E-05	1.902589149	7.35E-05	0.00121475	TRINITY_DN26869_c1_g1_i1	.	.	TRINITY_DN26869_c1_g1::TRINITY_DN26869_c1_g1_i1::g.1779226::m.1779226	362-213[-]	.	.	.	.	.	.	.	.	.	.
TRINITY_DN22107_c0_g1	1.962752112	5.81E-06	0.000133256	1.951423892	2.88E-05	0.001648982	1.722718796	0.003659557	0.021936618	TRINITY_DN22107_c0_g1_i1	LSH6_ARATH^LSH6_ARATH^Q:274-666,H:31-161^91.603%ID^E:2.32e-86^RecName: Full=Protein LIGHT-DEPENDENT SHORT HYPOCOTYLS 6;^Eukaryota; Viridiplantae; Streptophyta; Embryophyta; Tracheophyta; Spermatophyta; Magnoliophyta; eudicotyledons; Gunneridae; Pentapetalae; rosids; malvids; Brassicales; Brassicaceae; Camelineae; Arabidopsis	.	TRINITY_DN22107_c0_g1::TRINITY_DN22107_c0_g1_i1::g.1515008::m.1515008	469-413[-]	.	.	.	.	.	.	.	.	.	.
TRINITY_DN69628_c0_g1	1.957518633	2.33E-08	9.85E-07	1.954748977	2.54E-07	2.88E-05	1.718494001	0.000400029	0.004293397	TRINITY_DN69628_c0_g1_i1	ATL78_ARATH^ATL78_ARATH^Q:160-828,H:17-219^55.31%ID^E:1.36e-73^RecName: Full=RING-H2 finger protein ATL78;^Eukaryota; Viridiplantae; Streptophyta; Embryophyta; Tracheophyta; Spermatophyta; Magnoliophyta; eudicotyledons; Gunneridae; Pentapetalae; rosids; malvids; Brassicales; Brassicaceae; Camelineae; Arabidopsis	.	TRINITY_DN69628_c0_g1::TRINITY_DN69628_c0_g1_i1::g.2079964::m.2079964	1001-1042[+]	.	.	.	.	.	.	.	.	.	.
TRINITY_DN18230_c0_g1	1.955817184	0.000524902	0.006221766	1.933837358	0.001101876	0.030570977	1.977211869	0.009321908	0.043380552	TRINITY_DN18230_c0_g1_i1	.	.	TRINITY_DN18230_c0_g1::TRINITY_DN18230_c0_g1_i1::g.76380::m.76380	463-221[-]	.	.	.	.	.	.	.	.	.	.
TRINITY_DN37034_c0_g3	1.955216024	1.72E-05	0.000344351	1.930986344	6.81E-05	0.00338028	1.728763113	0.007869019	0.038328054	TRINITY_DN37034_c0_g3_i2	AAPC_CENCI^AAPC_CENCI^Q:431-240,H:261-323^62.5%ID^E:9.61e-33^RecName: Full=Putative glucose-6-phosphate 1-epimerase {ECO:0000250|UniProtKB:Q03161};^Eukaryota; Viridiplantae; Streptophyta; Embryophyta; Tracheophyta; Spermatophyta; Magnoliophyta; Liliopsida; Poales; Poaceae; PACMAD clade; Panicoideae; Panicodae; Paniceae; Cenchrinae; Cenchrus`AAPC_CENCI^AAPC_CENCI^Q:838-542,H:192-259^42.424%ID^E:9.…	.	TRINITY_DN37034_c0_g3::TRINITY_DN37034_c0_g3_i2::g.1550990::m.1550990	912-883[-]	.	.	.	.	.	.	.	.	.	.
TRINITY_DN35523_c0_g3	1.954222211	8.72E-07	2.50E-05	1.944773294	9.23E-06	0.000633119	2.061046699	0.000246087	0.002985091	TRINITY_DN35523_c0_g3_i1	SAP8_ORYSJ^SAP8_ORYSJ^Q:165-680,H:1-171^66.286%ID^E:2.04e-70^RecName: Full=Zinc finger A20 and AN1 domain-containing stress-associated protein 8;^Eukaryota; Viridiplantae; Streptophyta; Embryophyta; Tracheophyta; Spermatophyta; Magnoliophyta; Liliopsida; Poales; Poaceae; BOP clade; Oryzoideae; Oryzeae; Oryzinae; Oryza; Oryza sativa	.	TRINITY_DN35523_c0_g3::TRINITY_DN35523_c0_g3_i1::g.1879289::m.1879289	860-786[-]	.	.	.	.	.	.	.	.	.	.
TRINITY_DN24059_c0_g1	1.95325919	4.23E-08	1.68E-06	1.943105295	1.11E-06	0.000102738	1.86299501	0.00020534	0.002609042	TRINITY_DN24059_c0_g1_i1	MFT_ARATH^MFT_ARATH^Q:95-592,H:4-166^53.614%ID^E:2.25e-58^RecName: Full=Protein MOTHER of FT and TFL1;^Eukaryota; Viridiplantae; Streptophyta; Embryophyta; Tracheophyta; Spermatophyta; Magnoliophyta; eudicotyledons; Gunneridae; Pentapetalae; rosids; malvids; Brassicales; Brassicaceae; Camelineae; Arabidopsis	.	TRINITY_DN24059_c0_g1::TRINITY_DN24059_c0_g1_i1::g.1514092::m.1514092	438-346[-]	.	.	.	.	.	.	.	.	.	.
TRINITY_DN38443_c0_g1	1.951974091	2.69E-07	8.75E-06	1.943208641	2.21E-06	0.000186513	1.905826749	0.000184902	0.002414426	TRINITY_DN38443_c0_g1_i2	REM16_ARATH^REM16_ARATH^Q:267-1271,H:4-319^29.08%ID^E:1.14e-27^RecName: Full=B3 domain-containing protein REM16;^Eukaryota; Viridiplantae; Streptophyta; Embryophyta; Tracheophyta; Spermatophyta; Magnoliophyta; eudicotyledons; Gunneridae; Pentapetalae; rosids; malvids; Brassicales; Brassicaceae; Camelineae; Arabidopsis	.	TRINITY_DN38443_c0_g1::TRINITY_DN38443_c0_g1_i2::g.1740248::m.1740248	261-1319[+]	REM16_ARATH^REM16_ARATH^Q:3-337,H:4-319^29.912%ID^E:4.54e-30^RecName: Full=B3 domain-containing protein REM16;^Eukaryota; Viridiplantae; Streptophyta; Embryophyta; Tracheophyta; Spermatophyta; Magnoliophyta; eudicotyledons; Gunneridae; Pentapetalae; rosids; malvids; Brassicales; Brassicaceae; Camelineae; Arabidopsis	PF02362.21^B3^B3 DNA binding domain^30-114^E:5.9e-16`PF02362.21^B3^B3 DNA binding domain^239-322^E:1.8e-17	.	.	ENOG410YSHE^B3 domain-containing protein	KEGG:ath:AT4G33280	GO:0005634^cellular_component^nucleus`GO:0005773^cellular_component^vacuole`GO:0003677^molecular_function^DNA binding	.	.	.
TRINITY_DN3697_c0_g2	1.95186646	2.22E-06	5.73E-05	1.953179556	8.69E-06	0.000599461	1.901552198	0.000668827	0.006314991	TRINITY_DN3697_c0_g2_i1	RFS2_ARATH^RFS2_ARATH^Q:293-2626,H:1-773^78.149%ID^E:0^RecName: Full=Probable galactinol--sucrose galactosyltransferase 2;^Eukaryota; Viridiplantae; Streptophyta; Embryophyta; Tracheophyta; Spermatophyta; Magnoliophyta; eudicotyledons; Gunneridae; Pentapetalae; rosids; malvids; Brassicales; Brassicaceae; Camelineae; Arabidopsis	.	TRINITY_DN3697_c0_g2::TRINITY_DN3697_c0_g2_i1::g.2174947::m.2174947	2058-1816[-]	.	.	.	.	.	.	.	.	.	.
TRINITY_DN61133_c0_g1	1.946549596	3.50E-11	2.55E-09	1.931449275	2.03E-08	3.12E-06	1.930685767	3.25E-06	0.00012021	TRINITY_DN61133_c0_g1_i1	FAO1_LOTJA^FAO1_LOTJA^Q:12-263,H:666-749^60.714%ID^E:5.9e-31^RecName: Full=Long-chain-alcohol oxidase FAO1;^Eukaryota; Viridiplantae; Streptophyta; Embryophyta; Tracheophyta; Spermatophyta; Magnoliophyta; eudicotyledons; Gunneridae; Pentapetalae; rosids; fabids; Fabales; Fabaceae; Papilionoideae; 50 kb inversion clade; NPAAA clade; Hologalegina; robinioid clade; Loteae; Lotus	.	TRINITY_DN61133_c0_g1::TRINITY_DN61133_c0_g1_i1::g.25034::m.25034	376-344[-]	.	.	.	.	.	.	.	.	.	.
TRINITY_DN27069_c0_g1	1.938347313	4.21E-21	1.13E-18	1.946847654	3.79E-13	1.70E-10	1.877770248	1.61E-08	2.23E-06	TRINITY_DN27069_c0_g1_i1	BLH1_ARATH^BLH1_ARATH^Q:621-1994,H:81-560^48.928%ID^E:1.11e-99^RecName: Full=BEL1-like homeodomain protein 1;^Eukaryota; Viridiplantae; Streptophyta; Embryophyta; Tracheophyta; Spermatophyta; Magnoliophyta; eudicotyledons; Gunneridae; Pentapetalae; rosids; malvids; Brassicales; Brassicaceae; Camelineae; Arabidopsis	.	TRINITY_DN27069_c0_g1::TRINITY_DN27069_c0_g1_i1::g.366860::m.366860	667-473[-]	.	.	.	.	.	.	.	.	.	.
TRINITY_DN31162_c0_g1	1.936210465	6.51E-12	5.24E-10	1.949657421	4.40E-09	8.12E-07	1.796893725	2.11E-05	0.000476051	TRINITY_DN31162_c0_g1_i1	IQD31_ARATH^IQD31_ARATH^Q:634-771,H:113-158^63.043%ID^E:1.58e-06^RecName: Full=Protein IQ-DOMAIN 31;^Eukaryota; Viridiplantae; Streptophyta; Embryophyta; Tracheophyta; Spermatophyta; Magnoliophyta; eudicotyledons; Gunneridae; Pentapetalae; rosids; malvids; Brassicales; Brassicaceae; Camelineae; Arabidopsis	.	TRINITY_DN31162_c0_g1::TRINITY_DN31162_c0_g1_i1::g.1143485::m.1143485	422-583[+]	.	.	.	.	.	.	.	.	.	.
TRINITY_DN95258_c0_g1	1.935964967	1.20E-06	3.32E-05	1.919820586	7.75E-06	0.000544395	1.898688228	0.000437979	0.004599222	TRINITY_DN95258_c0_g1_i1	.	.	TRINITY_DN95258_c0_g1::TRINITY_DN95258_c0_g1_i1::g.788222::m.788222	174-212[+]	.	.	.	.	.	.	.	.	.	.
TRINITY_DN24209_c0_g1	1.933471161	5.83E-14	6.45E-12	1.935332453	8.50E-10	1.86E-07	1.851328399	6.34E-06	0.00019726	TRINITY_DN24209_c0_g1_i1	CCB23_ARATH^CCB23_ARATH^Q:361-1659,H:1-429^62.557%ID^E:0^RecName: Full=Cyclin-B2-3;^Eukaryota; Viridiplantae; Streptophyta; Embryophyta; Tracheophyta; Spermatophyta; Magnoliophyta; eudicotyledons; Gunneridae; Pentapetalae; rosids; malvids; Brassicales; Brassicaceae; Camelineae; Arabidopsis	.	TRINITY_DN24209_c0_g1::TRINITY_DN24209_c0_g1_i1::g.202471::m.202471	3-134[+]	.	.	.	.	.	.	.	.	.	.
TRINITY_DN25724_c0_g1	1.932338304	9.28E-08	3.39E-06	1.925389392	1.09E-06	0.000101029	1.73410484	0.000396225	0.004263048	TRINITY_DN25724_c0_g1_i1	.	.	TRINITY_DN25724_c0_g1::TRINITY_DN25724_c0_g1_i1::g.321657::m.321657	57-1[-]	.	.	.	.	.	.	.	.	.	.
TRINITY_DN70836_c0_g1	1.932271588	2.03E-10	1.28E-08	1.936431867	5.42E-08	7.44E-06	1.860489171	4.33E-05	0.000816779	TRINITY_DN70836_c0_g1_i1	.	.	TRINITY_DN70836_c0_g1::TRINITY_DN70836_c0_g1_i1::g.1806272::m.1806272	866-837[-]	.	.	.	.	.	.	.	.	.	.
TRINITY_DN29880_c0_g1	1.93222826	0.000680843	0.007681953	1.897476361	0.001173057	0.032091033	2.311465731	0.002472639	0.016536195	TRINITY_DN29880_c0_g1_i1	KCS6_ARATH^KCS6_ARATH^Q:642-79,H:311-497^87.766%ID^E:1.31e-118^RecName: Full=3-ketoacyl-CoA synthase 6 {ECO:0000303|PubMed:18465198};^Eukaryota; Viridiplantae; Streptophyta; Embryophyta; Tracheophyta; Spermatophyta; Magnoliophyta; eudicotyledons; Gunneridae; Pentapetalae; rosids; malvids; Brassicales; Brassicaceae; Camelineae; Arabidopsis	.	TRINITY_DN29880_c0_g1::TRINITY_DN29880_c0_g1_i1::g.15774::m.15774	714-664[-]	.	.	.	.	.	.	.	.	.	.
TRINITY_DN49883_c0_g1	1.927341571	9.67E-45	1.53E-41	1.930916998	4.92E-16	3.93E-13	1.921609352	8.47E-11	5.19E-08	TRINITY_DN49883_c0_g1_i1	FB348_ARATH^FB348_ARATH^Q:1189-2253,H:140-453^31.536%ID^E:3.16e-22^RecName: Full=F-box protein At2g16365;^Eukaryota; Viridiplantae; Streptophyta; Embryophyta; Tracheophyta; Spermatophyta; Magnoliophyta; eudicotyledons; Gunneridae; Pentapetalae; rosids; malvids; Brassicales; Brassicaceae; Camelineae; Arabidopsis	.	TRINITY_DN49883_c0_g1::TRINITY_DN49883_c0_g1_i1::g.1759366::m.1759366	2382-2311[-]	.	.	.	.	.	.	.	.	.	.
TRINITY_DN38522_c1_g2	1.923308512	8.93E-06	0.000194354	1.889346812	4.16E-05	0.002250603	2.057209779	0.00102549	0.008647923	TRINITY_DN38522_c1_g2_i1	.	.	TRINITY_DN38522_c1_g2::TRINITY_DN38522_c1_g2_i1::g.399393::m.399393	512-441[-]	.	.	.	.	.	.	.	.	.	.
TRINITY_DN58109_c0_g1	1.92279659	6.53E-05	0.001084937	1.91141559	0.000185831	0.007529147	1.938302849	0.002030464	0.014359162	TRINITY_DN58109_c0_g1_i1	.	.	TRINITY_DN58109_c0_g1::TRINITY_DN58109_c0_g1_i1::g.2239238::m.2239238	2-82[+]	.	.	.	.	.	.	.	.	.	.
TRINITY_DN77787_c0_g1	1.922198825	3.01E-06	7.46E-05	1.900597906	2.00E-05	0.001211482	1.949984321	0.001067167	0.008895604	TRINITY_DN77787_c0_g1_i1	.	.	TRINITY_DN77787_c0_g1::TRINITY_DN77787_c0_g1_i1::g.1764871::m.1764871	229-173[-]	.	.	.	.	.	.	.	.	.	.
TRINITY_DN30187_c0_g1	1.918243519	1.30E-08	5.79E-07	1.926788889	2.15E-07	2.51E-05	1.661549264	0.000208141	0.002633619	TRINITY_DN30187_c0_g1_i1	P2C56_ARATH^P2C56_ARATH^Q:320-1198,H:129-430^52.09%ID^E:2.63e-86^RecName: Full=Protein phosphatase 2C 56;^Eukaryota; Viridiplantae; Streptophyta; Embryophyta; Tracheophyta; Spermatophyta; Magnoliophyta; eudicotyledons; Gunneridae; Pentapetalae; rosids; malvids; Brassicales; Brassicaceae; Camelineae; Arabidopsis	.	TRINITY_DN30187_c0_g1::TRINITY_DN30187_c0_g1_i1::g.402840::m.402840	570-656[+]	.	.	.	.	.	.	.	.	.	.
TRINITY_DN22256_c0_g2	1.910760594	4.39E-05	0.000770011	1.912788429	0.000151461	0.006416277	1.765698852	0.008283965	0.03975046	TRINITY_DN22256_c0_g2_i1	ABHDB_XENLA^ABHDB_XENLA^Q:459-1301,H:54-310^28.028%ID^E:2.04e-09^RecName: Full=Protein ABHD11 {ECO:0000305};^Eukaryota; Metazoa; Chordata; Craniata; Vertebrata; Euteleostomi; Amphibia; Batrachia; Anura; Pipoidea; Pipidae; Xenopodinae; Xenopus; Xenopus	.	TRINITY_DN22256_c0_g2::TRINITY_DN22256_c0_g2_i1::g.120930::m.120930	897-805[-]	.	.	.	.	.	.	.	.	.	.
TRINITY_DN34418_c0_g2	1.909515061	1.56E-09	8.30E-08	1.910869956	1.43E-07	1.76E-05	1.78383557	0.000125267	0.001804624	TRINITY_DN34418_c0_g2_i1	CXE13_ARATH^CXE13_ARATH^Q:960-106,H:15-326^39.936%ID^E:2.53e-63^RecName: Full=Probable carboxylesterase 13;^Eukaryota; Viridiplantae; Streptophyta; Embryophyta; Tracheophyta; Spermatophyta; Magnoliophyta; eudicotyledons; Gunneridae; Pentapetalae; rosids; malvids; Brassicales; Brassicaceae; Camelineae; Arabidopsis	.	TRINITY_DN34418_c0_g2::TRINITY_DN34418_c0_g2_i1::g.2126444::m.2126444	1025-558[-]	.	.	.	.	.	.	.	.	.	.
TRINITY_DN31575_c0_g1	1.906753112	2.23E-31	1.72E-28	1.908370642	6.18E-15	3.89E-12	1.883075601	1.39E-09	3.75E-07	TRINITY_DN31575_c0_g1_i1	.	.	TRINITY_DN31575_c0_g1::TRINITY_DN31575_c0_g1_i1::g.1184013::m.1184013	1521-1556[+]	.	.	.	.	.	.	.	.	.	.
TRINITY_DN34985_c0_g1	1.906175247	4.93E-05	0.000850317	1.91365871	0.000143302	0.006135034	1.897868987	0.003870533	0.022898743	TRINITY_DN34985_c0_g1_i1	.	.	TRINITY_DN34985_c0_g1::TRINITY_DN34985_c0_g1_i1::g.2327336::m.2327336	649-717[+]	.	.	.	.	.	.	.	.	.	.
TRINITY_DN3931_c0_g1	1.906111659	0.000339603	0.004366722	1.856858536	0.000570027	0.018412728	1.69213252	0.003850869	0.022824925	TRINITY_DN3931_c0_g1_i1	.	.	TRINITY_DN3931_c0_g1::TRINITY_DN3931_c0_g1_i1::g.1972355::m.1972355	289-251[-]	.	.	.	.	.	.	.	.	.	.
TRINITY_DN38536_c0_g5	1.90411362	7.71E-08	2.88E-06	1.894467154	1.08E-06	0.000100076	1.78152509	0.000296652	0.003418053	TRINITY_DN38536_c0_g5_i1	MLO11_ARATH^MLO11_ARATH^Q:41-427,H:434-571^52.518%ID^E:9.15e-33^RecName: Full=MLO-like protein 11;^Eukaryota; Viridiplantae; Streptophyta; Embryophyta; Tracheophyta; Spermatophyta; Magnoliophyta; eudicotyledons; Gunneridae; Pentapetalae; rosids; malvids; Brassicales; Brassicaceae; Camelineae; Arabidopsis	.	TRINITY_DN38536_c0_g5::TRINITY_DN38536_c0_g5_i1::g.391352::m.391352	144-302[+]	.	.	.	.	.	.	.	.	.	.
TRINITY_DN17781_c0_g1	1.903159668	5.08E-14	5.66E-12	1.906075966	6.59E-10	1.49E-07	1.819986701	2.41E-06	9.61E-05	TRINITY_DN17781_c0_g1_i1	.	.	TRINITY_DN17781_c0_g1::TRINITY_DN17781_c0_g1_i1::g.1161980::m.1161980	331-816[+]	.	.	.	.	.	.	.	.	.	.
TRINITY_DN38415_c1_g2	1.902920795	3.73E-14	4.32E-12	1.89958612	1.71E-10	4.37E-08	1.904229642	3.35E-07	2.24E-05	TRINITY_DN38415_c1_g2_i1	LAZH2_ARATH^LAZH2_ARATH^Q:512-1657,H:7-377^69.191%ID^E:2.21e-167^RecName: Full=Protein LAZ1 homolog 2 {ECO:0000303|PubMed:20830211};^Eukaryota; Viridiplantae; Streptophyta; Embryophyta; Tracheophyta; Spermatophyta; Magnoliophyta; eudicotyledons; Gunneridae; Pentapetalae; rosids; malvids; Brassicales; Brassicaceae; Camelineae; Arabidopsis	.	TRINITY_DN38415_c1_g2::TRINITY_DN38415_c1_g2_i1::g.1726810::m.1726810	675-737[+]	.	.	.	.	.	.	.	.	.	.
TRINITY_DN40040_c1_g1	1.900754216	9.87E-08	3.59E-06	1.913682026	2.61E-06	0.000215823	1.77958421	0.000577299	0.005647703	TRINITY_DN40040_c1_g1_i2	.	.	TRINITY_DN40040_c1_g1::TRINITY_DN40040_c1_g1_i2::g.1303266::m.1303266	3-140[+]	.	.	.	ExpAA=22.28^PredHel=1^Topology=o5-27i	.	.	.	.	.	.
TRINITY_DN32433_c0_g10	1.899638113	9.15E-23	2.99E-20	1.90058386	2.64E-12	1.01E-09	1.889920378	2.64E-08	3.19E-06	TRINITY_DN32433_c0_g10_i1	FLZ3_ARATH^FLZ3_ARATH^Q:345-524,H:35-93^50%ID^E:5.06e-16^RecName: Full=FCS-Like Zinc finger 3 {ECO:0000303|PubMed:24901469};^Eukaryota; Viridiplantae; Streptophyta; Embryophyta; Tracheophyta; Spermatophyta; Magnoliophyta; eudicotyledons; Gunneridae; Pentapetalae; rosids; malvids; Brassicales; Brassicaceae; Camelineae; Arabidopsis`FLZ3_ARATH^FLZ3_ARATH^Q:163-240,H:12-37^73.077%ID^E:5.06e-16^RecNam…	.	TRINITY_DN32433_c0_g10::TRINITY_DN32433_c0_g10_i1::g.910067::m.910067	227-171[-]	.	.	.	.	.	.	.	.	.	.
TRINITY_DN39924_c0_g10	1.898331182	1.71E-06	4.55E-05	1.886157888	1.40E-05	0.000896567	1.820090965	0.001263642	0.010078841	TRINITY_DN39924_c0_g10_i1	.	.	TRINITY_DN39924_c0_g10::TRINITY_DN39924_c0_g10_i1::g.975901::m.975901	2-73[+]	.	.	.	.	.	.	.	.	.	.
TRINITY_DN18124_c0_g2	1.896607025	7.46E-07	2.18E-05	1.881853141	5.76E-06	0.000422988	1.882040803	0.000217897	0.002723515	TRINITY_DN18124_c0_g2_i1	CML42_ARATH^CML42_ARATH^Q:1984-1442,H:33-191^51.381%ID^E:1.55e-48^RecName: Full=Calcium-binding protein CML42;^Eukaryota; Viridiplantae; Streptophyta; Embryophyta; Tracheophyta; Spermatophyta; Magnoliophyta; eudicotyledons; Gunneridae; Pentapetalae; rosids; malvids; Brassicales; Brassicaceae; Camelineae; Arabidopsis	.	TRINITY_DN18124_c0_g2::TRINITY_DN18124_c0_g2_i1::g.2263600::m.2263600	2249-2278[+]	.	.	.	.	.	.	.	.	.	.
TRINITY_DN39542_c0_g1	1.893747533	3.62E-05	0.000650403	1.896081265	0.000119569	0.005290745	1.975641991	0.001293968	0.010262152	TRINITY_DN39542_c0_g1_i1	KAO1_HORVU^KAO1_HORVU^Q:383-1159,H:224-485^38.55%ID^E:1.4e-61^RecName: Full=Ent-kaurenoic acid oxidase 1;^Eukaryota; Viridiplantae; Streptophyta; Embryophyta; Tracheophyta; Spermatophyta; Magnoliophyta; Liliopsida; Poales; Poaceae; BOP clade; Pooideae; Triticodae; Triticeae; Hordeinae; Hordeum`KAO1_HORVU^KAO1_HORVU^Q:1-315,H:85-193^33.636%ID^E:1.4e-61^RecName: Full=Ent-kaurenoic acid oxidase 1;^E…	.	TRINITY_DN39542_c0_g1::TRINITY_DN39542_c0_g1_i1::g.729535::m.729535	430-362[-]	.	.	.	.	.	.	.	.	.	.
TRINITY_DN22458_c0_g2	1.893151084	9.89E-13	9.24E-11	1.885683175	5.67E-09	1.02E-06	1.886663887	3.11E-06	0.000116029	TRINITY_DN22458_c0_g2_i1	CXE13_ARATH^CXE13_ARATH^Q:178-1032,H:15-326^38.978%ID^E:2.49e-70^RecName: Full=Probable carboxylesterase 13;^Eukaryota; Viridiplantae; Streptophyta; Embryophyta; Tracheophyta; Spermatophyta; Magnoliophyta; eudicotyledons; Gunneridae; Pentapetalae; rosids; malvids; Brassicales; Brassicaceae; Camelineae; Arabidopsis	.	TRINITY_DN22458_c0_g2::TRINITY_DN22458_c0_g2_i1::g.1283196::m.1283196	1076-1207[+]	.	.	.	.	.	.	.	.	.	.
TRINITY_DN78797_c0_g1	1.892631162	1.74E-07	5.95E-06	1.890017755	2.25E-06	0.000188917	1.598539512	0.001114046	0.009176892	TRINITY_DN78797_c0_g1_i1	.	.	TRINITY_DN78797_c0_g1::TRINITY_DN78797_c0_g1_i1::g.773056::m.773056	757-813[+]	.	.	.	.	.	.	.	.	.	.
TRINITY_DN68771_c0_g1	1.892159413	5.84E-37	5.92E-34	1.894773431	5.39E-16	4.25E-13	1.902010577	3.10E-11	2.65E-08	TRINITY_DN68771_c0_g1_i1	C90A1_ARATH^C90A1_ARATH^Q:235-1563,H:32-469^77.252%ID^E:0^RecName: Full=Cytochrome P450 90A1;^Eukaryota; Viridiplantae; Streptophyta; Embryophyta; Tracheophyta; Spermatophyta; Magnoliophyta; eudicotyledons; Gunneridae; Pentapetalae; rosids; malvids; Brassicales; Brassicaceae; Camelineae; Arabidopsis	.	TRINITY_DN68771_c0_g1::TRINITY_DN68771_c0_g1_i1::g.216577::m.216577	979-803[-]	.	.	.	.	.	.	.	.	.	.
TRINITY_DN38663_c0_g7	1.889441958	4.84E-05	0.000838334	1.872084933	0.000148075	0.006297611	1.86065975	0.002969294	0.018822771	TRINITY_DN38663_c0_g7_i1	DPNPH_ARATH^DPNPH_ARATH^Q:1-303,H:273-373^80.198%ID^E:2.73e-50^RecName: Full=PAP-specific phosphatase HAL2-like;^Eukaryota; Viridiplantae; Streptophyta; Embryophyta; Tracheophyta; Spermatophyta; Magnoliophyta; eudicotyledons; Gunneridae; Pentapetalae; rosids; malvids; Brassicales; Brassicaceae; Camelineae; Arabidopsis	.	TRINITY_DN38663_c0_g7::TRINITY_DN38663_c0_g7_i1::g.1683109::m.1683109	278-391[+]	.	.	.	.	.	.	.	.	.	.
TRINITY_DN22733_c0_g2	1.887681635	0.0001065	0.001640163	1.869894882	0.000308264	0.011299172	2.189885864	0.005602457	0.029991089	TRINITY_DN22733_c0_g2_i1	.	.	TRINITY_DN22733_c0_g2::TRINITY_DN22733_c0_g2_i1::g.352875::m.352875	1088-1035[-]	.	.	.	.	.	.	.	.	.	.
TRINITY_DN25876_c0_g2	1.886263182	3.53E-05	0.000637456	1.870388927	9.85E-05	0.004545128	1.76043255	0.004644119	0.02613018	TRINITY_DN25876_c0_g2_i1	ALFC1_PEA^ALFC1_PEA^Q:648-734,H:18-46^96.552%ID^E:2.49e-09^RecName: Full=Fructose-bisphosphate aldolase 1, chloroplastic;^Eukaryota; Viridiplantae; Streptophyta; Embryophyta; Tracheophyta; Spermatophyta; Magnoliophyta; eudicotyledons; Gunneridae; Pentapetalae; rosids; fabids; Fabales; Fabaceae; Papilionoideae; 50 kb inversion clade; NPAAA clade; Hologalegina; IRL clade; Fabeae; Pisum	.	TRINITY_DN25876_c0_g2::TRINITY_DN25876_c0_g2_i1::g.568591::m.568591	660-625[-]	.	.	.	.	.	.	.	.	.	.
TRINITY_DN9702_c0_g1	1.884586734	1.10E-06	3.08E-05	1.876260678	9.15E-06	0.000628776	1.526239451	0.004318751	0.024823225	TRINITY_DN9702_c0_g1_i1	.	.	TRINITY_DN9702_c0_g1::TRINITY_DN9702_c0_g1_i1::g.1539689::m.1539689	1-108[+]	.	.	.	ExpAA=17.44^PredHel=1^Topology=i12-34o	.	.	.	.	.	.
TRINITY_DN37401_c1_g1	1.883094623	4.94E-07	1.51E-05	1.874424547	1.95E-06	0.000167127	1.578190152	0.001021148	0.008618941	TRINITY_DN37401_c1_g1_i1	MTDH_MESCR^MTDH_MESCR^Q:195-1277,H:1-361^100%ID^E:0^RecName: Full=Probable mannitol dehydrogenase;^Eukaryota; Viridiplantae; Streptophyta; Embryophyta; Tracheophyta; Spermatophyta; Magnoliophyta; eudicotyledons; Gunneridae; Pentapetalae; Caryophyllales; Aizoaceae; Mesembryanthemum; Cryophytum	.	TRINITY_DN37401_c1_g1::TRINITY_DN37401_c1_g1_i1::g.1789397::m.1789397	600-562[-]	.	.	.	.	.	.	.	.	.	.
TRINITY_DN24673_c0_g1	1.880704303	7.39E-13	7.03E-11	1.888310334	3.82E-09	7.16E-07	1.908138055	1.71E-06	7.56E-05	TRINITY_DN24673_c0_g1_i1	PLA20_ARATH^PLA20_ARATH^Q:186-632,H:7-154^63.758%ID^E:5.91e-55^RecName: Full=Phospholipase A1-IIdelta;^Eukaryota; Viridiplantae; Streptophyta; Embryophyta; Tracheophyta; Spermatophyta; Magnoliophyta; eudicotyledons; Gunneridae; Pentapetalae; rosids; malvids; Brassicales; Brassicaceae; Camelineae; Arabidopsis	.	TRINITY_DN24673_c0_g1::TRINITY_DN24673_c0_g1_i1::g.1634110::m.1634110	95-9[-]	.	.	.	.	.	.	.	.	.	.
TRINITY_DN35005_c1_g1	1.880057494	1.23E-14	1.55E-12	1.879615735	9.11E-10	1.98E-07	1.859174196	1.60E-06	7.19E-05	TRINITY_DN35005_c1_g1_i1	FAO2_LOTJA^FAO2_LOTJA^Q:3-923,H:378-688^65.273%ID^E:3.33e-142^RecName: Full=Long-chain-alcohol oxidase FAO2;^Eukaryota; Viridiplantae; Streptophyta; Embryophyta; Tracheophyta; Spermatophyta; Magnoliophyta; eudicotyledons; Gunneridae; Pentapetalae; rosids; fabids; Fabales; Fabaceae; Papilionoideae; 50 kb inversion clade; NPAAA clade; Hologalegina; robinioid clade; Loteae; Lotus	.	TRINITY_DN35005_c1_g1::TRINITY_DN35005_c1_g1_i1::g.1746298::m.1746298	496-594[+]	.	.	.	.	.	.	.	.	.	.
TRINITY_DN31517_c0_g3	1.879010462	1.16E-11	9.09E-10	1.878278014	1.94E-08	3.02E-06	1.802778552	1.97E-05	0.000449454	TRINITY_DN31517_c0_g3_i1	NFYA7_ARATH^NFYA7_ARATH^Q:719-922,H:95-162^76.471%ID^E:8.08e-28^RecName: Full=Nuclear transcription factor Y subunit A-7;^Eukaryota; Viridiplantae; Streptophyta; Embryophyta; Tracheophyta; Spermatophyta; Magnoliophyta; eudicotyledons; Gunneridae; Pentapetalae; rosids; malvids; Brassicales; Brassicaceae; Camelineae; Arabidopsis	.	TRINITY_DN31517_c0_g3::TRINITY_DN31517_c0_g3_i1::g.1182281::m.1182281	311-952[+]	NFYA7_ARATH^NFYA7_ARATH^Q:131-204,H:90-162^72.973%ID^E:1.56e-30^RecName: Full=Nuclear transcription factor Y subunit A-7;^Eukaryota; Viridiplantae; Streptophyta; Embryophyta; Tracheophyta; Spermatophyta; Magnoliophyta; eudicotyledons; Gunneridae; Pentapetalae; rosids; malvids; Brassicales; Brassicaceae; Camelineae; Arabidopsis	PF02045.15^CBFB_NFYA^CCAAT-binding transcription factor (CBF-B/NF-YA) subunit B^142-197^E:4.3e-27	.	.	COG5224^Nuclear transcription factor Y	KEGG:ath:AT1G30500`KO:K08064	GO:0005634^cellular_component^nucleus`GO:0003677^molecular_function^DNA binding`GO:0003700^molecular_function^DNA-binding transcription factor activity`GO:0045892^biological_process^negative regulation of transcription, DNA-templated	.	.	.
TRINITY_DN31596_c1_g3	1.878153972	3.66E-07	1.15E-05	1.869681736	3.68E-06	0.000287953	1.747651856	0.001158805	0.009448036	TRINITY_DN31596_c1_g3_i1	.	.	TRINITY_DN31596_c1_g3::TRINITY_DN31596_c1_g3_i1::g.1185636::m.1185636	863-777[-]	.	.	.	ExpAA=20.40^PredHel=1^Topology=i7-26o	.	.	.	.	.	.
TRINITY_DN36231_c0_g1	1.877278231	0.000231699	0.00316924	1.85670849	0.000525147	0.01731807	2.341444195	0.002614905	0.017198884	TRINITY_DN36231_c0_g1_i1	GLO5_ARATH^GLO5_ARATH^Q:120-521,H:2-135^85.821%ID^E:1.43e-70^RecName: Full=Peroxisomal (S)-2-hydroxy-acid oxidase GLO5;^Eukaryota; Viridiplantae; Streptophyta; Embryophyta; Tracheophyta; Spermatophyta; Magnoliophyta; eudicotyledons; Gunneridae; Pentapetalae; rosids; malvids; Brassicales; Brassicaceae; Camelineae; Arabidopsis	.	TRINITY_DN36231_c0_g1::TRINITY_DN36231_c0_g1_i1::g.2337319::m.2337319	181-282[+]	.	.	.	.	.	.	.	.	.	.
TRINITY_DN37778_c0_g2	1.875177431	4.20E-14	4.77E-12	1.869854283	8.46E-10	1.86E-07	1.844413021	8.26E-07	4.36E-05	TRINITY_DN37778_c0_g2_i1	ATL10_ARATH^ATL10_ARATH^Q:714-376,H:78-189^50.877%ID^E:1.19e-31^RecName: Full=RING-H2 finger protein ATL10;^Eukaryota; Viridiplantae; Streptophyta; Embryophyta; Tracheophyta; Spermatophyta; Magnoliophyta; eudicotyledons; Gunneridae; Pentapetalae; rosids; malvids; Brassicales; Brassicaceae; Camelineae; Arabidopsis	.	TRINITY_DN37778_c0_g2::TRINITY_DN37778_c0_g2_i1::g.666517::m.666517	748-707[-]	.	.	.	.	.	.	.	.	.	.
TRINITY_DN33595_c0_g2	1.874038308	0.000370161	0.004690538	1.856242702	0.000712774	0.021763968	1.982891493	0.01061509	0.047576739	TRINITY_DN33595_c0_g2_i1	OPF13_ARATH^OPF13_ARATH^Q:20-700,H:13-205^34.914%ID^E:4.64e-25^RecName: Full=Transcription repressor OFP13;^Eukaryota; Viridiplantae; Streptophyta; Embryophyta; Tracheophyta; Spermatophyta; Magnoliophyta; eudicotyledons; Gunneridae; Pentapetalae; rosids; malvids; Brassicales; Brassicaceae; Camelineae; Arabidopsis	.	TRINITY_DN33595_c0_g2::TRINITY_DN33595_c0_g2_i1::g.837169::m.837169	276-422[+]	.	.	.	.	.	.	.	.	.	.
TRINITY_DN35111_c0_g1	1.87284769	0.000980831	0.010297724	1.84001736	0.001939362	0.047166612	2.302783901	0.002373181	0.01606726	TRINITY_DN35111_c0_g1_i2	.	.	TRINITY_DN35111_c0_g1::TRINITY_DN35111_c0_g1_i2::g.875248::m.875248	792-754[-]	.	.	.	.	.	.	.	.	.	.
TRINITY_DN5813_c0_g3	1.87052694	3.35E-12	2.85E-10	1.867113043	5.11E-09	9.25E-07	1.827047458	3.06E-06	0.000114857	TRINITY_DN5813_c0_g3_i1	STP7_ARATH^STP7_ARATH^Q:551-2062,H:1-505^78.614%ID^E:0^RecName: Full=Sugar transport protein 7;^Eukaryota; Viridiplantae; Streptophyta; Embryophyta; Tracheophyta; Spermatophyta; Magnoliophyta; eudicotyledons; Gunneridae; Pentapetalae; rosids; malvids; Brassicales; Brassicaceae; Camelineae; Arabidopsis	.	TRINITY_DN5813_c0_g3::TRINITY_DN5813_c0_g3_i1::g.306208::m.306208	1071-1024[-]	.	.	.	.	.	.	.	.	.	.
TRINITY_DN69409_c0_g1	1.869034196	3.58E-16	5.47E-14	1.865670302	9.60E-11	2.60E-08	1.874213067	1.99E-07	1.53E-05	TRINITY_DN69409_c0_g1_i1	XAT3_ORYSJ^XAT3_ORYSJ^Q:223-1362,H:194-570^37.24%ID^E:4.6e-69^RecName: Full=Alpha-1,3-arabinosyltransferase XAT3 {ECO:0000305};^Eukaryota; Viridiplantae; Streptophyta; Embryophyta; Tracheophyta; Spermatophyta; Magnoliophyta; Liliopsida; Poales; Poaceae; BOP clade; Oryzoideae; Oryzeae; Oryzinae; Oryza; Oryza sativa	.	TRINITY_DN69409_c0_g1::TRINITY_DN69409_c0_g1_i1::g.22661::m.22661	1992-1921[-]	.	.	.	.	.	.	.	.	.	.
TRINITY_DN18163_c0_g2	1.868544647	1.35E-07	4.75E-06	1.860996782	1.32E-06	0.00011922	1.595533503	0.000776791	0.007061465	TRINITY_DN18163_c0_g2_i1	YLS3_ARATH^YLS3_ARATH^Q:249-617,H:13-133^55.285%ID^E:3.25e-43^RecName: Full=Protein YLS3;^Eukaryota; Viridiplantae; Streptophyta; Embryophyta; Tracheophyta; Spermatophyta; Magnoliophyta; eudicotyledons; Gunneridae; Pentapetalae; rosids; malvids; Brassicales; Brassicaceae; Camelineae; Arabidopsis	.	TRINITY_DN18163_c0_g2::TRINITY_DN18163_c0_g2_i1::g.2263231::m.2263231	1-120[+]	.	.	.	ExpAA=20.04^PredHel=1^Topology=i7-29o	.	.	.	.	.	.
TRINITY_DN51229_c0_g1	1.867331647	1.35E-07	4.75E-06	1.851184648	3.97E-06	0.000307663	2.076005495	2.71E-05	0.000574607	TRINITY_DN51229_c0_g1_i1	.	.	TRINITY_DN51229_c0_g1::TRINITY_DN51229_c0_g1_i1::g.811908::m.811908	352-296[-]	.	.	.	.	.	.	.	.	.	.
TRINITY_DN90935_c0_g1	1.865598938	0.000102597	0.001589738	1.833393455	0.000239078	0.009226502	1.644975393	0.001714894	0.012679327	TRINITY_DN90935_c0_g1_i1	.	.	TRINITY_DN90935_c0_g1::TRINITY_DN90935_c0_g1_i1::g.926854::m.926854	456-370[-]	.	.	.	.	.	.	.	.	.	.
TRINITY_DN27131_c0_g1	1.865160552	1.97E-07	6.66E-06	1.851662418	3.73E-06	0.000291562	1.928921831	0.000151596	0.002080135	TRINITY_DN27131_c0_g1_i1	.	.	TRINITY_DN27131_c0_g1::TRINITY_DN27131_c0_g1_i1::g.115837::m.115837	95-48[-]	.	.	.	.	.	.	.	.	.	.
TRINITY_DN25011_c0_g2	1.86289256	0.000350025	0.004482081	1.843299076	0.000622403	0.019724841	2.195707061	0.003468352	0.021079834	TRINITY_DN25011_c0_g2_i1	.	.	TRINITY_DN25011_c0_g2::TRINITY_DN25011_c0_g2_i1::g.2375346::m.2375346	775-804[+]	.	.	.	.	.	.	.	.	.	.
TRINITY_DN33319_c0_g1	1.861447523	0.000427318	0.005274013	1.825281816	0.00089637	0.025915495	1.91793822	0.007373836	0.036469187	TRINITY_DN33319_c0_g1_i1	.	.	TRINITY_DN33319_c0_g1::TRINITY_DN33319_c0_g1_i1::g.1642486::m.1642486	628-807[+]	.	.	.	.	.	.	.	.	.	.
TRINITY_DN14991_c0_g2	1.860256253	6.00E-09	2.85E-07	1.847535877	2.73E-07	3.05E-05	2.068861961	6.77E-06	0.000206772	TRINITY_DN14991_c0_g2_i1	.	.	TRINITY_DN14991_c0_g2::TRINITY_DN14991_c0_g2_i1::g.1521654::m.1521654	902-937[+]	.	.	.	.	.	.	.	.	.	.
TRINITY_DN61191_c0_g1	1.85786131	2.85E-08	1.18E-06	1.84720165	1.64E-06	0.000143541	1.982638603	4.80E-05	0.000884632	TRINITY_DN61191_c0_g1_i1	KCS5_ARATH^KCS5_ARATH^Q:779-862,H:234-261^82.143%ID^E:1.47e-06^RecName: Full=3-ketoacyl-CoA synthase 5 {ECO:0000303|PubMed:18465198};^Eukaryota; Viridiplantae; Streptophyta; Embryophyta; Tracheophyta; Spermatophyta; Magnoliophyta; eudicotyledons; Gunneridae; Pentapetalae; rosids; malvids; Brassicales; Brassicaceae; Camelineae; Arabidopsis	.	TRINITY_DN61191_c0_g1::TRINITY_DN61191_c0_g1_i1::g.23702::m.23702	228-392[+]	.	.	.	.	.	.	.	.	.	.
TRINITY_DN27818_c0_g1	1.853985409	5.96E-18	1.15E-15	1.850062963	1.82E-11	5.89E-09	1.83187064	6.29E-08	6.44E-06	TRINITY_DN27818_c0_g1_i1	SSY4_ARATH^SSY4_ARATH^Q:583-3207,H:178-1036^71.429%ID^E:0^RecName: Full=Probable starch synthase 4, chloroplastic/amyloplastic {ECO:0000305};^Eukaryota; Viridiplantae; Streptophyta; Embryophyta; Tracheophyta; Spermatophyta; Magnoliophyta; eudicotyledons; Gunneridae; Pentapetalae; rosids; malvids; Brassicales; Brassicaceae; Camelineae; Arabidopsis	.	TRINITY_DN27818_c0_g1::TRINITY_DN27818_c0_g1_i1::g.1171134::m.1171134	3505-3461[-]	.	.	.	.	.	.	.	.	.	.
TRINITY_DN23301_c0_g1	1.853806413	0.00033803	0.004349205	1.822501181	0.000794298	0.023630673	2.017415558	0.002824463	0.018171752	TRINITY_DN23301_c0_g1_i1	.	.	TRINITY_DN23301_c0_g1::TRINITY_DN23301_c0_g1_i1::g.224991::m.224991	416-451[+]	.	.	.	.	.	.	.	.	.	.
TRINITY_DN11475_c0_g1	1.85332723	1.32E-12	1.20E-10	1.84905851	5.90E-10	1.35E-07	1.736977249	2.02E-06	8.49E-05	TRINITY_DN11475_c0_g1_i1	RA212_ARATH^RA212_ARATH^Q:154-1302,H:1-356^42.716%ID^E:2.63e-59^RecName: Full=Ethylene-responsive transcription factor RAP2-12;^Eukaryota; Viridiplantae; Streptophyta; Embryophyta; Tracheophyta; Spermatophyta; Magnoliophyta; eudicotyledons; Gunneridae; Pentapetalae; rosids; malvids; Brassicales; Brassicaceae; Camelineae; Arabidopsis	.	TRINITY_DN11475_c0_g1::TRINITY_DN11475_c0_g1_i1::g.1146519::m.1146519	2518-2547[+]	.	.	.	.	.	.	.	.	.	.
TRINITY_DN23146_c0_g2	1.848342938	0.000597391	0.00690811	1.814654911	0.001225016	0.033112847	2.225286038	0.001870967	0.013509931	TRINITY_DN23146_c0_g2_i1	CAMT_STELP^CAMT_STELP^Q:145-297,H:12-62^72.549%ID^E:2.98e-18^RecName: Full=Caffeoyl-CoA O-methyltransferase;^Eukaryota; Viridiplantae; Streptophyta; Embryophyta; Tracheophyta; Spermatophyta; Magnoliophyta; eudicotyledons; Gunneridae; Pentapetalae; Caryophyllales; Caryophyllaceae; Alsineae; Stellaria	.	TRINITY_DN23146_c0_g2::TRINITY_DN23146_c0_g2_i1::g.2277185::m.2277185	254-298[+]	.	.	.	.	.	.	.	.	.	.
TRINITY_DN41084_c0_g1	1.847936332	1.84E-33	1.58E-30	1.846212458	3.30E-14	1.85E-11	1.851036397	3.35E-10	1.43E-07	TRINITY_DN41084_c0_g1_i1	NOT4_YEAST^NOT4_YEAST^Q:914-1054,H:33-82^52%ID^E:8.75e-13^RecName: Full=General negative regulator of transcription subunit 4;^Eukaryota; Fungi; Dikarya; Ascomycota; Saccharomycotina; Saccharomycetes; Saccharomycetales; Saccharomycetaceae; Saccharomyces	.	TRINITY_DN41084_c0_g1::TRINITY_DN41084_c0_g1_i1::g.1834726::m.1834726	777-833[+]	.	.	.	.	.	.	.	.	.	.
TRINITY_DN13442_c0_g1	1.847833747	1.38E-06	3.76E-05	1.851602939	1.16E-05	0.000764631	1.594648213	0.003138608	0.019611387	TRINITY_DN13442_c0_g1_i1	.	.	TRINITY_DN13442_c0_g1::TRINITY_DN13442_c0_g1_i1::g.1337841::m.1337841	679-774[+]	.	.	.	.	.	.	.	.	.	.
TRINITY_DN39637_c0_g5	1.84595832	4.25E-06	0.000100939	1.821127937	4.04E-05	0.002189344	2.013408794	0.000712331	0.006602626	TRINITY_DN39637_c0_g5_i1	.	.	TRINITY_DN39637_c0_g5::TRINITY_DN39637_c0_g5_i1::g.109393::m.109393	188-114[-]	.	.	.	.	.	.	.	.	.	.
TRINITY_DN29685_c0_g1	1.845719202	7.43E-10	4.21E-08	1.83489646	2.58E-07	2.91E-05	1.89558475	1.67E-05	0.000400202	TRINITY_DN29685_c0_g1_i1	AIM1_ARATH^AIM1_ARATH^Q:1870-338,H:197-708^73.633%ID^E:0^RecName: Full=Peroxisomal fatty acid beta-oxidation multifunctional protein AIM1;^Eukaryota; Viridiplantae; Streptophyta; Embryophyta; Tracheophyta; Spermatophyta; Magnoliophyta; eudicotyledons; Gunneridae; Pentapetalae; rosids; malvids; Brassicales; Brassicaceae; Camelineae; Arabidopsis`AIM1_ARATH^AIM1_ARATH^Q:2429-1812,H:10-217^73.077%ID^…	.	TRINITY_DN29685_c0_g1::TRINITY_DN29685_c0_g1_i1::g.595839::m.595839	1206-1316[+]	.	.	.	ExpAA=21.84^PredHel=1^Topology=i7-29o	.	.	.	.	.	.
TRINITY_DN39097_c0_g1	1.844590065	2.92E-09	1.47E-07	1.857349572	2.09E-07	2.45E-05	1.8137246	6.59E-05	0.001116166	TRINITY_DN39097_c0_g1_i6	SEOC_ARATH^SEOC_ARATH^Q:283-1593,H:10-449^36.771%ID^E:3.32e-85^RecName: Full=Protein SIEVE ELEMENT OCCLUSION C {ECO:0000303|PubMed:20932300};^Eukaryota; Viridiplantae; Streptophyta; Embryophyta; Tracheophyta; Spermatophyta; Magnoliophyta; eudicotyledons; Gunneridae; Pentapetalae; rosids; malvids; Brassicales; Brassicaceae; Camelineae; Arabidopsis`SEOC_ARATH^SEOC_ARATH^Q:1776-2369,H:476-663^28.283…	.	TRINITY_DN39097_c0_g1::TRINITY_DN39097_c0_g1_i6::g.1991056::m.1991056	383-321[-]	.	.	.	.	.	.	.	.	.	.
TRINITY_DN30927_c2_g1	1.842963111	5.85E-14	6.46E-12	1.840595001	3.03E-09	5.83E-07	1.864341595	1.30E-06	6.20E-05	TRINITY_DN30927_c2_g1_i1	.	.	TRINITY_DN30927_c2_g1::TRINITY_DN30927_c2_g1_i1::g.1190513::m.1190513	153-22[-]	.	.	.	.	.	.	.	.	.	.
TRINITY_DN78387_c0_g1	1.840563659	0.000123483	0.00186665	1.837157847	0.000291198	0.010795204	1.717066306	0.007583291	0.037250849	TRINITY_DN78387_c0_g1_i1	RFS2_ARATH^RFS2_ARATH^Q:1463-321,H:394-773^74.803%ID^E:0^RecName: Full=Probable galactinol--sucrose galactosyltransferase 2;^Eukaryota; Viridiplantae; Streptophyta; Embryophyta; Tracheophyta; Spermatophyta; Magnoliophyta; eudicotyledons; Gunneridae; Pentapetalae; rosids; malvids; Brassicales; Brassicaceae; Camelineae; Arabidopsis	.	TRINITY_DN78387_c0_g1::TRINITY_DN78387_c0_g1_i1::g.547832::m.547832	1-39[+]	.	.	.	.	.	.	.	.	.	.
TRINITY_DN34985_c1_g1	1.836285655	1.51E-09	8.09E-08	1.849490345	1.60E-07	1.94E-05	1.909118865	1.22E-05	0.000318061	TRINITY_DN34985_c1_g1_i1	ACFR3_ARATH^ACFR3_ARATH^Q:780-1247,H:67-222^41.026%ID^E:4.73e-31^RecName: Full=Probable transmembrane ascorbate ferrireductase 3;^Eukaryota; Viridiplantae; Streptophyta; Embryophyta; Tracheophyta; Spermatophyta; Magnoliophyta; eudicotyledons; Gunneridae; Pentapetalae; rosids; malvids; Brassicales; Brassicaceae; Camelineae; Arabidopsis	.	TRINITY_DN34985_c1_g1::TRINITY_DN34985_c1_g1_i1::g.2327363::m.2327363	672-601[-]	.	.	.	.	.	.	.	.	.	.
TRINITY_DN33520_c2_g1	1.835054241	3.35E-08	1.37E-06	1.823584435	1.05E-06	9.84E-05	1.810623689	0.000128412	0.001833288	TRINITY_DN33520_c2_g1_i1	.	.	TRINITY_DN33520_c2_g1::TRINITY_DN33520_c2_g1_i1::g.837395::m.837395	364-287[-]	.	.	.	.	.	.	.	.	.	.
TRINITY_DN30023_c0_g1	1.83402279	4.28E-06	0.000101528	1.813992166	5.32E-05	0.002763996	2.050808175	0.001010782	0.008549422	TRINITY_DN30023_c0_g1_i1	LRL21_ARATH^LRL21_ARATH^Q:235-981,H:2-258^26.894%ID^E:1.08e-20^RecName: Full=LEAF RUST 10 DISEASE-RESISTANCE LOCUS RECEPTOR-LIKE PROTEIN KINASE-like 2.1 {ECO:0000303|PubMed:12805585};^Eukaryota; Viridiplantae; Streptophyta; Embryophyta; Tracheophyta; Spermatophyta; Magnoliophyta; eudicotyledons; Gunneridae; Pentapetalae; rosids; malvids; Brassicales; Brassicaceae; Camelineae; Arabidopsis	.	TRINITY_DN30023_c0_g1::TRINITY_DN30023_c0_g1_i1::g.333444::m.333444	707-663[-]	.	.	.	.	.	.	.	.	.	.
TRINITY_DN35566_c0_g1	1.833000678	3.74E-05	0.000669456	1.811519351	0.000109226	0.004935207	1.89996354	0.001668332	0.012415059	TRINITY_DN35566_c0_g1_i2	.	.	TRINITY_DN35566_c0_g1::TRINITY_DN35566_c0_g1_i2::g.1873878::m.1873878	183-142[-]	.	.	.	.	.	.	.	.	.	.
TRINITY_DN10333_c0_g1	1.832834454	0.001381582	0.013511255	1.830181295	0.001771121	0.044080831	1.973744418	0.005115712	0.028012131	TRINITY_DN10333_c0_g1_i1	.	.	TRINITY_DN10333_c0_g1::TRINITY_DN10333_c0_g1_i1::g.913555::m.913555	211-255[+]	.	.	.	.	.	.	.	.	.	.
TRINITY_DN39462_c2_g1	1.831908052	2.49E-05	0.000473333	1.844525602	8.84E-05	0.0041752	2.105091182	0.000306939	0.003503074	TRINITY_DN39462_c2_g1_i3	POLR1_ARATH^POLR1_ARATH^Q:949-5,H:907-1221^40.625%ID^E:5.67e-61^RecName: Full=Retrovirus-related Pol polyprotein from transposon RE1;^Eukaryota; Viridiplantae; Streptophyta; Embryophyta; Tracheophyta; Spermatophyta; Magnoliophyta; eudicotyledons; Gunneridae; Pentapetalae; rosids; malvids; Brassicales; Brassicaceae; Camelineae; Arabidopsis`POLR1_ARATH^POLR1_ARATH^Q:2509-1214,H:319-746^31.236%ID^E:…	.	TRINITY_DN39462_c2_g1::TRINITY_DN39462_c2_g1_i3::g.1049235::m.1049235	2166-2005[-]	.	.	.	ExpAA=23.35^PredHel=1^Topology=i21-43o	.	.	.	.	.	.
TRINITY_DN39305_c4_g2	1.831764052	1.25E-17	2.29E-15	1.829965398	2.53E-11	7.81E-09	1.86358597	2.06E-08	2.64E-06	TRINITY_DN39305_c4_g2_i1	.	.	TRINITY_DN39305_c4_g2::TRINITY_DN39305_c4_g2_i1::g.2146243::m.2146243	583-648[+]	.	.	.	.	.	.	.	.	.	.
TRINITY_DN78245_c0_g1	1.83020072	5.40E-12	4.43E-10	1.833098274	7.06E-09	1.23E-06	1.743877235	6.63E-06	0.000203547	TRINITY_DN78245_c0_g1_i1	GH5FP_CHAOB^GH5FP_CHAOB^Q:110-1642,H:26-551^44.151%ID^E:4.5e-149^RecName: Full=Glycosyl hydrolase 5 family protein {ECO:0000303|PubMed:27237746};^Eukaryota; Viridiplantae; Streptophyta; Embryophyta; Tracheophyta; Spermatophyta; Pinidae; Cupressales; Cupressaceae; Chamaecyparis	.	TRINITY_DN78245_c0_g1::TRINITY_DN78245_c0_g1_i1::g.443570::m.443570	1527-1574[+]	.	.	.	.	.	.	.	.	.	.
TRINITY_DN37561_c0_g1	1.829159906	0.000148405	0.002174253	1.842732092	0.00028174	0.010517897	1.861643014	0.004290031	0.024682513	TRINITY_DN37561_c0_g1_i2	.	.	TRINITY_DN37561_c0_g1::TRINITY_DN37561_c0_g1_i2::g.2059051::m.2059051	498-632[+]	.	.	.	.	.	.	.	.	.	.
TRINITY_DN38693_c1_g2	1.826589518	0.000523471	0.006211814	1.804370785	0.001078893	0.030030047	2.269279477	0.002381401	0.016110429	TRINITY_DN38693_c1_g2_i1	CAAT2_ARATH^CAAT2_ARATH^Q:596-745,H:579-628^62%ID^E:4.62e-10^RecName: Full=Cationic amino acid transporter 2, vacuolar;^Eukaryota; Viridiplantae; Streptophyta; Embryophyta; Tracheophyta; Spermatophyta; Magnoliophyta; eudicotyledons; Gunneridae; Pentapetalae; rosids; malvids; Brassicales; Brassicaceae; Camelineae; Arabidopsis	.	TRINITY_DN38693_c1_g2::TRINITY_DN38693_c1_g2_i1::g.1683896::m.1683896	666-920[+]	.	.	.	.	.	.	.	.	.	.
TRINITY_DN27595_c0_g1	1.813974421	3.23E-06	7.93E-05	1.826986554	9.78E-06	0.00066295	1.4416718	0.002832653	0.018207675	TRINITY_DN27595_c0_g1_i1	.	.	TRINITY_DN27595_c0_g1::TRINITY_DN27595_c0_g1_i1::g.1369352::m.1369352	911-955[+]	.	.	.	.	.	.	.	.	.	.
TRINITY_DN50455_c0_g1	1.812322699	0.000325159	0.004209893	1.790636026	0.000580646	0.01866244	1.692815653	0.005102186	0.027964367	TRINITY_DN50455_c0_g1_i1	B561J_ARATH^B561J_ARATH^Q:1162-167,H:38-375^57.185%ID^E:9.33e-134^RecName: Full=Cytochrome b561 and DOMON domain-containing protein At5g47530;^Eukaryota; Viridiplantae; Streptophyta; Embryophyta; Tracheophyta; Spermatophyta; Magnoliophyta; eudicotyledons; Gunneridae; Pentapetalae; rosids; malvids; Brassicales; Brassicaceae; Camelineae; Arabidopsis	.	TRINITY_DN50455_c0_g1::TRINITY_DN50455_c0_g1_i1::g.1814407::m.1814407	1110-913[-]	.	.	.	.	.	.	.	.	.	.
TRINITY_DN17781_c0_g2	1.811614011	1.55E-18	3.20E-16	1.815695321	5.78E-11	1.63E-08	1.841929363	3.79E-08	4.34E-06	TRINITY_DN17781_c0_g2_i1	.	.	TRINITY_DN17781_c0_g2::TRINITY_DN17781_c0_g2_i1::g.1162003::m.1162003	335-400[+]	.	.	.	.	.	.	.	.	.	.
TRINITY_DN40696_c0_g4	1.811438764	2.65E-07	8.66E-06	1.82634832	1.64E-06	0.00014386	1.848083117	8.57E-05	0.001368216	TRINITY_DN40696_c0_g4_i1	.	.	TRINITY_DN40696_c0_g4::TRINITY_DN40696_c0_g4_i1::g.2113682::m.2113682	1167-1259[+]	.	.	.	.	.	.	.	.	.	.
TRINITY_DN59317_c0_g1	1.810218176	5.45E-06	0.000126005	1.79782578	3.39E-05	0.001896217	1.620530372	0.002132512	0.014876089	TRINITY_DN59317_c0_g1_i1	.	.	TRINITY_DN59317_c0_g1::TRINITY_DN59317_c0_g1_i1::g.802717::m.802717	2-31[+]	.	.	.	.	.	.	.	.	.	.
TRINITY_DN25547_c0_g2	1.809629678	1.34E-32	1.12E-29	1.806974371	1.07E-13	5.47E-11	1.83576938	1.26E-10	7.22E-08	TRINITY_DN25547_c0_g2_i1	CXE13_ARATH^CXE13_ARATH^Q:407-1261,H:15-326^39.936%ID^E:4.04e-63^RecName: Full=Probable carboxylesterase 13;^Eukaryota; Viridiplantae; Streptophyta; Embryophyta; Tracheophyta; Spermatophyta; Magnoliophyta; eudicotyledons; Gunneridae; Pentapetalae; rosids; malvids; Brassicales; Brassicaceae; Camelineae; Arabidopsis	.	TRINITY_DN25547_c0_g2::TRINITY_DN25547_c0_g2_i1::g.1912325::m.1912325	250-212[-]	.	.	.	.	.	.	.	.	.	.
TRINITY_DN38650_c2_g1	1.809389282	0.00014726	0.002161061	1.776307601	0.000328264	0.011867283	1.739484755	0.005477461	0.029457376	TRINITY_DN38650_c2_g1_i1	.	.	TRINITY_DN38650_c2_g1::TRINITY_DN38650_c2_g1_i1::g.1686455::m.1686455	230-201[-]	.	.	.	.	.	.	.	.	.	.
TRINITY_DN30864_c0_g1	1.808042953	9.46E-05	0.001486908	1.806565092	0.000303958	0.01116034	2.56329848	0.001651268	0.012310506	TRINITY_DN30864_c0_g1_i1	SCL23_ARATH^SCL23_ARATH^Q:98-1024,H:107-405^62.379%ID^E:2.16e-132^RecName: Full=Scarecrow-like protein 23;^Eukaryota; Viridiplantae; Streptophyta; Embryophyta; Tracheophyta; Spermatophyta; Magnoliophyta; eudicotyledons; Gunneridae; Pentapetalae; rosids; malvids; Brassicales; Brassicaceae; Camelineae; Arabidopsis	.	TRINITY_DN30864_c0_g1::TRINITY_DN30864_c0_g1_i1::g.2304080::m.2304080	1346-1263[-]	.	.	.	.	.	.	.	.	.	.
TRINITY_DN33076_c0_g1	1.807559802	5.96E-05	0.0010023	1.775916137	0.00018105	0.007375752	1.865503088	0.001032321	0.008700635	TRINITY_DN33076_c0_g1_i1	.	.	TRINITY_DN33076_c0_g1::TRINITY_DN33076_c0_g1_i1::g.1073148::m.1073148	327-491[+]	.	.	.	.	.	.	.	.	.	.
TRINITY_DN31766_c0_g1	1.80691343	1.33E-05	0.0002763	1.793667679	5.01E-05	0.002634584	1.629007883	0.002767206	0.017898968	TRINITY_DN31766_c0_g1_i2	.	.	TRINITY_DN31766_c0_g1::TRINITY_DN31766_c0_g1_i2::g.2163930::m.2163930	1075-1149[+]	.	.	.	.	.	.	.	.	.	.
TRINITY_DN11475_c0_g2	1.806864614	1.56E-08	6.81E-07	1.79909371	1.81E-07	2.17E-05	1.669154123	8.47E-05	0.001357372	TRINITY_DN11475_c0_g2_i1	RA212_ARATH^RA212_ARATH^Q:154-1302,H:1-356^42.716%ID^E:3.08e-59^RecName: Full=Ethylene-responsive transcription factor RAP2-12;^Eukaryota; Viridiplantae; Streptophyta; Embryophyta; Tracheophyta; Spermatophyta; Magnoliophyta; eudicotyledons; Gunneridae; Pentapetalae; rosids; malvids; Brassicales; Brassicaceae; Camelineae; Arabidopsis	.	TRINITY_DN11475_c0_g2::TRINITY_DN11475_c0_g2_i1::g.1146577::m.1146577	1563-1531[-]	.	.	.	.	.	.	.	.	.	.
TRINITY_DN39403_c0_g3	1.805856183	2.98E-11	2.20E-09	1.811653419	1.98E-08	3.05E-06	1.725420138	1.55E-05	0.000380886	TRINITY_DN39403_c0_g3_i1	FEX2_SCHPO^FEX2_SCHPO^Q:1147-1980,H:28-307^26.087%ID^E:3.07e-09^RecName: Full=Fluoride export protein 2 {ECO:0000250|UniProtKB:Q08913};^Eukaryota; Fungi; Dikarya; Ascomycota; Taphrinomycotina; Schizosaccharomycetes; Schizosaccharomycetales; Schizosaccharomycetaceae; Schizosaccharomyces	.	TRINITY_DN39403_c0_g3::TRINITY_DN39403_c0_g3_i1::g.1051592::m.1051592	2022-2069[+]	.	.	.	.	.	.	.	.	.	.
TRINITY_DN60108_c0_g1	1.805420297	7.50E-06	0.000166289	1.817161658	3.37E-05	0.001889191	1.490279356	0.010587356	0.047467822	TRINITY_DN60108_c0_g1_i1	FB260_ARATH^FB260_ARATH^Q:683-1492,H:24-271^25.725%ID^E:2.76e-10^RecName: Full=F-box protein At5g18160;^Eukaryota; Viridiplantae; Streptophyta; Embryophyta; Tracheophyta; Spermatophyta; Magnoliophyta; eudicotyledons; Gunneridae; Pentapetalae; rosids; malvids; Brassicales; Brassicaceae; Camelineae; Arabidopsis	.	TRINITY_DN60108_c0_g1::TRINITY_DN60108_c0_g1_i1::g.1439962::m.1439962	739-593[-]	.	.	.	.	.	.	.	.	.	.
TRINITY_DN11451_c0_g1	1.80371132	2.32E-09	1.20E-07	1.811259178	1.68E-07	2.04E-05	1.629165737	0.00017639	0.002327993	TRINITY_DN11451_c0_g1_i1	KINB1_ARATH^KINB1_ARATH^Q:92-934,H:1-283^60.49%ID^E:1.91e-98^RecName: Full=SNF1-related protein kinase regulatory subunit beta-1;^Eukaryota; Viridiplantae; Streptophyta; Embryophyta; Tracheophyta; Spermatophyta; Magnoliophyta; eudicotyledons; Gunneridae; Pentapetalae; rosids; malvids; Brassicales; Brassicaceae; Camelineae; Arabidopsis	.	TRINITY_DN11451_c0_g1::TRINITY_DN11451_c0_g1_i1::g.1147148::m.1147148	1602-1670[+]	.	.	.	.	.	.	.	.	.	.
TRINITY_DN37265_c1_g1	1.803345435	4.32E-06	0.000102378	1.785479646	2.72E-05	0.001570248	1.852788411	0.000572601	0.005622208	TRINITY_DN37265_c1_g1_i1	FB322_ARATH^FB322_ARATH^Q:94-939,H:16-274^48.772%ID^E:2.45e-65^RecName: Full=Probable F-box protein At2g36090;^Eukaryota; Viridiplantae; Streptophyta; Embryophyta; Tracheophyta; Spermatophyta; Magnoliophyta; eudicotyledons; Gunneridae; Pentapetalae; rosids; malvids; Brassicales; Brassicaceae; Camelineae; Arabidopsis	.	TRINITY_DN37265_c1_g1::TRINITY_DN37265_c1_g1_i1::g.561137::m.561137	1255-1223[-]	.	.	.	.	.	.	.	.	.	.
TRINITY_DN30328_c0_g1	1.802128007	6.88E-06	0.0001543	1.785518118	4.36E-05	0.002343713	1.898624255	0.00029733	0.003422978	TRINITY_DN30328_c0_g1_i1	RNHX1_ARATH^RNHX1_ARATH^Q:143-457,H:12-116^38.095%ID^E:4.4e-15^RecName: Full=Putative ribonuclease H protein At1g65750;^Eukaryota; Viridiplantae; Streptophyta; Embryophyta; Tracheophyta; Spermatophyta; Magnoliophyta; eudicotyledons; Gunneridae; Pentapetalae; rosids; malvids; Brassicales; Brassicaceae; Camelineae; Arabidopsis	.	TRINITY_DN30328_c0_g1::TRINITY_DN30328_c0_g1_i1::g.1428292::m.1428292	140-466[+]	RNHX1_ARATH^RNHX1_ARATH^Q:2-106,H:12-116^38.095%ID^E:4.56e-17^RecName: Full=Putative ribonuclease H protein At1g65750;^Eukaryota; Viridiplantae; Streptophyta; Embryophyta; Tracheophyta; Spermatophyta; Magnoliophyta; eudicotyledons; Gunneridae; Pentapetalae; rosids; malvids; Brassicales; Brassicaceae; Camelineae; Arabidopsis	.	.	ExpAA=17.02^PredHel=1^Topology=i21-43o	.	.	GO:0046872^molecular_function^metal ion binding`GO:0003676^molecular_function^nucleic acid binding`GO:0004523^molecular_function^RNA-DNA hybrid ribonuclease activity	.	.	.
TRINITY_DN30802_c0_g1	1.801258845	3.17E-22	1.00E-19	1.801274463	1.76E-11	5.72E-09	1.816164723	1.80E-08	2.45E-06	TRINITY_DN30802_c0_g1_i2	HNRL1_MOUSE^HNRL1_MOUSE^Q:260-1450,H:212-590^40.976%ID^E:2.3e-80^RecName: Full=Heterogeneous nuclear ribonucleoprotein U-like protein 1;^Eukaryota; Metazoa; Chordata; Craniata; Vertebrata; Euteleostomi; Mammalia; Eutheria; Euarchontoglires; Glires; Rodentia; Myomorpha; Muroidea; Muridae; Murinae; Mus; Mus	.	TRINITY_DN30802_c0_g1::TRINITY_DN30802_c0_g1_i2::g.2302513::m.2302513	2332-2361[+]	.	.	.	.	.	.	.	.	.	.
TRINITY_DN37774_c0_g1	1.79963501	5.34E-05	0.000913449	1.788105878	0.000131423	0.005711616	1.823924616	0.001350212	0.010599923	TRINITY_DN37774_c0_g1_i2	.	.	TRINITY_DN37774_c0_g1::TRINITY_DN37774_c0_g1_i2::g.668159::m.668159	101-172[+]	.	.	.	.	.	.	.	.	.	.
TRINITY_DN17571_c0_g1	1.799201411	0.00114933	0.01166833	1.754413714	0.001455658	0.037988223	1.755116999	0.00761126	0.037334928	TRINITY_DN17571_c0_g1_i1	BAM1_ARATH^BAM1_ARATH^Q:768-854,H:199-227^86.207%ID^E:9.67e-09^RecName: Full=Beta-amylase 1, chloroplastic;^Eukaryota; Viridiplantae; Streptophyta; Embryophyta; Tracheophyta; Spermatophyta; Magnoliophyta; eudicotyledons; Gunneridae; Pentapetalae; rosids; malvids; Brassicales; Brassicaceae; Camelineae; Arabidopsis	.	TRINITY_DN17571_c0_g1::TRINITY_DN17571_c0_g1_i1::g.1967527::m.1967527	1-42[+]	.	.	.	.	.	.	.	.	.	.
TRINITY_DN20155_c0_g1	1.798159294	4.84E-14	5.41E-12	1.803134453	1.83E-09	3.70E-07	1.767831025	1.94E-06	8.21E-05	TRINITY_DN20155_c0_g1_i2	OXI1_ARATH^OXI1_ARATH^Q:393-1637,H:16-408^55.131%ID^E:3.7e-144^RecName: Full=Serine/threonine-protein kinase OXI1;^Eukaryota; Viridiplantae; Streptophyta; Embryophyta; Tracheophyta; Spermatophyta; Magnoliophyta; eudicotyledons; Gunneridae; Pentapetalae; rosids; malvids; Brassicales; Brassicaceae; Camelineae; Arabidopsis	.	TRINITY_DN20155_c0_g1::TRINITY_DN20155_c0_g1_i2::g.1654384::m.1654384	318-1643[+]	OXI1_ARATH^OXI1_ARATH^Q:26-439,H:16-407^57.895%ID^E:1.78e-154^RecName: Full=Serine/threonine-protein kinase OXI1;^Eukaryota; Viridiplantae; Streptophyta; Embryophyta; Tracheophyta; Spermatophyta; Magnoliophyta; eudicotyledons; Gunneridae; Pentapetalae; rosids; malvids; Brassicales; Brassicaceae; Camelineae; Arabidopsis	PF07714.17^Pkinase_Tyr^Protein tyrosine kinase^28-185^E:5.3e-19`PF00069.25^Pkinase^Protein kinase domain^29-188^E:2.6e-34`PF07714.17^Pkinase_Tyr^Protein tyrosine kinase^241-342^E:1.5e-09`PF00069.25^Pkinase^Protein kinase domain^249-347^E:2.1e-24	.	.	ENOG410XQ0C^serine threonine-protein kinase	KEGG:ath:AT3G25250`KO:K20714	GO:0005737^cellular_component^cytoplasm`GO:0005634^cellular_component^nucleus`GO:0005886^cellular_component^plasma membrane`GO:0005524^molecular_function^ATP binding`GO:0016301^molecular_function^kinase activity`GO:0004672^molecular_function^protein kinase activity`GO:0019901^molecular_function^protein kinase binding`GO:0004674^molecular_function^protein serine/threonine kinase activity`GO:000695…	.	.	.
TRINITY_DN25545_c0_g1	1.795913434	3.84E-05	0.000684843	1.777526024	0.000127659	0.005579963	1.725636779	0.003198478	0.019900437	TRINITY_DN25545_c0_g1_i2	CML7_ARATH^CML7_ARATH^Q:911-429,H:6-145^45.963%ID^E:3.95e-30^RecName: Full=Calmodulin-like protein 7;^Eukaryota; Viridiplantae; Streptophyta; Embryophyta; Tracheophyta; Spermatophyta; Magnoliophyta; eudicotyledons; Gunneridae; Pentapetalae; rosids; malvids; Brassicales; Brassicaceae; Camelineae; Arabidopsis	.	TRINITY_DN25545_c0_g1::TRINITY_DN25545_c0_g1_i2::g.1912419::m.1912419	1559-1521[-]	.	.	.	.	.	.	.	.	.	.
TRINITY_DN36919_c0_g1	1.795274898	1.25E-05	0.000261091	1.778128224	6.73E-05	0.003350697	2.02461823	0.000596807	0.005789902	TRINITY_DN36919_c0_g1_i1	TIR1_ARATH^TIR1_ARATH^Q:198-422,H:74-155^41.463%ID^E:3.17e-15^RecName: Full=Protein TRANSPORT INHIBITOR RESPONSE 1;^Eukaryota; Viridiplantae; Streptophyta; Embryophyta; Tracheophyta; Spermatophyta; Magnoliophyta; eudicotyledons; Gunneridae; Pentapetalae; rosids; malvids; Brassicales; Brassicaceae; Camelineae; Arabidopsis	.	TRINITY_DN36919_c0_g1::TRINITY_DN36919_c0_g1_i1::g.1129120::m.1129120	48-1[-]	.	.	.	.	.	.	.	.	.	.
TRINITY_DN11935_c0_g1	1.795236426	2.02E-05	0.000395618	1.77519171	7.40E-05	0.003612982	1.895323402	0.000605991	0.005852995	TRINITY_DN11935_c0_g1_i1	.	.	TRINITY_DN11935_c0_g1::TRINITY_DN11935_c0_g1_i1::g.458179::m.458179	300-329[+]	.	.	.	.	.	.	.	.	.	.
TRINITY_DN34005_c0_g1	1.793596689	6.92E-12	5.57E-10	1.795313076	1.08E-08	1.80E-06	1.731528794	4.56E-06	0.000153602	TRINITY_DN34005_c0_g1_i1	AVT6C_ARATH^AVT6C_ARATH^Q:579-1202,H:200-407^55.288%ID^E:6.89e-69^RecName: Full=Amino acid transporter AVT6C {ECO:0000305};^Eukaryota; Viridiplantae; Streptophyta; Embryophyta; Tracheophyta; Spermatophyta; Magnoliophyta; eudicotyledons; Gunneridae; Pentapetalae; rosids; malvids; Brassicales; Brassicaceae; Camelineae; Arabidopsis`AVT6C_ARATH^AVT6C_ARATH^Q:98-523,H:13-154^52.817%ID^E:2.46e-42^RecNa…	.	TRINITY_DN34005_c0_g1::TRINITY_DN34005_c0_g1_i1::g.675320::m.675320	1-123[+]	.	.	.	.	.	.	.	.	.	.
TRINITY_DN23929_c0_g1	1.792381559	0.00059203	0.006857818	1.772923849	0.000966568	0.02755656	1.780966357	0.00258739	0.017048374	TRINITY_DN23929_c0_g1_i2	.	.	TRINITY_DN23929_c0_g1::TRINITY_DN23929_c0_g1_i2::g.199553::m.199553	318-283[-]	.	.	.	.	.	.	.	.	.	.
TRINITY_DN35198_c1_g3	1.79064983	1.17E-17	2.16E-15	1.795325578	3.02E-11	9.10E-09	1.785374726	4.19E-08	4.66E-06	TRINITY_DN35198_c1_g3_i1	QKIL1_ARATH^QKIL1_ARATH^Q:526-1038,H:141-308^85.38%ID^E:1.25e-93^RecName: Full=KH domain-containing protein At4g26480;^Eukaryota; Viridiplantae; Streptophyta; Embryophyta; Tracheophyta; Spermatophyta; Magnoliophyta; eudicotyledons; Gunneridae; Pentapetalae; rosids; malvids; Brassicales; Brassicaceae; Camelineae; Arabidopsis`QKIL1_ARATH^QKIL1_ARATH^Q:375-545,H:46-102^59.649%ID^E:5.03e-11^RecName: …	.	TRINITY_DN35198_c1_g3::TRINITY_DN35198_c1_g3_i1::g.873287::m.873287	2179-2054[-]	.	.	.	.	.	.	.	.	.	.
TRINITY_DN30063_c0_g2	1.790226925	5.85E-21	1.55E-18	1.793314277	1.89E-11	6.06E-09	1.784163704	4.62E-08	5.03E-06	TRINITY_DN30063_c0_g2_i2	PAE8_ARATH^PAE8_ARATH^Q:562-1392,H:115-391^69.675%ID^E:9.84e-156^RecName: Full=Pectin acetylesterase 8 {ECO:0000303|PubMed:25115560};^Eukaryota; Viridiplantae; Streptophyta; Embryophyta; Tracheophyta; Spermatophyta; Magnoliophyta; eudicotyledons; Gunneridae; Pentapetalae; rosids; malvids; Brassicales; Brassicaceae; Camelineae; Arabidopsis`PAE8_ARATH^PAE8_ARATH^Q:254-568,H:6-110^62.857%ID^E:9.84e-…	.	TRINITY_DN30063_c0_g2::TRINITY_DN30063_c0_g2_i2::g.335450::m.335450	899-1009[+]	.	.	.	.	.	.	.	.	.	.
TRINITY_DN5466_c0_g1	1.790087077	3.64E-07	1.15E-05	1.781597496	6.08E-06	0.000442419	1.709342455	0.000612913	0.005905162	TRINITY_DN5466_c0_g1_i1	RL74_ARATH^RL74_ARATH^Q:89-508,H:1-140^75%ID^E:1.28e-62^RecName: Full=60S ribosomal protein L7-4;^Eukaryota; Viridiplantae; Streptophyta; Embryophyta; Tracheophyta; Spermatophyta; Magnoliophyta; eudicotyledons; Gunneridae; Pentapetalae; rosids; malvids; Brassicales; Brassicaceae; Camelineae; Arabidopsis	.	TRINITY_DN5466_c0_g1::TRINITY_DN5466_c0_g1_i1::g.1717943::m.1717943	43-2[-]	.	.	.	.	.	.	.	.	.	.
TRINITY_DN40240_c0_g3	1.790070245	1.54E-16	2.45E-14	1.793838275	2.21E-11	6.93E-09	1.714235922	1.31E-07	1.12E-05	TRINITY_DN40240_c0_g3_i2	.	.	TRINITY_DN40240_c0_g3::TRINITY_DN40240_c0_g3_i2::g.640782::m.640782	2251-2301[+]	.	.	.	.	.	.	.	.	.	.
TRINITY_DN34796_c0_g1	1.789519512	3.98E-09	1.97E-07	1.783594948	2.24E-07	2.59E-05	1.593911898	0.000193266	0.002495228	TRINITY_DN34796_c0_g1_i1	YUID_BACSU^YUID_BACSU^Q:714-1025,H:3-106^51.923%ID^E:1e-25^RecName: Full=Uncharacterized membrane protein YuiD;^Bacteria; Firmicutes; Bacilli; Bacillales; Bacillaceae; Bacillus	.	TRINITY_DN34796_c0_g1::TRINITY_DN34796_c0_g1_i1::g.1386987::m.1386987	2-247[+]	.	.	.	.	.	.	.	.	.	.
TRINITY_DN3696_c0_g1	1.78815737	2.32E-05	0.000445298	1.768338178	8.69E-05	0.00411631	1.522278939	0.002822578	0.018162967	TRINITY_DN3696_c0_g1_i1	GBLPA_ARATH^GBLPA_ARATH^Q:73-1125,H:1-324^57.67%ID^E:5.1e-138^RecName: Full=Receptor for activated C kinase 1A {ECO:0000303|PubMed:16829549};^Eukaryota; Viridiplantae; Streptophyta; Embryophyta; Tracheophyta; Spermatophyta; Magnoliophyta; eudicotyledons; Gunneridae; Pentapetalae; rosids; malvids; Brassicales; Brassicaceae; Camelineae; Arabidopsis	.	TRINITY_DN3696_c0_g1::TRINITY_DN3696_c0_g1_i1::g.2174469::m.2174469	2-88[+]	.	.	.	.	.	.	.	.	.	.
TRINITY_DN33798_c0_g1	1.787431412	6.34E-06	0.000143522	1.770672021	2.57E-05	0.001496772	1.738174541	0.000581774	0.00568035	TRINITY_DN33798_c0_g1_i1	RL182_ARATH^RL182_ARATH^Q:692-135,H:1-186^82.258%ID^E:3.29e-112^RecName: Full=60S ribosomal protein L18-2;^Eukaryota; Viridiplantae; Streptophyta; Embryophyta; Tracheophyta; Spermatophyta; Magnoliophyta; eudicotyledons; Gunneridae; Pentapetalae; rosids; malvids; Brassicales; Brassicaceae; Camelineae; Arabidopsis	.	TRINITY_DN33798_c0_g1::TRINITY_DN33798_c0_g1_i1::g.884653::m.884653	1018-983[-]	.	.	.	.	.	.	.	.	.	.
TRINITY_DN30039_c0_g1	1.784862977	4.32E-08	1.71E-06	1.800107271	1.01E-06	9.51E-05	1.861085693	3.99E-05	0.000768104	TRINITY_DN30039_c0_g1_i1	.	.	TRINITY_DN30039_c0_g1::TRINITY_DN30039_c0_g1_i1::g.331987::m.331987	250-393[+]	.	.	.	.	.	.	.	.	.	.
TRINITY_DN59272_c0_g1	1.783944581	1.17E-25	5.48E-23	1.787477917	2.10E-13	1.00E-10	1.750895666	2.06E-09	4.71E-07	TRINITY_DN59272_c0_g1_i1	AIM1_ARATH^AIM1_ARATH^Q:134-2254,H:1-708^74.576%ID^E:0^RecName: Full=Peroxisomal fatty acid beta-oxidation multifunctional protein AIM1;^Eukaryota; Viridiplantae; Streptophyta; Embryophyta; Tracheophyta; Spermatophyta; Magnoliophyta; eudicotyledons; Gunneridae; Pentapetalae; rosids; malvids; Brassicales; Brassicaceae; Camelineae; Arabidopsis	.	TRINITY_DN59272_c0_g1::TRINITY_DN59272_c0_g1_i1::g.196812::m.196812	1983-2012[+]	.	.	.	.	.	.	.	.	.	.
TRINITY_DN20163_c0_g1	1.782639838	1.39E-10	9.12E-09	1.791152036	8.73E-08	1.15E-05	1.729309071	3.06E-05	0.000634936	TRINITY_DN20163_c0_g1_i1	ARR3_ARATH^ARR3_ARATH^Q:253-618,H:1-126^65.873%ID^E:4.37e-47^RecName: Full=Two-component response regulator ARR3;^Eukaryota; Viridiplantae; Streptophyta; Embryophyta; Tracheophyta; Spermatophyta; Magnoliophyta; eudicotyledons; Gunneridae; Pentapetalae; rosids; malvids; Brassicales; Brassicaceae; Camelineae; Arabidopsis	.	TRINITY_DN20163_c0_g1::TRINITY_DN20163_c0_g1_i1::g.1654423::m.1654423	464-499[+]	.	.	.	.	.	.	.	.	.	.
TRINITY_DN68666_c0_g1	1.782100459	9.01E-07	2.57E-05	1.773612971	3.65E-06	0.000286193	1.572719735	0.000662682	0.006270529	TRINITY_DN68666_c0_g1_i1	APA1_ARATH^APA1_ARATH^Q:14-1336,H:62-501^73.016%ID^E:0^RecName: Full=Aspartic proteinase A1;^Eukaryota; Viridiplantae; Streptophyta; Embryophyta; Tracheophyta; Spermatophyta; Magnoliophyta; eudicotyledons; Gunneridae; Pentapetalae; rosids; malvids; Brassicales; Brassicaceae; Camelineae; Arabidopsis	.	TRINITY_DN68666_c0_g1::TRINITY_DN68666_c0_g1_i1::g.1770086::m.1770086	947-897[-]	.	.	.	.	.	.	.	.	.	.
TRINITY_DN18081_c0_g2	1.782087287	0.001297499	0.012864035	1.778487323	0.002039455	0.048888652	2.07015816	0.004043996	0.023668455	TRINITY_DN18081_c0_g2_i1	MGLL_MYCTU^MGLL_MYCTU^Q:1133-312,H:10-279^31.408%ID^E:1.67e-36^RecName: Full=Monoacylglycerol lipase {ECO:0000303|PubMed:17784850};^Bacteria; Actinobacteria; Corynebacteriales; Mycobacteriaceae; Mycobacterium; Mycobacterium tuberculosis complex	.	TRINITY_DN18081_c0_g2::TRINITY_DN18081_c0_g2_i1::g.154352::m.154352	3-197[+]	.	.	.	.	.	.	.	.	.	.
TRINITY_DN50895_c0_g1	1.779940056	3.74E-10	2.24E-08	1.777469676	8.49E-08	1.12E-05	1.735701615	1.34E-05	0.000340722	TRINITY_DN50895_c0_g1_i1	.	.	TRINITY_DN50895_c0_g1::TRINITY_DN50895_c0_g1_i1::g.713141::m.713141	833-747[-]	.	.	.	.	.	.	.	.	.	.
TRINITY_DN39531_c0_g1	1.779483624	0.000108291	0.001663453	1.75145518	0.000348001	0.012465569	1.764937618	0.004253212	0.024527231	TRINITY_DN39531_c0_g1_i3	NOS_LYMST^NOS_LYMST^Q:9-254,H:934-1015^31.707%ID^E:6.34e-07^RecName: Full=Nitric oxide synthase;^Eukaryota; Metazoa; Lophotrochozoa; Mollusca; Gastropoda; Heterobranchia; Euthyneura; Panpulmonata; Hygrophila; Lymnaeoidea; Lymnaeidae; Lymnaea	.	TRINITY_DN39531_c0_g1::TRINITY_DN39531_c0_g1_i3::g.738226::m.738226	318-1[-]	.	.	.	.	.	.	.	.	.	.
TRINITY_DN33631_c0_g3	1.77870578	0.000341404	0.004385319	1.760402572	0.000836668	0.024579935	1.773456417	0.009352868	0.043449718	TRINITY_DN33631_c0_g3_i1	AAPC_CENCI^AAPC_CENCI^Q:133-324,H:261-323^62.5%ID^E:6.65e-18^RecName: Full=Putative glucose-6-phosphate 1-epimerase {ECO:0000250|UniProtKB:Q03161};^Eukaryota; Viridiplantae; Streptophyta; Embryophyta; Tracheophyta; Spermatophyta; Magnoliophyta; Liliopsida; Poales; Poaceae; PACMAD clade; Panicoideae; Panicodae; Paniceae; Cenchrinae; Cenchrus	.	TRINITY_DN33631_c0_g3::TRINITY_DN33631_c0_g3_i1::g.2118525::m.2118525	182-211[+]	.	.	.	.	.	.	.	.	.	.
TRINITY_DN66162_c0_g1	1.777322699	4.75E-10	2.78E-08	1.776500875	9.13E-08	1.19E-05	1.774023103	1.17E-05	0.000307541	TRINITY_DN66162_c0_g1_i1	PLA20_ARATH^PLA20_ARATH^Q:7-549,H:187-368^62.637%ID^E:1.57e-79^RecName: Full=Phospholipase A1-IIdelta;^Eukaryota; Viridiplantae; Streptophyta; Embryophyta; Tracheophyta; Spermatophyta; Magnoliophyta; eudicotyledons; Gunneridae; Pentapetalae; rosids; malvids; Brassicales; Brassicaceae; Camelineae; Arabidopsis	.	TRINITY_DN66162_c0_g1::TRINITY_DN66162_c0_g1_i1::g.2287425::m.2287425	482-547[+]	.	.	.	.	.	.	.	.	.	.
TRINITY_DN39683_c0_g1	1.775232212	0.000858017	0.009255592	1.761382254	0.001532231	0.0394137	2.267794414	0.001357298	0.010634355	TRINITY_DN39683_c0_g1_i1	.	.	TRINITY_DN39683_c0_g1::TRINITY_DN39683_c0_g1_i1::g.80561::m.80561	45-1[-]	.	.	.	.	.	.	.	.	.	.
TRINITY_DN40146_c1_g3	1.775168613	1.25E-07	4.46E-06	1.761118034	3.29E-06	0.000261053	1.729157388	5.93E-05	0.001033305	TRINITY_DN40146_c1_g3_i1	SCGT_TOBAC^SCGT_TOBAC^Q:2-337,H:313-424^68.75%ID^E:1.09e-51^RecName: Full=Scopoletin glucosyltransferase;^Eukaryota; Viridiplantae; Streptophyta; Embryophyta; Tracheophyta; Spermatophyta; Magnoliophyta; eudicotyledons; Gunneridae; Pentapetalae; asterids; lamiids; Solanales; Solanaceae; Nicotianoideae; Nicotianeae; Nicotiana	.	TRINITY_DN40146_c1_g3::TRINITY_DN40146_c1_g3_i1::g.1601384::m.1601384	145-104[-]	.	.	.	.	.	.	.	.	.	.
TRINITY_DN32595_c0_g2	1.774421723	2.02E-05	0.000395668	1.769795958	8.85E-05	0.0041752	1.542852263	0.004864597	0.027018237	TRINITY_DN32595_c0_g2_i1	ALT3_ARATH^ALT3_ARATH^Q:153-410,H:2-82^49.438%ID^E:1.38e-21^RecName: Full=Acyl-acyl carrier protein thioesterase ATL3, chloroplastic {ECO:0000305};^Eukaryota; Viridiplantae; Streptophyta; Embryophyta; Tracheophyta; Spermatophyta; Magnoliophyta; eudicotyledons; Gunneridae; Pentapetalae; rosids; malvids; Brassicales; Brassicaceae; Camelineae; Arabidopsis`ALT3_ARATH^ALT3_ARATH^Q:412-543,H:120-187^44…	.	TRINITY_DN32595_c0_g2::TRINITY_DN32595_c0_g2_i1::g.923645::m.923645	639-671[+]	.	.	.	.	.	.	.	.	.	.
TRINITY_DN59938_c0_g1	1.774280549	1.70E-05	0.000340407	1.784685897	3.70E-05	0.002037063	1.377643459	0.006050463	0.031718624	TRINITY_DN59938_c0_g1_i1	.	.	TRINITY_DN59938_c0_g1::TRINITY_DN59938_c0_g1_i1::g.450261::m.450261	843-875[+]	.	.	.	.	.	.	.	.	.	.
TRINITY_DN60961_c0_g1	1.77215332	7.36E-09	3.44E-07	1.76611144	6.87E-07	6.80E-05	1.733238869	0.000169652	0.0022656	TRINITY_DN60961_c0_g1_i1	.	.	TRINITY_DN60961_c0_g1::TRINITY_DN60961_c0_g1_i1::g.427569::m.427569	3-146[+]	.	.	.	ExpAA=20.63^PredHel=1^Topology=i12-29o	.	.	.	.	.	.
TRINITY_DN36141_c0_g3	1.769309196	1.01E-16	1.64E-14	1.769467813	1.58E-10	4.09E-08	1.726791514	2.42E-07	1.74E-05	TRINITY_DN36141_c0_g3_i2	.	.	TRINITY_DN36141_c0_g3::TRINITY_DN36141_c0_g3_i2::g.2293957::m.2293957	550-497[-]	.	.	.	.	.	.	.	.	.	.
TRINITY_DN35332_c0_g1	1.768959573	2.54E-18	5.09E-16	1.767311832	3.85E-11	1.14E-08	1.713223646	1.12E-07	9.83E-06	TRINITY_DN35332_c0_g1_i1	NFYA5_ARATH^NFYA5_ARATH^Q:945-1085,H:206-252^51.064%ID^E:3.13e-07^RecName: Full=Nuclear transcription factor Y subunit A-5;^Eukaryota; Viridiplantae; Streptophyta; Embryophyta; Tracheophyta; Spermatophyta; Magnoliophyta; eudicotyledons; Gunneridae; Pentapetalae; rosids; malvids; Brassicales; Brassicaceae; Camelineae; Arabidopsis	.	TRINITY_DN35332_c0_g1::TRINITY_DN35332_c0_g1_i1::g.141973::m.141973	996-1346[+]	.	.	.	.	.	.	.	.	.	.
TRINITY_DN34742_c0_g1	1.766065754	0.000469559	0.005690795	1.752977293	0.000779929	0.023283625	1.900487894	0.0082097	0.039512732	TRINITY_DN34742_c0_g1_i1	PHB6_ARATH^PHB6_ARATH^Q:1012-209,H:1-264^72.015%ID^E:7.56e-143^RecName: Full=Prohibitin-6, mitochondrial;^Eukaryota; Viridiplantae; Streptophyta; Embryophyta; Tracheophyta; Spermatophyta; Magnoliophyta; eudicotyledons; Gunneridae; Pentapetalae; rosids; malvids; Brassicales; Brassicaceae; Camelineae; Arabidopsis	.	TRINITY_DN34742_c0_g1::TRINITY_DN34742_c0_g1_i1::g.1387757::m.1387757	1152-1099[-]	.	.	.	.	.	.	.	.	.	.
TRINITY_DN59258_c0_g1	1.765034442	2.91E-12	2.50E-10	1.772572121	3.22E-09	6.15E-07	1.689729971	2.44E-06	9.69E-05	TRINITY_DN59258_c0_g1_i1	CAAT2_ARATH^CAAT2_ARATH^Q:699-2540,H:19-635^71.845%ID^E:0^RecName: Full=Cationic amino acid transporter 2, vacuolar;^Eukaryota; Viridiplantae; Streptophyta; Embryophyta; Tracheophyta; Spermatophyta; Magnoliophyta; eudicotyledons; Gunneridae; Pentapetalae; rosids; malvids; Brassicales; Brassicaceae; Camelineae; Arabidopsis	.	TRINITY_DN59258_c0_g1::TRINITY_DN59258_c0_g1_i1::g.195120::m.195120	282-193[-]	.	.	.	.	.	.	.	.	.	.
TRINITY_DN38806_c0_g3	1.763172585	0.000276923	0.003676258	1.759589075	0.00053417	0.017557353	2.212594488	0.005517668	0.029596152	TRINITY_DN38806_c0_g3_i1	BC10_ORYSJ^BC10_ORYSJ^Q:442-648,H:318-386^82.609%ID^E:2.08e-33^RecName: Full=Glycosyltransferase BC10 {ECO:0000305};^Eukaryota; Viridiplantae; Streptophyta; Embryophyta; Tracheophyta; Spermatophyta; Magnoliophyta; Liliopsida; Poales; Poaceae; BOP clade; Oryzoideae; Oryzeae; Oryzinae; Oryza; Oryza sativa`BC10_ORYSJ^BC10_ORYSJ^Q:374-439,H:274-295^77.273%ID^E:2.08e-33^RecName: Full=Glycosyltransfera…	.	TRINITY_DN38806_c0_g3::TRINITY_DN38806_c0_g3_i1::g.1353378::m.1353378	844-909[+]	.	.	.	.	.	.	.	.	.	.
TRINITY_DN28094_c0_g1	1.7626115	1.58E-39	1.88E-36	1.763554413	2.25E-15	1.54E-12	1.772529647	2.92E-11	2.55E-08	TRINITY_DN28094_c0_g1_i1	LEA65_ARATH^LEA65_ARATH^Q:389-649,H:32-115^47.253%ID^E:2.31e-17^RecName: Full=Late embryogenesis abundant protein At5g17165;^Eukaryota; Viridiplantae; Streptophyta; Embryophyta; Tracheophyta; Spermatophyta; Magnoliophyta; eudicotyledons; Gunneridae; Pentapetalae; rosids; malvids; Brassicales; Brassicaceae; Camelineae; Arabidopsis	.	TRINITY_DN28094_c0_g1::TRINITY_DN28094_c0_g1_i1::g.171562::m.171562	916-857[-]	.	.	.	.	.	.	.	.	.	.
TRINITY_DN13417_c0_g2	1.759709781	7.06E-07	2.07E-05	1.749419011	7.34E-06	0.000519124	1.641055472	0.000512286	0.005191972	TRINITY_DN13417_c0_g2_i1	PR1B_TOBAC^PR1B_TOBAC^Q:131-550,H:29-168^48.936%ID^E:5.9e-40^RecName: Full=Pathogenesis-related protein 1B;^Eukaryota; Viridiplantae; Streptophyta; Embryophyta; Tracheophyta; Spermatophyta; Magnoliophyta; eudicotyledons; Gunneridae; Pentapetalae; asterids; lamiids; Solanales; Solanaceae; Nicotianoideae; Nicotianeae; Nicotiana	.	TRINITY_DN13417_c0_g2::TRINITY_DN13417_c0_g2_i1::g.1336838::m.1336838	132-161[+]	.	.	.	.	.	.	.	.	.	.
TRINITY_DN6615_c0_g1	1.759323617	1.86E-11	1.42E-09	1.753263179	4.99E-09	9.07E-07	1.658496451	3.36E-06	0.000122693	TRINITY_DN6615_c0_g1_i1	PILS6_ARATH^PILS6_ARATH^Q:913-2151,H:2-431^71.363%ID^E:0^RecName: Full=Protein PIN-LIKES 6 {ECO:0000303|PubMed:22504182};^Eukaryota; Viridiplantae; Streptophyta; Embryophyta; Tracheophyta; Spermatophyta; Magnoliophyta; eudicotyledons; Gunneridae; Pentapetalae; rosids; malvids; Brassicales; Brassicaceae; Camelineae; Arabidopsis	.	TRINITY_DN6615_c0_g1::TRINITY_DN6615_c0_g1_i1::g.2225864::m.2225864	1290-1246[-]	.	.	.	.	.	.	.	.	.	.
TRINITY_DN50318_c0_g1	1.758733099	0.000136082	0.002022476	1.751938068	0.000220576	0.008665156	1.413907781	0.011011893	0.048903108	TRINITY_DN50318_c0_g1_i1	ECP44_DAUCA^ECP44_DAUCA^Q:295-906,H:19-200^43.269%ID^E:6.49e-08^RecName: Full=Phosphoprotein ECPP44;^Eukaryota; Viridiplantae; Streptophyta; Embryophyta; Tracheophyta; Spermatophyta; Magnoliophyta; eudicotyledons; Gunneridae; Pentapetalae; asterids; campanulids; Apiales; Apiaceae; Apioideae; Scandiceae; Daucinae; Daucus; Daucus sect. Daucus	.	TRINITY_DN50318_c0_g1::TRINITY_DN50318_c0_g1_i1::g.252579::m.252579	635-739[+]	.	.	.	.	.	.	.	.	.	.
TRINITY_DN31573_c0_g1	1.75663967	0.000310838	0.004056185	1.743597679	0.000618251	0.019629556	1.752378999	0.004048323	0.023681877	TRINITY_DN31573_c0_g1_i1	.	.	TRINITY_DN31573_c0_g1::TRINITY_DN31573_c0_g1_i1::g.1186410::m.1186410	257-286[+]	.	.	.	.	.	.	.	.	.	.
TRINITY_DN33520_c3_g1	1.756133237	2.10E-05	0.000408338	1.732183291	0.000104126	0.004752258	1.825978353	0.001592912	0.012000947	TRINITY_DN33520_c3_g1_i1	.	.	TRINITY_DN33520_c3_g1::TRINITY_DN33520_c3_g1_i1::g.837408::m.837408	134-84[-]	.	.	.	.	.	.	.	.	.	.
TRINITY_DN40184_c0_g1	1.755331083	5.23E-05	0.000896102	1.733601553	0.000156511	0.006597772	1.673913254	0.003076041	0.019339293	TRINITY_DN40184_c0_g1_i1	.	.	TRINITY_DN40184_c0_g1::TRINITY_DN40184_c0_g1_i1::g.1604803::m.1604803	513-448[-]	.	.	.	.	.	.	.	.	.	.
TRINITY_DN30813_c0_g1	1.75502637	2.32E-05	0.000445753	1.749499399	0.000114374	0.005120525	2.401749286	0.002021272	0.014323151	TRINITY_DN30813_c0_g1_i1	GAT12_ARATH^GAT12_ARATH^Q:286-1305,H:14-331^47.989%ID^E:1.3e-70^RecName: Full=GATA transcription factor 12 {ECO:0000303|PubMed:15084732};^Eukaryota; Viridiplantae; Streptophyta; Embryophyta; Tracheophyta; Spermatophyta; Magnoliophyta; eudicotyledons; Gunneridae; Pentapetalae; rosids; malvids; Brassicales; Brassicaceae; Camelineae; Arabidopsis	.	TRINITY_DN30813_c0_g1::TRINITY_DN30813_c0_g1_i1::g.2302896::m.2302896	945-901[-]	.	.	.	.	.	.	.	.	.	.
TRINITY_DN5030_c0_g2	1.754629271	8.72E-05	0.001391081	1.763463678	0.000222003	0.008713275	1.682993279	0.005839101	0.03093264	TRINITY_DN5030_c0_g2_i1	.	.	TRINITY_DN5030_c0_g2::TRINITY_DN5030_c0_g2_i1::g.1626613::m.1626613	2-46[+]	.	.	.	.	.	.	.	.	.	.
TRINITY_DN32051_c0_g1	1.753984967	5.00E-06	0.000116419	1.730945559	2.71E-05	0.00156806	1.670228024	0.000286362	0.003333788	TRINITY_DN32051_c0_g1_i1	.	.	TRINITY_DN32051_c0_g1::TRINITY_DN32051_c0_g1_i1::g.1274187::m.1274187	923-846[-]	.	.	.	.	.	.	.	.	.	.
TRINITY_DN29696_c0_g1	1.75296663	0.000387969	0.004874019	1.775378787	0.00072749	0.022106318	2.593561594	0.003445467	0.020962623	TRINITY_DN29696_c0_g1_i1	ETR1_PRUPE^ETR1_PRUPE^Q:121-1980,H:1-623^72.115%ID^E:0^RecName: Full=Ethylene receptor;^Eukaryota; Viridiplantae; Streptophyta; Embryophyta; Tracheophyta; Spermatophyta; Magnoliophyta; eudicotyledons; Gunneridae; Pentapetalae; rosids; fabids; Rosales; Rosaceae; Amygdaloideae; Amygdaleae; Prunus	.	TRINITY_DN29696_c0_g1::TRINITY_DN29696_c0_g1_i1::g.595523::m.595523	1404-1240[-]	.	.	.	.	.	.	.	.	.	.
TRINITY_DN27470_c1_g1	1.75169628	3.99E-07	1.24E-05	1.750706672	4.34E-06	0.000332507	1.759338308	0.000216068	0.002707441	TRINITY_DN27470_c1_g1_i1	.	.	TRINITY_DN27470_c1_g1::TRINITY_DN27470_c1_g1_i1::g.1068809::m.1068809	233-96[-]	.	.	.	.	.	.	.	.	.	.
TRINITY_DN40223_c2_g1	1.751215593	1.70E-27	9.40E-25	1.75515084	1.12E-13	5.67E-11	1.795870634	1.69E-10	8.90E-08	TRINITY_DN40223_c2_g1_i2	.	.	TRINITY_DN40223_c2_g1::TRINITY_DN40223_c2_g1_i2::g.638623::m.638623	839-919[+]	.	.	.	.	.	.	.	.	.	.
TRINITY_DN37110_c0_g1	1.75068649	1.21E-10	8.04E-09	1.754825014	4.56E-08	6.37E-06	1.742532933	1.74E-05	0.000411233	TRINITY_DN37110_c0_g1_i2	UGNT1_ARATH^UGNT1_ARATH^Q:154-666,H:174-344^68.421%ID^E:5.07e-80^RecName: Full=UDP-N-acetylglucosamine transporter UGNT1 {ECO:0000305};^Eukaryota; Viridiplantae; Streptophyta; Embryophyta; Tracheophyta; Spermatophyta; Magnoliophyta; eudicotyledons; Gunneridae; Pentapetalae; rosids; malvids; Brassicales; Brassicaceae; Camelineae; Arabidopsis	.	TRINITY_DN37110_c0_g1::TRINITY_DN37110_c0_g1_i2::g.476200::m.476200	801-845[+]	.	.	.	.	.	.	.	.	.	.
TRINITY_DN40097_c1_g8	1.750393816	3.27E-15	4.46E-13	1.752997754	1.76E-09	3.57E-07	1.747398759	8.29E-07	4.37E-05	TRINITY_DN40097_c1_g8_i1	.	.	TRINITY_DN40097_c1_g8::TRINITY_DN40097_c1_g8_i1::g.1329436::m.1329436	487-558[+]	.	.	.	.	.	.	.	.	.	.
TRINITY_DN88599_c0_g1	1.749986673	9.62E-07	2.72E-05	1.755656124	4.63E-06	0.000350009	1.494427589	0.001035843	0.008713499	TRINITY_DN88599_c0_g1_i1	.	.	TRINITY_DN88599_c0_g1::TRINITY_DN88599_c0_g1_i1::g.277665::m.277665	1708-1646[-]	.	.	.	.	.	.	.	.	.	.
TRINITY_DN60848_c0_g1	1.748193243	3.11E-06	7.68E-05	1.731274725	3.80E-05	0.002083673	1.854307774	0.000307742	0.003508804	TRINITY_DN60848_c0_g1_i1	.	.	TRINITY_DN60848_c0_g1::TRINITY_DN60848_c0_g1_i1::g.360260::m.360260	729-694[-]	.	.	.	.	.	.	.	.	.	.
TRINITY_DN60111_c0_g1	1.746955885	2.68E-09	1.37E-07	1.741459209	3.88E-07	4.10E-05	1.693574749	8.53E-05	0.001364109	TRINITY_DN60111_c0_g1_i1	AOX4_ARATH^AOX4_ARATH^Q:1757-735,H:9-351^69.714%ID^E:4.39e-170^RecName: Full=Ubiquinol oxidase 4, chloroplastic/chromoplastic;^Eukaryota; Viridiplantae; Streptophyta; Embryophyta; Tracheophyta; Spermatophyta; Magnoliophyta; eudicotyledons; Gunneridae; Pentapetalae; rosids; malvids; Brassicales; Brassicaceae; Camelineae; Arabidopsis	.	TRINITY_DN60111_c0_g1::TRINITY_DN60111_c0_g1_i1::g.1440059::m.1440059	123-79[-]	.	.	.	.	.	.	.	.	.	.
TRINITY_DN5290_c0_g1	1.746704137	0.000103303	0.001598601	1.722085388	0.000283667	0.010574587	1.582049813	0.006078355	0.031803473	TRINITY_DN5290_c0_g1_i1	PI5K2_ARATH^PI5K2_ARATH^Q:669-749,H:651-677^81.481%ID^E:6.94e-06^RecName: Full=Phosphatidylinositol 4-phosphate 5-kinase 2;^Eukaryota; Viridiplantae; Streptophyta; Embryophyta; Tracheophyta; Spermatophyta; Magnoliophyta; eudicotyledons; Gunneridae; Pentapetalae; rosids; malvids; Brassicales; Brassicaceae; Camelineae; Arabidopsis	.	TRINITY_DN5290_c0_g1::TRINITY_DN5290_c0_g1_i1::g.758898::m.758898	400-371[-]	.	.	.	.	.	.	.	.	.	.
TRINITY_DN49836_c0_g1	1.743328035	5.25E-10	3.04E-08	1.74090576	1.28E-07	1.60E-05	1.67804676	2.26E-05	0.000501045	TRINITY_DN49836_c0_g1_i1	.	.	TRINITY_DN49836_c0_g1::TRINITY_DN49836_c0_g1_i1::g.1758963::m.1758963	35-3[-]	.	.	.	.	.	.	.	.	.	.
TRINITY_DN39889_c0_g5	1.74164932	5.50E-05	0.000938251	1.731375861	0.000165565	0.006880667	1.538844453	0.004020196	0.023551811	TRINITY_DN39889_c0_g5_i1	.	.	TRINITY_DN39889_c0_g5::TRINITY_DN39889_c0_g5_i1::g.1451537::m.1451537	1128-1093[-]	.	.	.	.	.	.	.	.	.	.
TRINITY_DN22109_c0_g1	1.740719532	7.49E-06	0.000166113	1.722295095	4.47E-05	0.002396441	1.765726032	0.000633238	0.006049264	TRINITY_DN22109_c0_g1_i1	.	.	TRINITY_DN22109_c0_g1::TRINITY_DN22109_c0_g1_i1::g.1516205::m.1516205	323-291[-]	.	.	.	.	.	.	.	.	.	.
TRINITY_DN7889_c0_g6	1.740574625	6.42E-05	0.001069634	1.739315172	0.000162412	0.006784561	2.188845277	0.000106204	0.001601317	TRINITY_DN7889_c0_g6_i1	UBC5_ARATH^UBC5_ARATH^Q:51-608,H:1-185^82.632%ID^E:1.61e-102^RecName: Full=Ubiquitin-conjugating enzyme E2 5;^Eukaryota; Viridiplantae; Streptophyta; Embryophyta; Tracheophyta; Spermatophyta; Magnoliophyta; eudicotyledons; Gunneridae; Pentapetalae; rosids; malvids; Brassicales; Brassicaceae; Camelineae; Arabidopsis	.	TRINITY_DN7889_c0_g6::TRINITY_DN7889_c0_g6_i1::g.2358712::m.2358712	882-796[-]	.	.	.	.	.	.	.	.	.	.
TRINITY_DN40412_c0_g1	1.739582407	1.67E-15	2.37E-13	1.736389886	1.22E-10	3.21E-08	1.81323961	8.00E-08	7.64E-06	TRINITY_DN40412_c0_g1_i1	AOX4_ARATH^AOX4_ARATH^Q:234-1256,H:9-351^69.714%ID^E:5.63e-168^RecName: Full=Ubiquinol oxidase 4, chloroplastic/chromoplastic;^Eukaryota; Viridiplantae; Streptophyta; Embryophyta; Tracheophyta; Spermatophyta; Magnoliophyta; eudicotyledons; Gunneridae; Pentapetalae; rosids; malvids; Brassicales; Brassicaceae; Camelineae; Arabidopsis	.	TRINITY_DN40412_c0_g1::TRINITY_DN40412_c0_g1_i1::g.796673::m.796673	1458-1673[+]	.	.	.	.	.	.	.	.	.	.
TRINITY_DN40879_c0_g1	1.73495904	6.14E-07	1.83E-05	1.723549832	7.04E-06	0.000501673	1.674563544	0.000273688	0.003223635	TRINITY_DN40879_c0_g1_i1	SP1L5_ARATH^SP1L5_ARATH^Q:292-546,H:16-99^58.824%ID^E:5.03e-19^RecName: Full=Protein SPIRAL1-like 5;^Eukaryota; Viridiplantae; Streptophyta; Embryophyta; Tracheophyta; Spermatophyta; Magnoliophyta; eudicotyledons; Gunneridae; Pentapetalae; rosids; malvids; Brassicales; Brassicaceae; Camelineae; Arabidopsis	.	TRINITY_DN40879_c0_g1::TRINITY_DN40879_c0_g1_i1::g.1766387::m.1766387	805-840[+]	.	.	.	.	.	.	.	.	.	.
TRINITY_DN40939_c0_g1	1.727571465	1.70E-23	6.10E-21	1.734318984	2.60E-12	9.95E-10	1.693293371	5.52E-09	9.74E-07	TRINITY_DN40939_c0_g1_i1	SLAH3_ARATH^SLAH3_ARATH^Q:541-2145,H:89-626^58.633%ID^E:0^RecName: Full=S-type anion channel SLAH3;^Eukaryota; Viridiplantae; Streptophyta; Embryophyta; Tracheophyta; Spermatophyta; Magnoliophyta; eudicotyledons; Gunneridae; Pentapetalae; rosids; malvids; Brassicales; Brassicaceae; Camelineae; Arabidopsis	.	TRINITY_DN40939_c0_g1::TRINITY_DN40939_c0_g1_i1::g.929211::m.929211	1359-1436[+]	.	.	.	.	.	.	.	.	.	.
TRINITY_DN32835_c2_g1	1.727076074	7.98E-18	1.50E-15	1.724049081	4.25E-10	1.01E-07	1.74591888	9.68E-08	8.76E-06	TRINITY_DN32835_c2_g1_i1	LEA65_ARATH^LEA65_ARATH^Q:630-370,H:32-115^47.253%ID^E:4.54e-18^RecName: Full=Late embryogenesis abundant protein At5g17165;^Eukaryota; Viridiplantae; Streptophyta; Embryophyta; Tracheophyta; Spermatophyta; Magnoliophyta; eudicotyledons; Gunneridae; Pentapetalae; rosids; malvids; Brassicales; Brassicaceae; Camelineae; Arabidopsis	.	TRINITY_DN32835_c2_g1::TRINITY_DN32835_c2_g1_i1::g.303058::m.303058	141-31[-]	.	.	.	.	.	.	.	.	.	.
TRINITY_DN87879_c0_g1	1.726929587	7.94E-05	0.001286478	1.733767087	0.000204234	0.008123896	1.511725145	0.010226664	0.046296294	TRINITY_DN87879_c0_g1_i1	.	.	TRINITY_DN87879_c0_g1::TRINITY_DN87879_c0_g1_i1::g.525915::m.525915	1-291[+]	.	.	.	.	.	.	.	.	.	.
TRINITY_DN49647_c0_g1	1.726346043	4.43E-09	2.17E-07	1.731412185	1.87E-07	2.23E-05	1.582786356	5.37E-05	0.000960817	TRINITY_DN49647_c0_g1_i1	.	.	TRINITY_DN49647_c0_g1::TRINITY_DN49647_c0_g1_i1::g.2290350::m.2290350	127-14[-]	.	.	.	.	.	.	.	.	.	.
TRINITY_DN59417_c0_g1	1.72602862	1.27E-06	3.48E-05	1.720888458	6.95E-06	0.000496986	1.476478279	0.001549561	0.011754602	TRINITY_DN59417_c0_g1_i1	BKI1_ARATH^BKI1_ARATH^Q:286-1038,H:77-334^41.844%ID^E:2.96e-14^RecName: Full=BRI1 kinase inhibitor 1;^Eukaryota; Viridiplantae; Streptophyta; Embryophyta; Tracheophyta; Spermatophyta; Magnoliophyta; eudicotyledons; Gunneridae; Pentapetalae; rosids; malvids; Brassicales; Brassicaceae; Camelineae; Arabidopsis	.	TRINITY_DN59417_c0_g1::TRINITY_DN59417_c0_g1_i1::g.327477::m.327477	1010-786[-]	.	.	.	.	.	.	.	.	.	.
TRINITY_DN32250_c0_g2	1.725634626	0.000630218	0.007208143	1.702995556	0.00099828	0.028187006	1.533101385	0.005830824	0.030915134	TRINITY_DN32250_c0_g2_i1	.	.	TRINITY_DN32250_c0_g2::TRINITY_DN32250_c0_g2_i1::g.580538::m.580538	910-317[-]	.	.	.	.	.	.	.	.	.	.
TRINITY_DN10599_c0_g1	1.723571386	3.62E-07	1.14E-05	1.723213658	8.19E-06	0.00057055	1.65048674	0.000563386	0.00555838	TRINITY_DN10599_c0_g1_i1	SAU50_ARATH^SAU50_ARATH^Q:84-395,H:4-106^39.423%ID^E:1.93e-09^RecName: Full=Auxin-responsive protein SAUR50 {ECO:0000303|PubMed:12036261};^Eukaryota; Viridiplantae; Streptophyta; Embryophyta; Tracheophyta; Spermatophyta; Magnoliophyta; eudicotyledons; Gunneridae; Pentapetalae; rosids; malvids; Brassicales; Brassicaceae; Camelineae; Arabidopsis	.	TRINITY_DN10599_c0_g1::TRINITY_DN10599_c0_g1_i1::g.1102014::m.1102014	334-396[+]	.	.	.	.	.	.	.	.	.	.
TRINITY_DN425_c0_g1	1.722706	2.03E-05	0.000397676	1.71034332	7.95E-05	0.003825891	1.499070685	0.002743784	0.01778699	TRINITY_DN425_c0_g1_i1	.	.	TRINITY_DN425_c0_g1::TRINITY_DN425_c0_g1_i1::g.829860::m.829860	338-502[+]	.	.	.	.	.	.	.	.	.	.
TRINITY_DN65035_c0_g1	1.719595147	0.000138322	0.002047883	1.708751856	0.000370146	0.013124352	1.698634904	0.006964728	0.034978834	TRINITY_DN65035_c0_g1_i1	.	.	TRINITY_DN65035_c0_g1::TRINITY_DN65035_c0_g1_i1::g.1099623::m.1099623	451-314[-]	.	.	.	.	.	.	.	.	.	.
TRINITY_DN16408_c0_g2	1.718686345	0.000288757	0.003812077	1.692096546	0.000717027	0.021850052	2.15257016	0.002334423	0.015866357	TRINITY_DN16408_c0_g2_i1	.	.	TRINITY_DN16408_c0_g2::TRINITY_DN16408_c0_g2_i1::g.1434927::m.1434927	3-62[+]	.	.	.	.	.	.	.	.	.	.
TRINITY_DN88696_c0_g1	1.714759933	7.39E-27	3.84E-24	1.719061479	6.25E-13	2.66E-10	1.710395898	5.61E-10	2.02E-07	TRINITY_DN88696_c0_g1_i1	USPAL_ARATH^USPAL_ARATH^Q:118-576,H:3-165^30.178%ID^E:8e-16^RecName: Full=Universal stress protein A-like protein;^Eukaryota; Viridiplantae; Streptophyta; Embryophyta; Tracheophyta; Spermatophyta; Magnoliophyta; eudicotyledons; Gunneridae; Pentapetalae; rosids; malvids; Brassicales; Brassicaceae; Camelineae; Arabidopsis	.	TRINITY_DN88696_c0_g1::TRINITY_DN88696_c0_g1_i1::g.684445::m.684445	227-30[-]	.	.	.	ExpAA=24.42^PredHel=1^Topology=o28-50i	.	.	.	.	.	.
TRINITY_DN34561_c0_g1	1.712167409	4.13E-05	0.000732293	1.701563327	0.000163208	0.006806792	1.695611345	0.001096935	0.009072309	TRINITY_DN34561_c0_g1_i1	.	.	TRINITY_DN34561_c0_g1::TRINITY_DN34561_c0_g1_i1::g.507447::m.507447	73-2[-]	.	.	.	.	.	.	.	.	.	.
TRINITY_DN23376_c0_g2	1.712146929	0.000484959	0.005836223	1.685918021	0.000880464	0.025581568	2.032743626	0.001153816	0.009421045	TRINITY_DN23376_c0_g2_i1	.	.	TRINITY_DN23376_c0_g2::TRINITY_DN23376_c0_g2_i1::g.223072::m.223072	298-381[+]	.	.	.	.	.	.	.	.	.	.
TRINITY_DN37241_c0_g2	1.71059333	7.48E-06	0.000166076	1.712114476	5.76E-05	0.002951748	1.583748357	0.003804583	0.022615806	TRINITY_DN37241_c0_g2_i1	.	.	TRINITY_DN37241_c0_g2::TRINITY_DN37241_c0_g2_i1::g.563345::m.563345	658-687[+]	.	.	.	.	.	.	.	.	.	.
TRINITY_DN37565_c0_g1	1.708653092	7.39E-09	3.45E-07	1.709138227	5.59E-07	5.67E-05	1.619623008	4.84E-05	0.000890272	TRINITY_DN37565_c0_g1_i2	EXL3_ARATH^EXL3_ARATH^Q:683-165,H:223-363^42.529%ID^E:3.89e-41^RecName: Full=GDSL esterase/lipase EXL3;^Eukaryota; Viridiplantae; Streptophyta; Embryophyta; Tracheophyta; Spermatophyta; Magnoliophyta; eudicotyledons; Gunneridae; Pentapetalae; rosids; malvids; Brassicales; Brassicaceae; Camelineae; Arabidopsis`EXL3_ARATH^EXL3_ARATH^Q:1514-1230,H:120-215^43.75%ID^E:9.97e-18^RecName: Full=GDSL ester…	.	TRINITY_DN37565_c0_g1::TRINITY_DN37565_c0_g1_i2::g.2060244::m.2060244	1050-1015[-]	.	.	.	.	.	.	.	.	.	.
TRINITY_DN15978_c0_g1	1.706367488	0.000778472	0.008544803	1.673168101	0.00128744	0.034428695	1.637540293	0.005012985	0.027622811	TRINITY_DN15978_c0_g1_i1	.	.	TRINITY_DN15978_c0_g1::TRINITY_DN15978_c0_g1_i1::g.1444320::m.1444320	1192-1100[-]	.	.	.	.	.	.	.	.	.	.
TRINITY_DN36977_c0_g3	1.705087382	0.000274611	0.003651062	1.682650067	0.000650046	0.020336537	1.670729059	0.003358209	0.020589166	TRINITY_DN36977_c0_g3_i1	GSTX4_TOBAC^GSTX4_TOBAC^Q:849-184,H:3-221^67.117%ID^E:5.09e-102^RecName: Full=Probable glutathione S-transferase;^Eukaryota; Viridiplantae; Streptophyta; Embryophyta; Tracheophyta; Spermatophyta; Magnoliophyta; eudicotyledons; Gunneridae; Pentapetalae; asterids; lamiids; Solanales; Solanaceae; Nicotianoideae; Nicotianeae; Nicotiana	.	TRINITY_DN36977_c0_g3::TRINITY_DN36977_c0_g3_i1::g.1129059::m.1129059	45-1[-]	.	.	.	.	.	.	.	.	.	.
TRINITY_DN34985_c1_g3	1.704895367	1.36E-11	1.05E-09	1.700531034	2.42E-08	3.64E-06	1.63490182	9.74E-06	0.000268839	TRINITY_DN34985_c1_g3_i1	ACET1_ORYSJ^ACET1_ORYSJ^Q:186-710,H:33-212^47.222%ID^E:6.1e-38^RecName: Full=Probable ascorbate-specific transmembrane electron transporter 1;^Eukaryota; Viridiplantae; Streptophyta; Embryophyta; Tracheophyta; Spermatophyta; Magnoliophyta; Liliopsida; Poales; Poaceae; BOP clade; Oryzoideae; Oryzeae; Oryzinae; Oryza; Oryza sativa	.	TRINITY_DN34985_c1_g3::TRINITY_DN34985_c1_g3_i1::g.2327421::m.2327421	839-774[-]	.	.	.	.	.	.	.	.	.	.
TRINITY_DN39289_c0_g2	1.704151837	8.69E-06	0.000189829	1.706539892	3.54E-05	0.001967482	1.423028587	0.005474851	0.029447873	TRINITY_DN39289_c0_g2_i2	XTH23_ARATH^XTH23_ARATH^Q:2-343,H:111-224^81.579%ID^E:1.07e-66^RecName: Full=Probable xyloglucan endotransglucosylase/hydrolase protein 23;^Eukaryota; Viridiplantae; Streptophyta; Embryophyta; Tracheophyta; Spermatophyta; Magnoliophyta; eudicotyledons; Gunneridae; Pentapetalae; rosids; malvids; Brassicales; Brassicaceae; Camelineae; Arabidopsis	.	TRINITY_DN39289_c0_g2::TRINITY_DN39289_c0_g2_i2::g.948748::m.948748	2-382[+]	XTH23_ARATH^XTH23_ARATH^Q:1-126,H:111-236^78.571%ID^E:1.3e-71^RecName: Full=Probable xyloglucan endotransglucosylase/hydrolase protein 23;^Eukaryota; Viridiplantae; Streptophyta; Embryophyta; Tracheophyta; Spermatophyta; Magnoliophyta; eudicotyledons; Gunneridae; Pentapetalae; rosids; malvids; Brassicales; Brassicaceae; Camelineae; Arabidopsis	PF00722.21^Glyco_hydro_16^Glycosyl hydrolases family 16^3-97^E:7.2e-35	.	.	COG2273^hydrolase family 16	KEGG:ath:AT4G25810`KO:K08235	GO:0048046^cellular_component^apoplast`GO:0005618^cellular_component^cell wall`GO:0005794^cellular_component^Golgi apparatus`GO:0004553^molecular_function^hydrolase activity, hydrolyzing O-glycosyl compounds`GO:0016762^molecular_function^xyloglucan:xyloglucosyl transferase activity`GO:0042546^biological_process^cell wall biogenesis`GO:0071555^biological_process^cell wall organization`GO:0010411^b…	.	.	.
TRINITY_DN34758_c0_g2	1.70170067	1.68E-12	1.51E-10	1.704430901	1.95E-08	3.02E-06	1.753107573	1.57E-06	7.10E-05	TRINITY_DN34758_c0_g2_i1	.	.	TRINITY_DN34758_c0_g2::TRINITY_DN34758_c0_g2_i1::g.1385058::m.1385058	1183-1212[+]	.	.	.	.	.	.	.	.	.	.
TRINITY_DN33710_c0_g2	1.699409166	7.24E-05	0.001185433	1.677947879	0.000215147	0.00848284	1.597462441	0.00275248	0.017824299	TRINITY_DN33710_c0_g2_i1	CRPM4_ARATH^CRPM4_ARATH^Q:556-452,H:60-94^74.286%ID^E:3.49e-20^RecName: Full=Cold-regulated 413 plasma membrane protein 4;^Eukaryota; Viridiplantae; Streptophyta; Embryophyta; Tracheophyta; Spermatophyta; Magnoliophyta; eudicotyledons; Gunneridae; Pentapetalae; rosids; malvids; Brassicales; Brassicaceae; Camelineae; Arabidopsis`CRPM4_ARATH^CRPM4_ARATH^Q:175-56,H:120-159^47.5%ID^E:3.49e-20^RecName…	.	TRINITY_DN33710_c0_g2::TRINITY_DN33710_c0_g2_i1::g.886538::m.886538	190-2[-]	CRPM2_ARATH^CRPM2_ARATH^Q:6-47,H:121-162^61.905%ID^E:1.13e-12^RecName: Full=Cold-regulated 413 plasma membrane protein 2;^Eukaryota; Viridiplantae; Streptophyta; Embryophyta; Tracheophyta; Spermatophyta; Magnoliophyta; eudicotyledons; Gunneridae; Pentapetalae; rosids; malvids; Brassicales; Brassicaceae; Camelineae; Arabidopsis	PF05562.11^WCOR413^Cold acclimation protein WCOR413^6-47^E:9.6e-14	.	ExpAA=26.90^PredHel=1^Topology=o31-48i	ENOG4111SCF^Cold acclimation protein	KEGG:ath:AT3G50830	GO:0016021^cellular_component^integral component of membrane`GO:0005886^cellular_component^plasma membrane`GO:0005774^cellular_component^vacuolar membrane	.	.	.
TRINITY_DN23470_c0_g2	1.698246545	1.23E-06	3.40E-05	1.684325615	1.43E-05	0.000914233	1.712679332	0.000153228	0.002099218	TRINITY_DN23470_c0_g2_i1	MYB80_ORYSJ^MYB80_ORYSJ^Q:974-27,H:36-372^43.979%ID^E:3e-77^RecName: Full=Transcription factor MYB80 {ECO:0000305};^Eukaryota; Viridiplantae; Streptophyta; Embryophyta; Tracheophyta; Spermatophyta; Magnoliophyta; Liliopsida; Poales; Poaceae; BOP clade; Oryzoideae; Oryzeae; Oryzinae; Oryza; Oryza sativa	.	TRINITY_DN23470_c0_g2::TRINITY_DN23470_c0_g2_i1::g.1533986::m.1533986	658-614[-]	.	.	.	.	.	.	.	.	.	.
TRINITY_DN21601_c0_g7	1.696908365	2.50E-08	1.05E-06	1.693509315	1.98E-06	0.000169109	1.81663923	3.26E-05	0.000667684	TRINITY_DN21601_c0_g7_i1	.	.	TRINITY_DN21601_c0_g7::TRINITY_DN21601_c0_g7_i1::g.1446377::m.1446377	156-109[-]	.	.	.	.	.	.	.	.	.	.
TRINITY_DN60615_c0_g1	1.69677782	4.57E-08	1.79E-06	1.70951496	1.47E-06	0.000131487	1.513601417	0.000436854	0.004594069	TRINITY_DN60615_c0_g1_i1	Y1540_ARATH^Y1540_ARATH^Q:79-348,H:1-120^45.455%ID^E:5.71e-18^RecName: Full=Uncharacterized protein At1g15400;^Eukaryota; Viridiplantae; Streptophyta; Embryophyta; Tracheophyta; Spermatophyta; Magnoliophyta; eudicotyledons; Gunneridae; Pentapetalae; rosids; malvids; Brassicales; Brassicaceae; Camelineae; Arabidopsis	.	TRINITY_DN60615_c0_g1::TRINITY_DN60615_c0_g1_i1::g.1977491::m.1977491	109-50[-]	.	.	.	.	.	.	.	.	.	.
TRINITY_DN18346_c0_g1	1.694015228	1.22E-09	6.66E-08	1.687854326	2.07E-07	2.44E-05	1.817078385	1.58E-06	7.14E-05	TRINITY_DN18346_c0_g1_i1	C71D8_SOYBN^C71D8_SOYBN^Q:300-1676,H:42-501^52.361%ID^E:6e-167^RecName: Full=Cytochrome P450 71D8;^Eukaryota; Viridiplantae; Streptophyta; Embryophyta; Tracheophyta; Spermatophyta; Magnoliophyta; eudicotyledons; Gunneridae; Pentapetalae; rosids; fabids; Fabales; Fabaceae; Papilionoideae; 50 kb inversion clade; NPAAA clade; indigoferoid/millettioid clade; Phaseoleae; Glycine; Soja	.	TRINITY_DN18346_c0_g1::TRINITY_DN18346_c0_g1_i1::g.48925::m.48925	116-39[-]	.	.	.	.	.	.	.	.	.	.
TRINITY_DN7485_c0_g2	1.693745213	6.28E-05	0.001049758	1.684105356	0.000199885	0.0079834	1.534941176	0.009073912	0.042487214	TRINITY_DN7485_c0_g2_i1	.	.	TRINITY_DN7485_c0_g2::TRINITY_DN7485_c0_g2_i1::g.963804::m.963804	3-80[+]	.	.	.	.	.	.	.	.	.	.
TRINITY_DN40017_c0_g2	1.692542658	4.43E-07	1.36E-05	1.691362224	5.73E-06	0.000421186	1.589633628	0.000393836	0.004246496	TRINITY_DN40017_c0_g2_i1	MIK2_ARATH^MIK2_ARATH^Q:1-1380,H:584-1041^46.467%ID^E:3.22e-127^RecName: Full=MDIS1-interacting receptor like kinase 2 {ECO:0000303|PubMed:26863186};^Eukaryota; Viridiplantae; Streptophyta; Embryophyta; Tracheophyta; Spermatophyta; Magnoliophyta; eudicotyledons; Gunneridae; Pentapetalae; rosids; malvids; Brassicales; Brassicaceae; Camelineae; Arabidopsis`MIK2_ARATH^MIK2_ARATH^Q:1-249,H:272-353^46…	.	TRINITY_DN40017_c0_g2::TRINITY_DN40017_c0_g2_i1::g.1325143::m.1325143	1-1431[+]	MIK2_ARATH^MIK2_ARATH^Q:1-460,H:584-1041^47.863%ID^E:3.58e-139^RecName: Full=MDIS1-interacting receptor like kinase 2 {ECO:0000303|PubMed:26863186};^Eukaryota; Viridiplantae; Streptophyta; Embryophyta; Tracheophyta; Spermatophyta; Magnoliophyta; eudicotyledons; Gunneridae; Pentapetalae; rosids; malvids; Brassicales; Brassicaceae; Camelineae; Arabidopsis`MIK2_ARATH^MIK2_ARATH^Q:1-83,H:272-353^46.9…	PF00560.33^LRR_1^Leucine Rich Repeat^21-35^E:46`PF13516.6^LRR_6^Leucine Rich repeat^21-31^E:130`PF13516.6^LRR_6^Leucine Rich repeat^40-54^E:0.18`PF00560.33^LRR_1^Leucine Rich Repeat^42-61^E:0.49`PF13516.6^LRR_6^Leucine Rich repeat^64-77^E:320`PF00560.33^LRR_1^Leucine Rich Repeat^69-83^E:1600`PF00069.25^Pkinase^Protein kinase domain^201-461^E:2.5e-48`PF07714.17^Pkinase_Tyr^Protein tyrosine kinase^…	.	ExpAA=22.48^PredHel=1^Topology=o130-152i	COG4886^leucine Rich Repeat	KEGG:ath:AT4G08850	GO:0016021^cellular_component^integral component of membrane`GO:0016020^cellular_component^membrane`GO:0005886^cellular_component^plasma membrane`GO:0009506^cellular_component^plasmodesma`GO:0090406^cellular_component^pollen tube`GO:0005524^molecular_function^ATP binding`GO:0004674^molecular_function^protein serine/threonine kinase activity	.	.	.
TRINITY_DN22236_c0_g1	1.690404785	2.96E-05	0.000548034	1.690918778	0.000118534	0.005262198	1.716911947	0.001757695	0.012919225	TRINITY_DN22236_c0_g1_i1	.	.	TRINITY_DN22236_c0_g1::TRINITY_DN22236_c0_g1_i1::g.120657::m.120657	2-76[+]	AL7A1_PEA^AL7A1_PEA^Q:1-24,H:418-441^83.333%ID^E:4.95e-07^RecName: Full=Aldehyde dehydrogenase family 7 member A1;^Eukaryota; Viridiplantae; Streptophyta; Embryophyta; Tracheophyta; Spermatophyta; Magnoliophyta; eudicotyledons; Gunneridae; Pentapetalae; rosids; fabids; Fabales; Fabaceae; Papilionoideae; 50 kb inversion clade; NPAAA clade; Hologalegina; IRL clade; Fabeae; Pisum	.	.	.	.	.	GO:0004029^molecular_function^aldehyde dehydrogenase (NAD) activity`GO:0043878^molecular_function^glyceraldehyde-3-phosphate dehydrogenase (NAD+) (non-phosphorylating) activity	.	.	.
TRINITY_DN39108_c0_g1	1.686841342	5.45E-10	3.16E-08	1.694030541	1.46E-07	1.79E-05	1.61942478	3.54E-05	0.000708121	TRINITY_DN39108_c0_g1_i2	CYSEP_PHAVU^CYSEP_PHAVU^Q:1289-306,H:15-348^58.754%ID^E:6.75e-140^RecName: Full=Vignain;^Eukaryota; Viridiplantae; Streptophyta; Embryophyta; Tracheophyta; Spermatophyta; Magnoliophyta; eudicotyledons; Gunneridae; Pentapetalae; rosids; fabids; Fabales; Fabaceae; Papilionoideae; 50 kb inversion clade; NPAAA clade; indigoferoid/millettioid clade; Phaseoleae; Phaseolus	.	TRINITY_DN39108_c0_g1::TRINITY_DN39108_c0_g1_i2::g.1899689::m.1899689	906-865[-]	.	.	.	.	.	.	.	.	.	.
TRINITY_DN38574_c0_g2	1.686200689	2.47E-14	2.94E-12	1.691564504	3.36E-09	6.39E-07	1.638621022	2.72E-06	0.000105402	TRINITY_DN38574_c0_g2_i1	ZIFL1_ARATH^ZIFL1_ARATH^Q:264-1679,H:9-475^63.636%ID^E:0^RecName: Full=Protein ZINC INDUCED FACILITATOR-LIKE 1;^Eukaryota; Viridiplantae; Streptophyta; Embryophyta; Tracheophyta; Spermatophyta; Magnoliophyta; eudicotyledons; Gunneridae; Pentapetalae; rosids; malvids; Brassicales; Brassicaceae; Camelineae; Arabidopsis	.	TRINITY_DN38574_c0_g2::TRINITY_DN38574_c0_g2_i1::g.399152::m.399152	1432-1340[-]	.	.	.	.	.	.	.	.	.	.
TRINITY_DN39668_c1_g1	1.68541494	0.000191702	0.0027047	1.657307377	0.000517363	0.017126916	1.617790005	0.008798092	0.041512875	TRINITY_DN39668_c1_g1_i1	.	.	TRINITY_DN39668_c1_g1::TRINITY_DN39668_c1_g1_i1::g.97248::m.97248	441-358[-]	.	.	.	.	.	.	.	.	.	.
TRINITY_DN40922_c0_g1	1.684747102	3.13E-27	1.68E-24	1.683947302	8.91E-13	3.72E-10	1.705242772	7.36E-10	2.34E-07	TRINITY_DN40922_c0_g1_i1	STEP2_ARATH^STEP2_ARATH^Q:184-756,H:18-201^50.785%ID^E:2.1e-55^RecName: Full=Stress enhanced protein 2, chloroplastic {ECO:0000305};^Eukaryota; Viridiplantae; Streptophyta; Embryophyta; Tracheophyta; Spermatophyta; Magnoliophyta; eudicotyledons; Gunneridae; Pentapetalae; rosids; malvids; Brassicales; Brassicaceae; Camelineae; Arabidopsis	.	TRINITY_DN40922_c0_g1::TRINITY_DN40922_c0_g1_i1::g.928480::m.928480	3-68[+]	.	.	.	.	.	.	.	.	.	.
TRINITY_DN25157_c0_g1	1.684398621	2.01E-10	1.27E-08	1.683000296	1.47E-07	1.81E-05	1.671430641	1.22E-05	0.000316943	TRINITY_DN25157_c0_g1_i1	.	.	TRINITY_DN25157_c0_g1::TRINITY_DN25157_c0_g1_i1::g.241168::m.241168	578-297[-]	.	.	.	.	.	.	.	.	.	.
TRINITY_DN37429_c0_g1	1.683351832	0.000277108	0.003677767	1.677732777	0.000568448	0.018381991	1.68619957	0.004612937	0.026025995	TRINITY_DN37429_c0_g1_i1	ACR4_ARATH^ACR4_ARATH^Q:21-350,H:330-443^52.632%ID^E:1.28e-30^RecName: Full=ACT domain-containing protein ACR4 {ECO:0000305};^Eukaryota; Viridiplantae; Streptophyta; Embryophyta; Tracheophyta; Spermatophyta; Magnoliophyta; eudicotyledons; Gunneridae; Pentapetalae; rosids; malvids; Brassicales; Brassicaceae; Camelineae; Arabidopsis	.	TRINITY_DN37429_c0_g1::TRINITY_DN37429_c0_g1_i1::g.1793077::m.1793077	587-622[+]	.	.	.	.	.	.	.	.	.	.
TRINITY_DN31517_c0_g2	1.681719571	5.81E-08	2.22E-06	1.688776814	2.08E-06	0.00017636	1.559210204	0.000289099	0.003355368	TRINITY_DN31517_c0_g2_i1	NFYA7_ARATH^NFYA7_ARATH^Q:719-835,H:95-133^76.923%ID^E:5.52e-19^RecName: Full=Nuclear transcription factor Y subunit A-7;^Eukaryota; Viridiplantae; Streptophyta; Embryophyta; Tracheophyta; Spermatophyta; Magnoliophyta; eudicotyledons; Gunneridae; Pentapetalae; rosids; malvids; Brassicales; Brassicaceae; Camelineae; Arabidopsis`NFYA7_ARATH^NFYA7_ARATH^Q:940-1026,H:134-162^75.862%ID^E:5.52e-19^RecN…	.	TRINITY_DN31517_c0_g2::TRINITY_DN31517_c0_g2_i1::g.1182260::m.1182260	1265-1182[-]	.	.	.	.	.	.	.	.	.	.
TRINITY_DN21980_c0_g1	1.6811167	3.67E-06	8.87E-05	1.671831907	2.97E-05	0.001695392	1.763955364	0.000212498	0.002677106	TRINITY_DN21980_c0_g1_i1	UBA3_ARATH^UBA3_ARATH^Q:325-612,H:358-454^59.794%ID^E:9.39e-28^RecName: Full=NEDD8-activating enzyme E1 catalytic subunit;^Eukaryota; Viridiplantae; Streptophyta; Embryophyta; Tracheophyta; Spermatophyta; Magnoliophyta; eudicotyledons; Gunneridae; Pentapetalae; rosids; malvids; Brassicales; Brassicaceae; Camelineae; Arabidopsis	.	TRINITY_DN21980_c0_g1::TRINITY_DN21980_c0_g1_i1::g.1905706::m.1905706	823-791[-]	.	.	.	.	.	.	.	.	.	.
TRINITY_DN87457_c0_g1	1.679717089	4.85E-10	2.83E-08	1.673831728	7.59E-08	1.01E-05	1.602569303	1.15E-05	0.000303682	TRINITY_DN87457_c0_g1_i1	EXPA1_ARATH^EXPA1_ARATH^Q:138-884,H:1-249^77.912%ID^E:7.15e-121^RecName: Full=Expansin-A1;^Eukaryota; Viridiplantae; Streptophyta; Embryophyta; Tracheophyta; Spermatophyta; Magnoliophyta; eudicotyledons; Gunneridae; Pentapetalae; rosids; malvids; Brassicales; Brassicaceae; Camelineae; Arabidopsis	.	TRINITY_DN87457_c0_g1::TRINITY_DN87457_c0_g1_i1::g.1136744::m.1136744	1043-1108[+]	.	.	.	.	.	.	.	.	.	.
TRINITY_DN20768_c0_g2	1.679464924	9.83E-05	0.001531252	1.665310639	0.000289166	0.010749107	1.654627613	0.003493972	0.021183951	TRINITY_DN20768_c0_g2_i1	CAPP4_ARATH^CAPP4_ARATH^Q:19-378,H:913-1032^75%ID^E:4.31e-52^RecName: Full=Phosphoenolpyruvate carboxylase 4;^Eukaryota; Viridiplantae; Streptophyta; Embryophyta; Tracheophyta; Spermatophyta; Magnoliophyta; eudicotyledons; Gunneridae; Pentapetalae; rosids; malvids; Brassicales; Brassicaceae; Camelineae; Arabidopsis	.	TRINITY_DN20768_c0_g2::TRINITY_DN20768_c0_g2_i1::g.1005629::m.1005629	1-381[+]	CAPP4_ARATH^CAPP4_ARATH^Q:7-126,H:913-1032^75%ID^E:2e-54^RecName: Full=Phosphoenolpyruvate carboxylase 4;^Eukaryota; Viridiplantae; Streptophyta; Embryophyta; Tracheophyta; Spermatophyta; Magnoliophyta; eudicotyledons; Gunneridae; Pentapetalae; rosids; malvids; Brassicales; Brassicaceae; Camelineae; Arabidopsis	PF00311.17^PEPcase^Phosphoenolpyruvate carboxylase^6-126^E:1.8e-34	.	.	COG2352^phosphoenolpyruvate carboxylase activity	KEGG:ath:AT1G68750`KO:K01595	GO:0005829^cellular_component^cytosol`GO:0008964^molecular_function^phosphoenolpyruvate carboxylase activity`GO:0015977^biological_process^carbon fixation`GO:0015979^biological_process^photosynthesis`GO:0006099^biological_process^tricarboxylic acid cycle	.	.	.
TRINITY_DN8291_c0_g2	1.673062603	5.63E-15	7.43E-13	1.671436623	1.53E-09	3.12E-07	1.597117607	1.62E-06	7.23E-05	TRINITY_DN8291_c0_g2_i1	APT5_ARATH^APT5_ARATH^Q:335-907,H:1-191^80.105%ID^E:3.35e-102^RecName: Full=Adenine phosphoribosyltransferase 5;^Eukaryota; Viridiplantae; Streptophyta; Embryophyta; Tracheophyta; Spermatophyta; Magnoliophyta; eudicotyledons; Gunneridae; Pentapetalae; rosids; malvids; Brassicales; Brassicaceae; Camelineae; Arabidopsis	.	TRINITY_DN8291_c0_g2::TRINITY_DN8291_c0_g2_i1::g.1219399::m.1219399	1005-955[-]	.	.	.	.	.	.	.	.	.	.
TRINITY_DN32636_c0_g1	1.669646631	0.000163764	0.002368942	1.658853468	0.000401476	0.014004636	1.678859152	0.003753732	0.022370627	TRINITY_DN32636_c0_g1_i1	RLA02_ARATH^RLA02_ARATH^Q:1075-296,H:18-277^70.385%ID^E:4.22e-133^RecName: Full=60S acidic ribosomal protein P0-2;^Eukaryota; Viridiplantae; Streptophyta; Embryophyta; Tracheophyta; Spermatophyta; Magnoliophyta; eudicotyledons; Gunneridae; Pentapetalae; rosids; malvids; Brassicales; Brassicaceae; Camelineae; Arabidopsis	.	TRINITY_DN32636_c0_g1::TRINITY_DN32636_c0_g1_i1::g.1178636::m.1178636	171-127[-]	.	.	.	.	.	.	.	.	.	.
TRINITY_DN39412_c0_g1	1.66874736	9.26E-05	0.001460351	1.654728885	0.000226246	0.008831519	1.408601287	0.010077375	0.045846215	TRINITY_DN39412_c0_g1_i2	.	.	TRINITY_DN39412_c0_g1::TRINITY_DN39412_c0_g1_i2::g.1037852::m.1037852	565-597[+]	.	.	.	.	.	.	.	.	.	.
TRINITY_DN37671_c0_g2	1.668494048	0.000148743	0.002178166	1.658932752	0.000362284	0.012898653	1.52755336	0.007967628	0.038679097	TRINITY_DN37671_c0_g2_i1	NEP1_NEPGR^NEP1_NEPGR^Q:33-1355,H:35-437^30.889%ID^E:8.56e-51^RecName: Full=Aspartic proteinase nepenthesin-1;^Eukaryota; Viridiplantae; Streptophyta; Embryophyta; Tracheophyta; Spermatophyta; Magnoliophyta; eudicotyledons; Gunneridae; Pentapetalae; Caryophyllales; Nepenthaceae; Nepenthes	.	TRINITY_DN37671_c0_g2::TRINITY_DN37671_c0_g2_i1::g.1226780::m.1226780	279-217[-]	.	.	.	.	.	.	.	.	.	.
TRINITY_DN68354_c0_g6	1.665948365	1.43E-13	1.50E-11	1.663379632	1.51E-09	3.10E-07	1.651110866	3.05E-07	2.09E-05	TRINITY_DN68354_c0_g6_i1	KCS6_ARATH^KCS6_ARATH^Q:104-1573,H:6-497^78.702%ID^E:0^RecName: Full=3-ketoacyl-CoA synthase 6 {ECO:0000303|PubMed:18465198};^Eukaryota; Viridiplantae; Streptophyta; Embryophyta; Tracheophyta; Spermatophyta; Magnoliophyta; eudicotyledons; Gunneridae; Pentapetalae; rosids; malvids; Brassicales; Brassicaceae; Camelineae; Arabidopsis	.	TRINITY_DN68354_c0_g6::TRINITY_DN68354_c0_g6_i1::g.244873::m.244873	1442-1383[-]	.	.	.	.	.	.	.	.	.	.
TRINITY_DN17924_c0_g1	1.665937572	7.16E-09	3.35E-07	1.663412415	6.30E-07	6.29E-05	1.634562459	4.47E-05	0.000835784	TRINITY_DN17924_c0_g1_i1	.	.	TRINITY_DN17924_c0_g1::TRINITY_DN17924_c0_g1_i1::g.535700::m.535700	119-970[+]	.	.	.	.	.	.	.	.	.	.
TRINITY_DN38954_c0_g6	1.664473887	3.39E-25	1.49E-22	1.66602137	1.22E-11	4.15E-09	1.668889228	2.64E-09	5.63E-07	TRINITY_DN38954_c0_g6_i1	XERIC_ARATH^XERIC_ARATH^Q:200-655,H:1-146^33.766%ID^E:5.18e-17^RecName: Full=Probable E3 ubiquitin-protein ligase XERICO;^Eukaryota; Viridiplantae; Streptophyta; Embryophyta; Tracheophyta; Spermatophyta; Magnoliophyta; eudicotyledons; Gunneridae; Pentapetalae; rosids; malvids; Brassicales; Brassicaceae; Camelineae; Arabidopsis	.	TRINITY_DN38954_c0_g6::TRINITY_DN38954_c0_g6_i1::g.1938054::m.1938054	672-821[+]	.	.	.	ExpAA=23.01^PredHel=1^Topology=i21-43o	.	.	.	.	.	.
TRINITY_DN26585_c1_g1	1.6632077	8.25E-05	0.001326213	1.654570072	0.000268576	0.010102362	1.724483351	0.000854757	0.007584693	TRINITY_DN26585_c1_g1_i1	.	.	TRINITY_DN26585_c1_g1::TRINITY_DN26585_c1_g1_i1::g.467980::m.467980	250-282[+]	.	.	.	.	.	.	.	.	.	.
TRINITY_DN29254_c0_g1	1.663173739	6.76E-23	2.23E-20	1.663644526	4.27E-11	1.24E-08	1.650449241	1.98E-08	2.60E-06	TRINITY_DN29254_c0_g1_i1	.	.	TRINITY_DN29254_c0_g1::TRINITY_DN29254_c0_g1_i1::g.2047545::m.2047545	443-484[+]	.	.	.	.	.	.	.	.	.	.
TRINITY_DN39766_c3_g6	1.662252883	1.42E-08	6.25E-07	1.655519009	8.31E-07	7.99E-05	1.719177145	9.02E-06	0.000254602	TRINITY_DN39766_c3_g6_i1	CX5C4_ARATH^CX5C4_ARATH^Q:154-339,H:4-65^75.806%ID^E:3.65e-28^RecName: Full=Putative cytochrome c oxidase subunit 5C-4;^Eukaryota; Viridiplantae; Streptophyta; Embryophyta; Tracheophyta; Spermatophyta; Magnoliophyta; eudicotyledons; Gunneridae; Pentapetalae; rosids; malvids; Brassicales; Brassicaceae; Camelineae; Arabidopsis	.	TRINITY_DN39766_c3_g6::TRINITY_DN39766_c3_g6_i1::g.1239230::m.1239230	293-406[+]	.	.	.	.	.	.	.	.	.	.
TRINITY_DN13294_c0_g1	1.661671756	3.51E-05	0.00063361	1.658603495	0.000115483	0.005161241	1.869317147	0.00038334	0.004161584	TRINITY_DN13294_c0_g1_i1	RNHX1_ARATH^RNHX1_ARATH^Q:634-290,H:15-129^29.565%ID^E:1.21e-15^RecName: Full=Putative ribonuclease H protein At1g65750;^Eukaryota; Viridiplantae; Streptophyta; Embryophyta; Tracheophyta; Spermatophyta; Magnoliophyta; eudicotyledons; Gunneridae; Pentapetalae; rosids; malvids; Brassicales; Brassicaceae; Camelineae; Arabidopsis	.	TRINITY_DN13294_c0_g1::TRINITY_DN13294_c0_g1_i1::g.1978758::m.1978758	482-517[+]	.	.	.	.	.	.	.	.	.	.
TRINITY_DN31386_c0_g1	1.659951629	1.34E-05	0.000277104	1.647104945	9.53E-05	0.004430133	1.617928726	0.00108049	0.008978807	TRINITY_DN31386_c0_g1_i1	.	.	TRINITY_DN31386_c0_g1::TRINITY_DN31386_c0_g1_i1::g.1025091::m.1025091	771-803[+]	.	.	.	.	.	.	.	.	.	.
TRINITY_DN78516_c0_g1	1.659951581	1.02E-05	0.000217285	1.663941394	3.99E-05	0.002168851	1.401202376	0.004884188	0.027088285	TRINITY_DN78516_c0_g1_i1	.	.	TRINITY_DN78516_c0_g1::TRINITY_DN78516_c0_g1_i1::g.956339::m.956339	602-516[-]	.	.	.	.	.	.	.	.	.	.
TRINITY_DN15917_c0_g2	1.65517326	5.51E-09	2.64E-07	1.662148496	7.01E-07	6.92E-05	1.644185051	4.86E-05	0.000891672	TRINITY_DN15917_c0_g2_i1	LSH3_ARATH^LSH3_ARATH^Q:197-592,H:54-185^94.697%ID^E:6.21e-80^RecName: Full=Protein LIGHT-DEPENDENT SHORT HYPOCOTYLS 3;^Eukaryota; Viridiplantae; Streptophyta; Embryophyta; Tracheophyta; Spermatophyta; Magnoliophyta; eudicotyledons; Gunneridae; Pentapetalae; rosids; malvids; Brassicales; Brassicaceae; Camelineae; Arabidopsis	.	TRINITY_DN15917_c0_g2::TRINITY_DN15917_c0_g2_i1::g.1443553::m.1443553	710-766[+]	.	.	.	.	.	.	.	.	.	.
TRINITY_DN35644_c0_g1	1.652015467	0.000100485	0.001561787	1.655120186	0.000254569	0.009691161	1.834693498	0.001625893	0.012170683	TRINITY_DN35644_c0_g1_i1	C81D1_ARATH^C81D1_ARATH^Q:92-703,H:302-502^58.333%ID^E:3.38e-74^RecName: Full=Cytochrome P450 81D1;^Eukaryota; Viridiplantae; Streptophyta; Embryophyta; Tracheophyta; Spermatophyta; Magnoliophyta; eudicotyledons; Gunneridae; Pentapetalae; rosids; malvids; Brassicales; Brassicaceae; Camelineae; Arabidopsis	.	TRINITY_DN35644_c0_g1::TRINITY_DN35644_c0_g1_i1::g.270055::m.270055	305-267[-]	.	.	.	.	.	.	.	.	.	.
TRINITY_DN81070_c0_g1	1.651894209	9.35E-08	3.41E-06	1.641441204	2.68E-06	0.000219614	1.57830926	0.000107815	0.001617918	TRINITY_DN81070_c0_g1_i1	.	.	TRINITY_DN81070_c0_g1::TRINITY_DN81070_c0_g1_i1::g.2007668::m.2007668	488-538[+]	.	.	.	.	.	.	.	.	.	.
TRINITY_DN28432_c0_g1	1.647358277	6.68E-06	0.000150402	1.631500303	5.96E-05	0.003040639	1.767102581	0.000126684	0.001817536	TRINITY_DN28432_c0_g1_i1	.	.	TRINITY_DN28432_c0_g1::TRINITY_DN28432_c0_g1_i1::g.2279466::m.2279466	431-523[+]	.	.	.	.	.	.	.	.	.	.
TRINITY_DN30548_c0_g2	1.644904333	1.80E-07	6.14E-06	1.64361112	1.07E-06	9.96E-05	1.432979593	0.00039881	0.004286207	TRINITY_DN30548_c0_g2_i1	CER1_ARATH^CER1_ARATH^Q:121-1968,H:1-623^62.921%ID^E:0^RecName: Full=Very-long-chain aldehyde decarbonylase CER1 {ECO:0000305};^Eukaryota; Viridiplantae; Streptophyta; Embryophyta; Tracheophyta; Spermatophyta; Magnoliophyta; eudicotyledons; Gunneridae; Pentapetalae; rosids; malvids; Brassicales; Brassicaceae; Camelineae; Arabidopsis	.	TRINITY_DN30548_c0_g2::TRINITY_DN30548_c0_g2_i1::g.2316122::m.2316122	2363-2253[-]	.	.	.	.	.	.	.	.	.	.
TRINITY_DN68417_c0_g1	1.643507961	9.54E-16	1.39E-13	1.648963491	2.64E-09	5.18E-07	1.67361381	1.68E-07	1.34E-05	TRINITY_DN68417_c0_g1_i1	.	.	TRINITY_DN68417_c0_g1::TRINITY_DN68417_c0_g1_i1::g.308762::m.308762	1-171[+]	.	.	.	.	.	.	.	.	.	.
TRINITY_DN29365_c0_g1	1.64131997	7.65E-08	2.86E-06	1.644939035	1.37E-06	0.000123395	1.525462346	0.000113567	0.00168256	TRINITY_DN29365_c0_g1_i1	IAA26_ARATH^IAA26_ARATH^Q:916-1485,H:82-268^63.021%ID^E:3.7e-72^RecName: Full=Auxin-responsive protein IAA26;^Eukaryota; Viridiplantae; Streptophyta; Embryophyta; Tracheophyta; Spermatophyta; Magnoliophyta; eudicotyledons; Gunneridae; Pentapetalae; rosids; malvids; Brassicales; Brassicaceae; Camelineae; Arabidopsis	.	TRINITY_DN29365_c0_g1::TRINITY_DN29365_c0_g1_i1::g.1525056::m.1525056	1-159[+]	.	.	.	.	.	.	.	.	.	.
TRINITY_DN32869_c0_g2	1.637102108	0.000499241	0.005974366	1.625530615	0.000963603	0.027499942	1.545090769	0.010124093	0.046010821	TRINITY_DN32869_c0_g2_i1	CSPLU_ORYSJ^CSPLU_ORYSJ^Q:278-505,H:18-93^69.737%ID^E:5.02e-22^RecName: Full=CASP-like protein 5C1;^Eukaryota; Viridiplantae; Streptophyta; Embryophyta; Tracheophyta; Spermatophyta; Magnoliophyta; Liliopsida; Poales; Poaceae; BOP clade; Oryzoideae; Oryzeae; Oryzinae; Oryza; Oryza sativa`CSPLU_ORYSJ^CSPLU_ORYSJ^Q:710-838,H:113-155^55.814%ID^E:7.2e-08^RecName: Full=CASP-like protein 5C1;^Eukaryota;…	.	TRINITY_DN32869_c0_g2::TRINITY_DN32869_c0_g2_i1::g.302645::m.302645	924-959[+]	.	.	.	.	.	.	.	.	.	.
TRINITY_DN39367_c0_g1	1.636829383	8.35E-10	4.70E-08	1.628733416	4.97E-07	5.12E-05	1.696877849	1.07E-05	0.000288379	TRINITY_DN39367_c0_g1_i4	.	.	TRINITY_DN39367_c0_g1::TRINITY_DN39367_c0_g1_i4::g.2154881::m.2154881	592-636[+]	.	.	.	.	.	.	.	.	.	.
TRINITY_DN39587_c0_g4	1.636296876	0.000136998	0.002032665	1.623973183	0.000366168	0.013005682	1.873916719	0.0007234	0.006683938	TRINITY_DN39587_c0_g4_i1	SDE5_ARATH^SDE5_ARATH^Q:4-267,H:403-490^38.636%ID^E:4.57e-09^RecName: Full=Putative nuclear RNA export factor SDE5 {ECO:0000305};^Eukaryota; Viridiplantae; Streptophyta; Embryophyta; Tracheophyta; Spermatophyta; Magnoliophyta; eudicotyledons; Gunneridae; Pentapetalae; rosids; malvids; Brassicales; Brassicaceae; Camelineae; Arabidopsis	.	TRINITY_DN39587_c0_g4::TRINITY_DN39587_c0_g4_i1::g.729366::m.729366	1-291[+]	SDE5_ARATH^SDE5_ARATH^Q:4-89,H:405-490^39.535%ID^E:1.21e-15^RecName: Full=Putative nuclear RNA export factor SDE5 {ECO:0000305};^Eukaryota; Viridiplantae; Streptophyta; Embryophyta; Tracheophyta; Spermatophyta; Magnoliophyta; eudicotyledons; Gunneridae; Pentapetalae; rosids; malvids; Brassicales; Brassicaceae; Camelineae; Arabidopsis	.	.	.	ENOG41101K4^NEDD4 binding protein	KEGG:ath:AT3G15390	GO:0006952^biological_process^defense response`GO:0010267^biological_process^production of ta-siRNAs involved in RNA interference	.	.	.
TRINITY_DN39880_c6_g9	1.636224253	4.84E-10	2.83E-08	1.626500575	3.87E-07	4.10E-05	1.675455127	7.09E-06	0.000213267	TRINITY_DN39880_c6_g9_i2	M310_ARATH^M310_ARATH^Q:314-6,H:2-105^38.462%ID^E:1e-15^RecName: Full=Uncharacterized mitochondrial protein AtMg00310;^Eukaryota; Viridiplantae; Streptophyta; Embryophyta; Tracheophyta; Spermatophyta; Magnoliophyta; eudicotyledons; Gunneridae; Pentapetalae; rosids; malvids; Brassicales; Brassicaceae; Camelineae; Arabidopsis	.	TRINITY_DN39880_c6_g9::TRINITY_DN39880_c6_g9_i2::g.1464018::m.1464018	2204-2272[+]	.	.	.	.	.	.	.	.	.	.
TRINITY_DN38373_c0_g1	1.634897507	1.49E-05	0.000304354	1.629641953	6.42E-05	0.003228949	1.456287064	0.002817064	0.018139369	TRINITY_DN38373_c0_g1_i1	CAH2_FLALI^CAH2_FLALI^Q:1331-1408,H:15-40^88.462%ID^E:2.46e-07^RecName: Full=Carbonic anhydrase 2;^Eukaryota; Viridiplantae; Streptophyta; Embryophyta; Tracheophyta; Spermatophyta; Magnoliophyta; eudicotyledons; Gunneridae; Pentapetalae; asterids; campanulids; Asterales; Asteraceae; Asteroideae; Heliantheae alliance; Tageteae; Flaveria	.	TRINITY_DN38373_c0_g1::TRINITY_DN38373_c0_g1_i1::g.863429::m.863429	1025-951[-]	.	.	.	.	.	.	.	.	.	.
TRINITY_DN2658_c0_g1	1.634494364	2.62E-11	1.95E-09	1.633851148	2.94E-08	4.33E-06	1.594920305	3.63E-06	0.0001298	TRINITY_DN2658_c0_g1_i1	NFD4_ARATH^NFD4_ARATH^Q:22-1428,H:106-563^25.052%ID^E:1.1e-17^RecName: Full=Protein NUCLEAR FUSION DEFECTIVE 4 {ECO:0000303|PubMed:16698901};^Eukaryota; Viridiplantae; Streptophyta; Embryophyta; Tracheophyta; Spermatophyta; Magnoliophyta; eudicotyledons; Gunneridae; Pentapetalae; rosids; malvids; Brassicales; Brassicaceae; Camelineae; Arabidopsis	.	TRINITY_DN2658_c0_g1::TRINITY_DN2658_c0_g1_i1::g.321984::m.321984	1587-1622[+]	.	.	.	.	.	.	.	.	.	.
TRINITY_DN11983_c0_g2	1.633172724	1.00E-07	3.63E-06	1.632019308	2.85E-06	0.00023204	1.693775926	3.05E-05	0.000633728	TRINITY_DN11983_c0_g2_i1	PNSB3_ARATH^PNSB3_ARATH^Q:330-533,H:117-184^57.353%ID^E:1.33e-21^RecName: Full=Photosynthetic NDH subunit of subcomplex B 3, chloroplastic {ECO:0000303|PubMed:21785130};^Eukaryota; Viridiplantae; Streptophyta; Embryophyta; Tracheophyta; Spermatophyta; Magnoliophyta; eudicotyledons; Gunneridae; Pentapetalae; rosids; malvids; Brassicales; Brassicaceae; Camelineae; Arabidopsis	.	TRINITY_DN11983_c0_g2::TRINITY_DN11983_c0_g2_i1::g.458643::m.458643	2-43[+]	.	.	.	.	.	.	.	.	.	.
TRINITY_DN12153_c0_g1	1.633146363	1.47E-06	3.98E-05	1.6472417	1.50E-05	0.000952663	1.527438933	0.001007496	0.00852844	TRINITY_DN12153_c0_g1_i1	.	.	TRINITY_DN12153_c0_g1::TRINITY_DN12153_c0_g1_i1::g.1197762::m.1197762	2-58[+]	.	.	.	.	.	.	.	.	.	.
TRINITY_DN34062_c0_g2	1.632742086	2.00E-09	1.05E-07	1.638512102	3.24E-07	3.51E-05	1.559108984	3.77E-05	0.000740427	TRINITY_DN34062_c0_g2_i1	CLV1_ARATH^CLV1_ARATH^Q:6-1292,H:158-585^52.914%ID^E:3.78e-125^RecName: Full=Receptor protein kinase CLAVATA1;^Eukaryota; Viridiplantae; Streptophyta; Embryophyta; Tracheophyta; Spermatophyta; Magnoliophyta; eudicotyledons; Gunneridae; Pentapetalae; rosids; malvids; Brassicales; Brassicaceae; Camelineae; Arabidopsis`CLV1_ARATH^CLV1_ARATH^Q:6-1289,H:84-536^30.684%ID^E:3.79e-44^RecName: Full=Recept…	.	TRINITY_DN34062_c0_g2::TRINITY_DN34062_c0_g2_i1::g.676712::m.676712	616-708[+]	.	.	.	.	.	.	.	.	.	.
TRINITY_DN70051_c0_g1	1.632335012	2.05E-07	6.92E-06	1.62964703	4.38E-06	0.000335123	1.574543911	0.000215433	0.00270239	TRINITY_DN70051_c0_g1_i1	NFD4_ARATH^NFD4_ARATH^Q:238-513,H:43-134^38.043%ID^E:3e-08^RecName: Full=Protein NUCLEAR FUSION DEFECTIVE 4 {ECO:0000303|PubMed:16698901};^Eukaryota; Viridiplantae; Streptophyta; Embryophyta; Tracheophyta; Spermatophyta; Magnoliophyta; eudicotyledons; Gunneridae; Pentapetalae; rosids; malvids; Brassicales; Brassicaceae; Camelineae; Arabidopsis	.	TRINITY_DN70051_c0_g1::TRINITY_DN70051_c0_g1_i1::g.587830::m.587830	1-48[+]	.	.	.	.	.	.	.	.	.	.
TRINITY_DN49662_c0_g1	1.632101615	5.65E-12	4.61E-10	1.628509522	4.54E-08	6.35E-06	1.677565122	1.03E-06	5.14E-05	TRINITY_DN49662_c0_g1_i1	.	.	TRINITY_DN49662_c0_g1::TRINITY_DN49662_c0_g1_i1::g.2290007::m.2290007	1357-1404[+]	.	.	.	.	.	.	.	.	.	.
TRINITY_DN33308_c0_g2	1.631690716	0.000646931	0.007363854	1.618605334	0.001197655	0.03258459	1.924200923	0.001595212	0.012015684	TRINITY_DN33308_c0_g2_i1	.	.	TRINITY_DN33308_c0_g2::TRINITY_DN33308_c0_g2_i1::g.1638804::m.1638804	765-929[+]	.	.	.	.	.	.	.	.	.	.
TRINITY_DN59433_c0_g1	1.629964231	4.16E-08	1.65E-06	1.636822613	3.19E-06	0.000254477	1.631502633	0.000123487	0.00178782	TRINITY_DN59433_c0_g1_i1	EF2_BETVU^EF2_BETVU^Q:164-940,H:1-259^94.595%ID^E:1.15e-177^RecName: Full=Elongation factor 2;^Eukaryota; Viridiplantae; Streptophyta; Embryophyta; Tracheophyta; Spermatophyta; Magnoliophyta; eudicotyledons; Gunneridae; Pentapetalae; Caryophyllales; Chenopodiaceae; Betoideae; Beta	.	TRINITY_DN59433_c0_g1::TRINITY_DN59433_c0_g1_i1::g.326930::m.326930	3-116[+]	.	.	.	.	.	.	.	.	.	.
TRINITY_DN38786_c2_g1	1.629650373	0.000169434	0.002438739	1.615452966	0.000646951	0.020294189	1.997918201	0.001983688	0.014119834	TRINITY_DN38786_c2_g1_i1	PLA20_ARATH^PLA20_ARATH^Q:221-721,H:7-171^54.491%ID^E:8.75e-60^RecName: Full=Phospholipase A1-IIdelta;^Eukaryota; Viridiplantae; Streptophyta; Embryophyta; Tracheophyta; Spermatophyta; Magnoliophyta; eudicotyledons; Gunneridae; Pentapetalae; rosids; malvids; Brassicales; Brassicaceae; Camelineae; Arabidopsis	.	TRINITY_DN38786_c2_g1::TRINITY_DN38786_c2_g1_i1::g.1211909::m.1211909	787-500[-]	.	.	.	ExpAA=23.22^PredHel=1^Topology=o5-27i	.	.	.	.	.	.
TRINITY_DN79768_c0_g1	1.626493767	0.000445926	0.005457893	1.604932549	0.000773372	0.023125285	1.514238016	0.002920574	0.018598294	TRINITY_DN79768_c0_g1_i1	.	.	TRINITY_DN79768_c0_g1::TRINITY_DN79768_c0_g1_i1::g.1519620::m.1519620	433-386[-]	.	.	.	.	.	.	.	.	.	.
TRINITY_DN37042_c0_g2	1.625399039	3.67E-06	8.87E-05	1.608056202	3.38E-05	0.001891473	1.642242779	0.000268743	0.003177165	TRINITY_DN37042_c0_g2_i1	.	.	TRINITY_DN37042_c0_g2::TRINITY_DN37042_c0_g2_i1::g.1545908::m.1545908	3-143[+]	.	.	.	.	.	.	.	.	.	.
TRINITY_DN35917_c0_g1	1.624939166	1.67E-05	0.0003367	1.617322959	6.61E-05	0.003307224	1.546857245	0.001755785	0.012913424	TRINITY_DN35917_c0_g1_i1	.	.	TRINITY_DN35917_c0_g1::TRINITY_DN35917_c0_g1_i1::g.259129::m.259129	1-45[+]	.	.	.	.	.	.	.	.	.	.
TRINITY_DN23251_c0_g2	1.624928115	1.41E-06	3.84E-05	1.615995539	1.67E-05	0.001033533	1.618013184	0.000341369	0.003792507	TRINITY_DN23251_c0_g2_i1	NAP2_SOLLC^NAP2_SOLLC^Q:190-798,H:4-207^72.059%ID^E:1.8e-109^RecName: Full=NAC domain-containing protein 2 {ECO:0000303|PubMed:29760199};^Eukaryota; Viridiplantae; Streptophyta; Embryophyta; Tracheophyta; Spermatophyta; Magnoliophyta; eudicotyledons; Gunneridae; Pentapetalae; asterids; lamiids; Solanales; Solanaceae; Solanoideae; Solaneae; Solanum; Lycopersicon	.	TRINITY_DN23251_c0_g2::TRINITY_DN23251_c0_g2_i1::g.1909392::m.1909392	172-1008[+]	NAP2_SOLLC^NAP2_SOLLC^Q:7-236,H:4-234^70.13%ID^E:1.93e-124^RecName: Full=NAC domain-containing protein 2 {ECO:0000303|PubMed:29760199};^Eukaryota; Viridiplantae; Streptophyta; Embryophyta; Tracheophyta; Spermatophyta; Magnoliophyta; eudicotyledons; Gunneridae; Pentapetalae; asterids; lamiids; Solanales; Solanaceae; Solanoideae; Solaneae; Solanum; Lycopersicon	PF02365.15^NAM^No apical meristem (NAM) protein^14-138^E:3.1e-39	.	.	ENOG410YB53^nac domain	KEGG:sly:101248665	GO:0005634^cellular_component^nucleus`GO:0043565^molecular_function^sequence-specific DNA binding`GO:1902265^biological_process^abscisic acid homeostasis`GO:0009738^biological_process^abscisic acid-activated signaling pathway`GO:0010150^biological_process^leaf senescence`GO:0031155^biological_process^regulation of reproductive fruiting body development`GO:0006355^biological_process^regulation of …	.	.	.
TRINITY_DN39133_c0_g1	1.62462378	8.28E-08	3.07E-06	1.617025291	3.11E-06	0.000249678	1.575923664	0.000136629	0.001923687	TRINITY_DN39133_c0_g1_i1	.	.	TRINITY_DN39133_c0_g1::TRINITY_DN39133_c0_g1_i1::g.1891833::m.1891833	1-33[+]	.	.	.	.	.	.	.	.	.	.
TRINITY_DN35190_c0_g1	1.624158336	1.13E-06	3.16E-05	1.607831192	2.20E-05	0.001309927	1.776081226	0.00012965	0.001848704	TRINITY_DN35190_c0_g1_i2	CY12_SOLTU^CY12_SOLTU^Q:969-1607,H:48-260^90.61%ID^E:3.2e-128^RecName: Full=Cytochrome c1-2, heme protein, mitochondrial;^Eukaryota; Viridiplantae; Streptophyta; Embryophyta; Tracheophyta; Spermatophyta; Magnoliophyta; eudicotyledons; Gunneridae; Pentapetalae; asterids; lamiids; Solanales; Solanaceae; Solanoideae; Solaneae; Solanum`CY12_SOLTU^CY12_SOLTU^Q:422-553,H:1-44^81.818%ID^E:8.84e-15^RecNa…	.	TRINITY_DN35190_c0_g1::TRINITY_DN35190_c0_g1_i2::g.877013::m.877013	222-139[-]	.	.	.	.	.	.	.	.	.	.
TRINITY_DN32126_c0_g1	1.623766467	2.81E-07	9.09E-06	1.638645408	7.89E-06	0.000552059	1.723142453	0.000176907	0.00233393	TRINITY_DN32126_c0_g1_i2	ORP4C_ARATH^ORP4C_ARATH^Q:238-1284,H:20-367^50.992%ID^E:6.44e-119^RecName: Full=Oxysterol-binding protein-related protein 4C;^Eukaryota; Viridiplantae; Streptophyta; Embryophyta; Tracheophyta; Spermatophyta; Magnoliophyta; eudicotyledons; Gunneridae; Pentapetalae; rosids; malvids; Brassicales; Brassicaceae; Camelineae; Arabidopsis	.	TRINITY_DN32126_c0_g1::TRINITY_DN32126_c0_g1_i2::g.841141::m.841141	2-127[+]	.	.	.	.	.	.	.	.	.	.
TRINITY_DN76382_c0_g1	1.618007389	7.23E-08	2.71E-06	1.611558514	2.97E-06	0.000240145	1.511880771	0.000199564	0.002554699	TRINITY_DN76382_c0_g1_i1	RL40_BRARP^RL40_BRARP^Q:3-176,H:29-86^87.931%ID^E:1.36e-27^RecName: Full=Ubiquitin-60S ribosomal protein L40;^Eukaryota; Viridiplantae; Streptophyta; Embryophyta; Tracheophyta; Spermatophyta; Magnoliophyta; eudicotyledons; Gunneridae; Pentapetalae; rosids; malvids; Brassicales; Brassicaceae; Brassiceae; Brassica	.	TRINITY_DN76382_c0_g1::TRINITY_DN76382_c0_g1_i1::g.247856::m.247856	84-46[-]	.	.	.	.	.	.	.	.	.	.
TRINITY_DN35949_c0_g1	1.617264214	2.14E-08	9.09E-07	1.615898641	1.39E-06	0.000124888	1.502457577	0.00012785	0.001826871	TRINITY_DN35949_c0_g1_i1	PDCB3_ARATH^PDCB3_ARATH^Q:242-520,H:17-109^50.538%ID^E:8.44e-27^RecName: Full=PLASMODESMATA CALLOSE-BINDING PROTEIN 3;^Eukaryota; Viridiplantae; Streptophyta; Embryophyta; Tracheophyta; Spermatophyta; Magnoliophyta; eudicotyledons; Gunneridae; Pentapetalae; rosids; malvids; Brassicales; Brassicaceae; Camelineae; Arabidopsis	.	TRINITY_DN35949_c0_g1::TRINITY_DN35949_c0_g1_i1::g.265315::m.265315	351-575[+]	.	.	.	ExpAA=20.17^PredHel=1^Topology=i12-34o	.	.	.	.	.	.
TRINITY_DN59989_c0_g1	1.617025685	4.89E-13	4.74E-11	1.615180268	9.12E-09	1.54E-06	1.545130402	2.12E-06	8.78E-05	TRINITY_DN59989_c0_g1_i1	UP1_HELAN^UP1_HELAN^Q:810-1031,H:102-178^44.156%ID^E:5.11e-09^RecName: Full=Unknown protein 1;^Eukaryota; Viridiplantae; Streptophyta; Embryophyta; Tracheophyta; Spermatophyta; Magnoliophyta; eudicotyledons; Gunneridae; Pentapetalae; asterids; campanulids; Asterales; Asteraceae; Asteroideae; Heliantheae alliance; Heliantheae; Helianthus	.	TRINITY_DN59989_c0_g1::TRINITY_DN59989_c0_g1_i1::g.450173::m.450173	924-850[-]	.	.	.	.	.	.	.	.	.	.
TRINITY_DN54008_c0_g1	1.615217047	9.08E-05	0.001434981	1.621330753	0.000238019	0.009196604	1.512449108	0.003904884	0.023059013	TRINITY_DN54008_c0_g1_i1	.	.	TRINITY_DN54008_c0_g1::TRINITY_DN54008_c0_g1_i1::g.362696::m.362696	322-284[-]	.	.	.	.	.	.	.	.	.	.
TRINITY_DN37324_c0_g1	1.615071895	7.97E-05	0.001290952	1.608376201	0.000182206	0.007412488	1.669790625	0.001578163	0.011920672	TRINITY_DN37324_c0_g1_i2	GUN1_PERAE^GUN1_PERAE^Q:323-1501,H:12-398^74.555%ID^E:0^RecName: Full=Endoglucanase 1;^Eukaryota; Viridiplantae; Streptophyta; Embryophyta; Tracheophyta; Spermatophyta; Magnoliophyta; Magnoliidae; Laurales; Lauraceae; Persea`GUN1_PERAE^GUN1_PERAE^Q:1488-1772,H:395-489^76.842%ID^E:0^RecName: Full=Endoglucanase 1;^Eukaryota; Viridiplantae; Streptophyta; Embryophyta; Tracheophyta; Spermatophyta; Mag…	.	TRINITY_DN37324_c0_g1::TRINITY_DN37324_c0_g1_i2::g.1015304::m.1015304	394-314[-]	.	.	.	.	.	.	.	.	.	.
TRINITY_DN33648_c0_g3	1.61485814	0.000763857	0.00842567	1.607406759	0.001458292	0.038044026	2.093131446	0.006018558	0.031589655	TRINITY_DN33648_c0_g3_i1	XRI1_ARATH^XRI1_ARATH^Q:213-515,H:202-300^62.376%ID^E:5.56e-31^RecName: Full=Protein XRI1;^Eukaryota; Viridiplantae; Streptophyta; Embryophyta; Tracheophyta; Spermatophyta; Magnoliophyta; eudicotyledons; Gunneridae; Pentapetalae; rosids; malvids; Brassicales; Brassicaceae; Camelineae; Arabidopsis	.	TRINITY_DN33648_c0_g3::TRINITY_DN33648_c0_g3_i1::g.2116349::m.2116349	297-226[-]	.	.	.	.	.	.	.	.	.	.
TRINITY_DN32168_c0_g1	1.613183571	1.08E-05	0.000230348	1.604244436	6.39E-05	0.003216233	1.360448596	0.008104072	0.039140066	TRINITY_DN32168_c0_g1_i1	.	.	TRINITY_DN32168_c0_g1::TRINITY_DN32168_c0_g1_i1::g.842805::m.842805	279-1[-]	.	.	.	.	.	.	.	.	.	.
TRINITY_DN77762_c0_g1	1.613165189	1.09E-08	4.91E-07	1.610537867	7.00E-07	6.92E-05	1.46408051	0.000104322	0.001585243	TRINITY_DN77762_c0_g1_i1	.	.	TRINITY_DN77762_c0_g1::TRINITY_DN77762_c0_g1_i1::g.1763289::m.1763289	209-247[+]	.	.	.	.	.	.	.	.	.	.
TRINITY_DN7701_c0_g1	1.612568393	4.60E-12	3.83E-10	1.610112325	4.08E-08	5.80E-06	1.62226048	2.02E-06	8.50E-05	TRINITY_DN7701_c0_g1_i1	SAU76_ARATH^SAU76_ARATH^Q:76-438,H:1-126^45.802%ID^E:1.85e-25^RecName: Full=Auxin-responsive protein SAUR76 {ECO:0000305};^Eukaryota; Viridiplantae; Streptophyta; Embryophyta; Tracheophyta; Spermatophyta; Magnoliophyta; eudicotyledons; Gunneridae; Pentapetalae; rosids; malvids; Brassicales; Brassicaceae; Camelineae; Arabidopsis	.	TRINITY_DN7701_c0_g1::TRINITY_DN7701_c0_g1_i1::g.1506685::m.1506685	819-854[+]	.	.	.	.	.	.	.	.	.	.
TRINITY_DN22856_c0_g2	1.610481695	4.27E-05	0.00075124	1.597841824	0.00019023	0.007672001	1.43257163	0.004123905	0.023981868	TRINITY_DN22856_c0_g2_i1	GSTXC_TOBAC^GSTXC_TOBAC^Q:11-370,H:4-121^73.333%ID^E:1.12e-58^RecName: Full=Probable glutathione S-transferase parC;^Eukaryota; Viridiplantae; Streptophyta; Embryophyta; Tracheophyta; Spermatophyta; Magnoliophyta; eudicotyledons; Gunneridae; Pentapetalae; asterids; lamiids; Solanales; Solanaceae; Nicotianoideae; Nicotianeae; Nicotiana	.	TRINITY_DN22856_c0_g2::TRINITY_DN22856_c0_g2_i1::g.1266426::m.1266426	2-370[+]	GSTXC_TOBAC^GSTXC_TOBAC^Q:4-123,H:4-121^73.333%ID^E:1.01e-58^RecName: Full=Probable glutathione S-transferase parC;^Eukaryota; Viridiplantae; Streptophyta; Embryophyta; Tracheophyta; Spermatophyta; Magnoliophyta; eudicotyledons; Gunneridae; Pentapetalae; asterids; lamiids; Solanales; Solanaceae; Nicotianoideae; Nicotianeae; Nicotiana	PF02798.20^GST_N^Glutathione S-transferase, N-terminal domain^5-78^E:3.6e-18`PF13417.6^GST_N_3^Glutathione S-transferase, N-terminal domain^10-78^E:7.8e-14`PF13409.6^GST_N_2^Glutathione S-transferase, N-terminal domain^14-78^E:1.3e-10	.	.	.	KEGG:nta:107823949`KO:K00799	GO:0004364^molecular_function^glutathione transferase activity`GO:0009734^biological_process^auxin-activated signaling pathway	.	.	.
TRINITY_DN33348_c0_g2	1.607594566	2.38E-06	6.08E-05	1.601219715	1.80E-05	0.001099699	1.377854492	0.00240895	0.016255877	TRINITY_DN33348_c0_g2_i1	ABHD6_HUMAN^ABHD6_HUMAN^Q:213-989,H:61-324^26.74%ID^E:2.86e-15^RecName: Full=Monoacylglycerol lipase ABHD6 {ECO:0000305};^Eukaryota; Metazoa; Chordata; Craniata; Vertebrata; Euteleostomi; Mammalia; Eutheria; Euarchontoglires; Primates; Haplorrhini; Catarrhini; Hominidae; Homo	.	TRINITY_DN33348_c0_g2::TRINITY_DN33348_c0_g2_i1::g.1641347::m.1641347	601-651[+]	.	.	.	.	.	.	.	.	.	.
TRINITY_DN16345_c0_g1	1.607334356	6.09E-12	4.92E-10	1.609244086	4.43E-08	6.22E-06	1.555449995	1.02E-05	0.000278196	TRINITY_DN16345_c0_g1_i1	.	.	TRINITY_DN16345_c0_g1::TRINITY_DN16345_c0_g1_i1::g.767924::m.767924	206-162[-]	.	.	.	.	.	.	.	.	.	.
TRINITY_DN82897_c0_g1	1.606997292	1.90E-05	0.000374999	1.583785779	0.000111367	0.005010176	1.559713369	0.00166849	0.012415059	TRINITY_DN82897_c0_g1_i1	.	.	TRINITY_DN82897_c0_g1::TRINITY_DN82897_c0_g1_i1::g.1768079::m.1768079	331-378[+]	.	.	.	.	.	.	.	.	.	.
TRINITY_DN37254_c0_g3	1.606277354	9.42E-11	6.35E-09	1.602135905	1.83E-07	2.19E-05	1.703638588	6.27E-07	3.58E-05	TRINITY_DN37254_c0_g3_i1	.	.	TRINITY_DN37254_c0_g3::TRINITY_DN37254_c0_g3_i1::g.565518::m.565518	82-183[+]	.	.	.	.	.	.	.	.	.	.
TRINITY_DN12668_c0_g1	1.605965552	8.06E-05	0.001301116	1.587763177	0.000327413	0.011844332	1.502769861	0.005458712	0.029397634	TRINITY_DN12668_c0_g1_i1	.	.	TRINITY_DN12668_c0_g1::TRINITY_DN12668_c0_g1_i1::g.1573403::m.1573403	1017-895[-]	.	.	.	.	.	.	.	.	.	.
TRINITY_DN28090_c0_g2	1.605732372	6.75E-07	1.99E-05	1.596236247	4.91E-06	0.000368632	1.544641082	0.000170533	0.002273009	TRINITY_DN28090_c0_g2_i1	GST23_MAIZE^GST23_MAIZE^Q:262-909,H:6-222^45.872%ID^E:2.72e-62^RecName: Full=Glutathione transferase GST 23;^Eukaryota; Viridiplantae; Streptophyta; Embryophyta; Tracheophyta; Spermatophyta; Magnoliophyta; Liliopsida; Poales; Poaceae; PACMAD clade; Panicoideae; Andropogonodae; Andropogoneae; Tripsacinae; Zea	.	TRINITY_DN28090_c0_g2::TRINITY_DN28090_c0_g2_i1::g.169977::m.169977	571-455[-]	.	.	.	.	.	.	.	.	.	.
TRINITY_DN26816_c0_g1	1.604599218	7.93E-05	0.00128514	1.602470872	0.00024345	0.009358879	1.376581874	0.00635709	0.032789745	TRINITY_DN26816_c0_g1_i1	.	.	TRINITY_DN26816_c0_g1::TRINITY_DN26816_c0_g1_i1::g.1778278::m.1778278	386-439[+]	.	.	.	.	.	.	.	.	.	.
TRINITY_DN40172_c3_g4	1.60451586	1.76E-14	2.19E-12	1.609085445	3.20E-09	6.11E-07	1.627706158	2.85E-07	1.98E-05	TRINITY_DN40172_c3_g4_i2	Y1141_ARATH^Y1141_ARATH^Q:16-534,H:667-845^53.226%ID^E:2.42e-52^RecName: Full=G-type lectin S-receptor-like serine/threonine-protein kinase At1g11410;^Eukaryota; Viridiplantae; Streptophyta; Embryophyta; Tracheophyta; Spermatophyta; Magnoliophyta; eudicotyledons; Gunneridae; Pentapetalae; rosids; malvids; Brassicales; Brassicaceae; Camelineae; Arabidopsis	.	TRINITY_DN40172_c3_g4::TRINITY_DN40172_c3_g4_i2::g.1620752::m.1620752	677-730[+]	.	.	.	.	.	.	.	.	.	.
TRINITY_DN35678_c1_g1	1.603222165	5.79E-05	0.000979449	1.576457916	0.000300104	0.011043945	1.637846101	0.000628252	0.006013804	TRINITY_DN35678_c1_g1_i1	.	.	TRINITY_DN35678_c1_g1::TRINITY_DN35678_c1_g1_i1::g.269978::m.269978	1018-1047[+]	.	.	.	.	.	.	.	.	.	.
TRINITY_DN39983_c0_g2	1.602279728	4.59E-06	0.000108039	1.600278807	2.92E-05	0.001668665	1.49367546	0.001045587	0.008765917	TRINITY_DN39983_c0_g2_i1	FATB_CUPHO^FATB_CUPHO^Q:3-224,H:322-398^44.156%ID^E:2.15e-12^RecName: Full=Palmitoyl-acyl carrier protein thioesterase, chloroplastic;^Eukaryota; Viridiplantae; Streptophyta; Embryophyta; Tracheophyta; Spermatophyta; Magnoliophyta; eudicotyledons; Gunneridae; Pentapetalae; rosids; malvids; Myrtales; Lythraceae; Cuphea	.	TRINITY_DN39983_c0_g2::TRINITY_DN39983_c0_g2_i1::g.965536::m.965536	648-547[-]	.	.	.	.	.	.	.	.	.	.
TRINITY_DN49794_c0_g5	1.602171794	9.21E-06	0.000199575	1.593205784	3.03E-05	0.001722843	1.310242912	0.003434113	0.020915403	TRINITY_DN49794_c0_g5_i1	U90A1_ARATH^U90A1_ARATH^Q:246-1655,H:9-473^52.411%ID^E:4.43e-143^RecName: Full=UDP-glycosyltransferase 90A1;^Eukaryota; Viridiplantae; Streptophyta; Embryophyta; Tracheophyta; Spermatophyta; Magnoliophyta; eudicotyledons; Gunneridae; Pentapetalae; rosids; malvids; Brassicales; Brassicaceae; Camelineae; Arabidopsis	.	TRINITY_DN49794_c0_g5::TRINITY_DN49794_c0_g5_i1::g.795077::m.795077	1605-1426[-]	.	.	.	.	.	.	.	.	.	.
TRINITY_DN32998_c0_g2	1.601348966	7.29E-12	5.84E-10	1.592050823	1.33E-07	1.65E-05	1.675203426	1.17E-06	5.75E-05	TRINITY_DN32998_c0_g2_i1	H33_VITVI^H33_VITVI^Q:145-315,H:80-136^98.246%ID^E:4.16e-33^RecName: Full=Histone H3.3;^Eukaryota; Viridiplantae; Streptophyta; Embryophyta; Tracheophyta; Spermatophyta; Magnoliophyta; eudicotyledons; Gunneridae; Pentapetalae; rosids; Vitales; Vitaceae; Viteae; Vitis	.	TRINITY_DN32998_c0_g2::TRINITY_DN32998_c0_g2_i1::g.2371681::m.2371681	469-428[-]	.	.	.	.	.	.	.	.	.	.
TRINITY_DN39665_c3_g1	1.600250053	4.36E-07	1.34E-05	1.590916394	3.89E-06	0.000302354	1.549634473	0.000114357	0.001692099	TRINITY_DN39665_c3_g1_i1	.	.	TRINITY_DN39665_c3_g1::TRINITY_DN39665_c3_g1_i1::g.87145::m.87145	619-984[+]	.	.	.	ExpAA=21.20^PredHel=1^Topology=o101-120i	.	.	.	.	.	.
TRINITY_DN35133_c0_g3	1.599533535	3.43E-08	1.39E-06	1.600261406	1.84E-06	0.000158847	1.485258985	0.000149446	0.002057906	TRINITY_DN35133_c0_g3_i1	AHL1_ARATH^AHL1_ARATH^Q:150-527,H:226-352^55.118%ID^E:5.92e-22^RecName: Full=AT-hook motif nuclear-localized protein 1 {ECO:0000303|PubMed:15604740};^Eukaryota; Viridiplantae; Streptophyta; Embryophyta; Tracheophyta; Spermatophyta; Magnoliophyta; eudicotyledons; Gunneridae; Pentapetalae; rosids; malvids; Brassicales; Brassicaceae; Camelineae; Arabidopsis	.	TRINITY_DN35133_c0_g3::TRINITY_DN35133_c0_g3_i1::g.875082::m.875082	240-208[-]	.	.	.	.	.	.	.	.	.	.
TRINITY_DN13301_c0_g1	1.599114149	5.16E-06	0.000120004	1.604954635	3.48E-05	0.001939236	1.585341995	0.000620259	0.005958458	TRINITY_DN13301_c0_g1_i1	PER4_VITVI^PER4_VITVI^Q:2-808,H:53-321^75.836%ID^E:1.31e-155^RecName: Full=Peroxidase 4 {ECO:0000250|UniProtKB:Q42578};^Eukaryota; Viridiplantae; Streptophyta; Embryophyta; Tracheophyta; Spermatophyta; Magnoliophyta; eudicotyledons; Gunneridae; Pentapetalae; rosids; Vitales; Vitaceae; Viteae; Vitis	.	TRINITY_DN13301_c0_g1::TRINITY_DN13301_c0_g1_i1::g.2090028::m.2090028	46-2[-]	.	.	.	.	.	.	.	.	.	.
TRINITY_DN40076_c6_g1	1.595311755	2.46E-07	8.08E-06	1.609488436	3.99E-06	0.000308654	1.433533481	0.000404303	0.004331292	TRINITY_DN40076_c6_g1_i1	CRK_DAUCA^CRK_DAUCA^Q:232-2010,H:1-600^75.246%ID^E:0^RecName: Full=CDPK-related protein kinase;^Eukaryota; Viridiplantae; Streptophyta; Embryophyta; Tracheophyta; Spermatophyta; Magnoliophyta; eudicotyledons; Gunneridae; Pentapetalae; asterids; campanulids; Apiales; Apiaceae; Apioideae; Scandiceae; Daucinae; Daucus; Daucus sect. Daucus	.	TRINITY_DN40076_c6_g1::TRINITY_DN40076_c6_g1_i1::g.1293110::m.1293110	1513-1484[-]	.	.	.	.	.	.	.	.	.	.
TRINITY_DN11604_c0_g1	1.591867539	4.86E-08	1.89E-06	1.59771877	3.16E-06	0.00025259	1.476142458	0.000350034	0.003873432	TRINITY_DN11604_c0_g1_i1	.	.	TRINITY_DN11604_c0_g1::TRINITY_DN11604_c0_g1_i1::g.1955608::m.1955608	1553-1491[-]	.	.	.	.	.	.	.	.	.	.
TRINITY_DN27903_c0_g2	1.588220666	8.15E-07	2.36E-05	1.588701625	1.37E-05	0.000883527	1.426790416	0.001013109	0.008561432	TRINITY_DN27903_c0_g2_i1	SWET1_ARATH^SWET1_ARATH^Q:139-765,H:1-209^78.469%ID^E:1.06e-116^RecName: Full=Bidirectional sugar transporter SWEET1 {ECO:0000303|PubMed:21107422};^Eukaryota; Viridiplantae; Streptophyta; Embryophyta; Tracheophyta; Spermatophyta; Magnoliophyta; eudicotyledons; Gunneridae; Pentapetalae; rosids; malvids; Brassicales; Brassicaceae; Camelineae; Arabidopsis	.	TRINITY_DN27903_c0_g2::TRINITY_DN27903_c0_g2_i1::g.222466::m.222466	139-930[+]	SWET1_ARATH^SWET1_ARATH^Q:1-239,H:1-237^70.711%ID^E:8.06e-121^RecName: Full=Bidirectional sugar transporter SWEET1 {ECO:0000303|PubMed:21107422};^Eukaryota; Viridiplantae; Streptophyta; Embryophyta; Tracheophyta; Spermatophyta; Magnoliophyta; eudicotyledons; Gunneridae; Pentapetalae; rosids; malvids; Brassicales; Brassicaceae; Camelineae; Arabidopsis	PF03083.16^MtN3_slv^Sugar efflux transporter for intercellular exchange^7-94^E:1.6e-20`PF03083.16^MtN3_slv^Sugar efflux transporter for intercellular exchange^130-213^E:6e-27	.	ExpAA=156.25^PredHel=7^Topology=o5-27i39-58o68-90i99-121o131-153i160-182o187-209i	ENOG4111M4R^sugar transporter	KEGG:ath:AT1G21460`KO:K15382	GO:0005783^cellular_component^endoplasmic reticulum`GO:0005789^cellular_component^endoplasmic reticulum membrane`GO:0005887^cellular_component^integral component of plasma membrane`GO:0005886^cellular_component^plasma membrane`GO:0051119^molecular_function^sugar transmembrane transporter activity`GO:0051260^biological_process^protein homooligomerization	.	.	.
TRINITY_DN32594_c0_g1	1.584685331	1.16E-12	1.06E-10	1.59472829	2.18E-08	3.34E-06	1.597872632	1.01E-06	5.07E-05	TRINITY_DN32594_c0_g1_i1	.	.	TRINITY_DN32594_c0_g1::TRINITY_DN32594_c0_g1_i1::g.921597::m.921597	516-551[+]	.	.	.	.	.	.	.	.	.	.
TRINITY_DN77832_c0_g1	1.584026219	0.000900587	0.009616998	1.593915871	0.00103445	0.028992041	1.586975525	0.005420273	0.029226306	TRINITY_DN77832_c0_g1_i1	AAE5_ARATH^AAE5_ARATH^Q:114-1763,H:1-549^66.184%ID^E:0^RecName: Full=Probable acyl-activating enzyme 5, peroxisomal;^Eukaryota; Viridiplantae; Streptophyta; Embryophyta; Tracheophyta; Spermatophyta; Magnoliophyta; eudicotyledons; Gunneridae; Pentapetalae; rosids; malvids; Brassicales; Brassicaceae; Camelineae; Arabidopsis	.	TRINITY_DN77832_c0_g1::TRINITY_DN77832_c0_g1_i1::g.1839507::m.1839507	1009-902[-]	.	.	.	.	.	.	.	.	.	.
TRINITY_DN39391_c2_g1	1.581930363	4.50E-10	2.66E-08	1.590763084	1.31E-07	1.64E-05	1.52696654	1.99E-05	0.00045232	TRINITY_DN39391_c2_g1_i2	WSD1_ARATH^WSD1_ARATH^Q:327-1562,H:60-474^25.296%ID^E:2.76e-34^RecName: Full=O-acyltransferase WSD1;^Eukaryota; Viridiplantae; Streptophyta; Embryophyta; Tracheophyta; Spermatophyta; Magnoliophyta; eudicotyledons; Gunneridae; Pentapetalae; rosids; malvids; Brassicales; Brassicaceae; Camelineae; Arabidopsis	.	TRINITY_DN39391_c2_g1::TRINITY_DN39391_c2_g1_i2::g.2133674::m.2133674	1376-1332[-]	.	.	.	.	.	.	.	.	.	.
TRINITY_DN35956_c0_g1	1.581849828	7.73E-05	0.001257617	1.564980718	0.000269226	0.010118511	1.500793885	0.003992982	0.023452391	TRINITY_DN35956_c0_g1_i3	CBP3_WHEAT^CBP3_WHEAT^Q:943-449,H:324-456^58.788%ID^E:1.13e-84^RecName: Full=Serine carboxypeptidase 3;^Eukaryota; Viridiplantae; Streptophyta; Embryophyta; Tracheophyta; Spermatophyta; Magnoliophyta; Liliopsida; Poales; Poaceae; BOP clade; Pooideae; Triticodae; Triticeae; Triticinae; Triticum`CBP3_WHEAT^CBP3_WHEAT^Q:1375-1220,H:244-295^71.154%ID^E:1.13e-84^RecName: Full=Serine carboxypeptidase 3…	.	TRINITY_DN35956_c0_g1::TRINITY_DN35956_c0_g1_i3::g.259742::m.259742	614-372[-]	.	PF13913.6^zf-C2HC_2^zinc-finger of a C2HC-type^3-17^E:0.11	.	.	.	.	.	.	.	.
TRINITY_DN8173_c0_g1	1.580841867	2.04E-05	0.00039861	1.577670484	9.81E-05	0.004535017	1.54032896	0.001348948	0.010597772	TRINITY_DN8173_c0_g1_i1	.	.	TRINITY_DN8173_c0_g1::TRINITY_DN8173_c0_g1_i1::g.1754282::m.1754282	317-129[-]	.	.	.	ExpAA=22.41^PredHel=1^Topology=i12-34o	.	.	.	.	.	.
TRINITY_DN32869_c0_g1	1.580115204	2.85E-05	0.000531566	1.569904611	0.000118458	0.005262198	1.380161034	0.006681428	0.034030572	TRINITY_DN32869_c0_g1_i1	CSPLU_ORYSI^CSPLU_ORYSI^Q:501-821,H:49-155^62.617%ID^E:2.53e-26^RecName: Full=CASP-like protein 5C1;^Eukaryota; Viridiplantae; Streptophyta; Embryophyta; Tracheophyta; Spermatophyta; Magnoliophyta; Liliopsida; Poales; Poaceae; BOP clade; Oryzoideae; Oryzeae; Oryzinae; Oryza; Oryza sativa	.	TRINITY_DN32869_c0_g1::TRINITY_DN32869_c0_g1_i1::g.302611::m.302611	907-942[+]	.	.	.	.	.	.	.	.	.	.
TRINITY_DN34478_c0_g1	1.579571156	0.000459546	0.005591372	1.560612045	0.001219672	0.033023656	1.630726004	0.002461719	0.01650358	TRINITY_DN34478_c0_g1_i1	.	.	TRINITY_DN34478_c0_g1::TRINITY_DN34478_c0_g1_i1::g.2128129::m.2128129	551-474[-]	.	.	.	.	.	.	.	.	.	.
TRINITY_DN40246_c2_g1	1.577677193	2.14E-06	5.56E-05	1.570014493	1.69E-05	0.001045913	1.514459081	0.000569337	0.005594873	TRINITY_DN40246_c2_g1_i3	.	.	TRINITY_DN40246_c2_g1::TRINITY_DN40246_c2_g1_i3::g.607894::m.607894	804-718[-]	.	.	.	.	.	.	.	.	.	.
TRINITY_DN64229_c0_g1	1.576517186	0.000327175	0.004232459	1.557422761	0.000808706	0.023960037	1.579892183	0.004595745	0.025958341	TRINITY_DN64229_c0_g1_i1	.	.	TRINITY_DN64229_c0_g1::TRINITY_DN64229_c0_g1_i1::g.1625052::m.1625052	1107-1042[-]	.	.	.	.	.	.	.	.	.	.
TRINITY_DN2665_c0_g2	1.576299902	0.000373677	0.004726099	1.575535486	0.000931846	0.026732692	1.688857911	0.009679508	0.04454665	TRINITY_DN2665_c0_g2_i1	.	.	TRINITY_DN2665_c0_g2::TRINITY_DN2665_c0_g2_i1::g.322268::m.322268	454-386[-]	.	.	.	.	.	.	.	.	.	.
TRINITY_DN37038_c0_g2	1.57606742	0.000264853	0.003541896	1.560902026	0.000654462	0.02044496	1.55260283	0.002547248	0.016879386	TRINITY_DN37038_c0_g2_i1	.	.	TRINITY_DN37038_c0_g2::TRINITY_DN37038_c0_g2_i1::g.1556736::m.1556736	196-140[-]	.	.	.	.	.	.	.	.	.	.
TRINITY_DN39694_c1_g1	1.576014788	1.69E-10	1.08E-08	1.582860958	2.14E-07	2.49E-05	1.522924495	2.60E-05	0.000558757	TRINITY_DN39694_c1_g1_i9	SUS5_ARATH^SUS5_ARATH^Q:1375-995,H:330-425^61.417%ID^E:1.04e-133^RecName: Full=Sucrose synthase 5;^Eukaryota; Viridiplantae; Streptophyta; Embryophyta; Tracheophyta; Spermatophyta; Magnoliophyta; eudicotyledons; Gunneridae; Pentapetalae; rosids; malvids; Brassicales; Brassicaceae; Camelineae; Arabidopsis`SUS5_ARATH^SUS5_ARATH^Q:1852-1622,H:225-301^72.727%ID^E:1.04e-133^RecName: Full=Sucrose synth…	.	TRINITY_DN39694_c1_g1::TRINITY_DN39694_c1_g1_i9::g.94102::m.94102	1665-1594[-]	.	.	.	.	.	.	.	.	.	.
TRINITY_DN30324_c0_g3	1.575234688	7.54E-05	0.001229901	1.581582484	0.000223875	0.008766933	1.515333419	0.003956562	0.023289383	TRINITY_DN30324_c0_g3_i1	.	.	TRINITY_DN30324_c0_g3::TRINITY_DN30324_c0_g3_i1::g.1424638::m.1424638	533-504[-]	.	.	.	.	.	.	.	.	.	.
TRINITY_DN33376_c0_g1	1.574726629	1.33E-20	3.39E-18	1.574215541	6.23E-10	1.41E-07	1.614391109	7.36E-09	1.23E-06	TRINITY_DN33376_c0_g1_i3	GRF4_ORYSJ^GRF4_ORYSJ^Q:804-980,H:114-168^81.356%ID^E:5.55e-24^RecName: Full=Growth-regulating factor 4 {ECO:0000303|PubMed:15295073};^Eukaryota; Viridiplantae; Streptophyta; Embryophyta; Tracheophyta; Spermatophyta; Magnoliophyta; Liliopsida; Poales; Poaceae; BOP clade; Oryzoideae; Oryzeae; Oryzinae; Oryza; Oryza sativa`GRF4_ORYSJ^GRF4_ORYSJ^Q:460-564,H:65-99^65.714%ID^E:1.61e-07^RecName: Full=G…	.	TRINITY_DN33376_c0_g1::TRINITY_DN33376_c0_g1_i3::g.1639397::m.1639397	76-2[-]	.	.	.	.	.	.	.	.	.	.
TRINITY_DN28508_c0_g2	1.571683432	4.04E-05	0.000716353	1.566038218	0.000186353	0.007543201	1.50278792	0.004437445	0.025280844	TRINITY_DN28508_c0_g2_i1	.	.	TRINITY_DN28508_c0_g2::TRINITY_DN28508_c0_g2_i1::g.1947551::m.1947551	761-799[+]	.	.	.	.	.	.	.	.	.	.
TRINITY_DN33364_c0_g2	1.570810478	9.45E-11	6.37E-09	1.571192074	1.50E-07	1.84E-05	1.570754972	4.17E-06	0.00014388	TRINITY_DN33364_c0_g2_i2	ATL22_ARATH^ATL22_ARATH^Q:295-1335,H:29-370^35.977%ID^E:2.52e-50^RecName: Full=RING-H2 finger protein ATL22;^Eukaryota; Viridiplantae; Streptophyta; Embryophyta; Tracheophyta; Spermatophyta; Magnoliophyta; eudicotyledons; Gunneridae; Pentapetalae; rosids; malvids; Brassicales; Brassicaceae; Camelineae; Arabidopsis	.	TRINITY_DN33364_c0_g2::TRINITY_DN33364_c0_g2_i2::g.1640225::m.1640225	691-596[-]	.	.	.	.	.	.	.	.	.	.
TRINITY_DN38789_c1_g1	1.570741727	8.34E-07	2.41E-05	1.568507708	1.53E-05	0.000964721	1.61449549	0.000176174	0.00232635	TRINITY_DN38789_c1_g1_i2	.	.	TRINITY_DN38789_c1_g1::TRINITY_DN38789_c1_g1_i2::g.1217329::m.1217329	674-642[-]	.	.	.	.	.	.	.	.	.	.
[truncated: 2,426 more rows]
