# Supplementary material for: How the Ethylene Biosynthesis Pathway of Semi-Halophytes Is Modified with Prolonged Salinity Stress Occurrence?
Source: Int J Mol Sci. 2024 Apr 27;25(9):4777. doi: 10.3390/ijms25094777 (PMC11083548; doi:10.3390/ijms25094777)
Supplement: Supplementary file 1 [file ijms-25-04777-s001.zip › Supplementary Data S2.xlsx]

## Sheet: Biological Process (BP)
Up-regulated
	Term	Annotated	Significant	Expected	elimFisher	q_value
GO:0010037	response to carbon dioxide	24	8	0.42	4.5e-09	3.23796569142931e-07
GO:0015976	carbon utilization	52	10	0.9	1.9e-08	6.835705348573e-07
GO:0009414	response to water deprivation	934	41	16.21	7.6e-08	1.79886982857184e-06
GO:0010119	regulation of stomatal movement	226	18	3.92	1.0e-07	1.79886982857184e-06
GO:0010411	xyloglucan metabolic process	126	13	2.19	3.3e-07	4.74901634742966e-06
GO:0010025	wax biosynthetic process	147	12	2.55	1.1e-05	0.000131917120761935
GO:0009737	response to abscisic acid	1403	52	24.34	3.2e-05	0.000328936197224565
GO:0009717	isoflavonoid biosynthetic process	12	4	0.21	4.0e-05	0.000359773965714368
GO:0009650	UV protection	14	4	0.24	7.8e-05	0.000599623276190614
GO:0000103	sulfate assimilation	27	5	0.47	9.1e-05	0.000599623276190614
GO:0019419	sulfate reduction	6	3	0.1	1.0e-04	0.000599623276190614
GO:0070483	detection of hypoxia	6	3	0.1	1.0e-04	0.000599623276190614
GO:0071493	cellular response to UV-B	15	4	0.26	0.00011	0.000608848249670469
GO:0006021	inositol biosynthetic process	29	5	0.5	0.00013	0.000668151650612398
GO:0006809	nitric oxide biosynthetic process	30	5	0.52	0.00015	0.000719547931428736
GO:0006633	fatty acid biosynthetic process	628	24	10.9	0.00031	0.00139412411714318
GO:0010197	polar nucleus fusion	99	8	1.72	0.00034	0.00143909586285747
GO:0010325	raffinose family oligosaccharide biosynt...	36	5	0.62	0.00037	0.00143909586285747
GO:0045892	negative regulation of transcription, DN...	637	24	11.05	0.00038	0.00143909586285747
GO:0046503	glycerolipid catabolic process	39	5	0.68	0.00055	0.00197875681142903
Down-regulated
GO.ID	Term	Annotated	Significant	Expected	elimFisher	q_value
GO:0018298	protein-chromophore linkage	208	29	5.15	6.2e-14	4.46119717485817e-12
GO:0009765	photosynthesis, light harvesting	144	25	3.56	1.4e-12	5.03683552000116e-11
GO:0042744	hydrogen peroxide catabolic process	219	21	5.42	1.5e-07	3.59773965714368e-06
GO:0005983	starch catabolic process	63	11	1.56	3.8e-07	6.835705348573e-06
GO:0019253	reductive pentose-phosphate cycle	125	15	3.09	5.2e-07	7.48329848685886e-06
GO:0010266	response to vitamin B1	5	4	0.12	1.8e-06	2.15864379428621e-05
GO:0006546	glycine catabolic process	20	7	0.5	1.5e-05	0.000154188842449015
GO:0009864	induced systemic resistance, jasmonic ac...	26	6	0.64	3.4e-05	0.00027982419555562
GO:0006874	cellular calcium ion homeostasis	82	10	2.03	3.5e-05	0.00027982419555562
GO:0007623	circadian rhythm	465	27	11.51	4.6e-05	0.000330992048457219
GO:0080141	regulation of jasmonic acid biosynthetic...	4	3	0.1	5.9e-05	0.00038593934503905
GO:0000025	maltose catabolic process	11	4	0.27	0.00011	0.00061675536979606
GO:0042128	nitrate assimilation	113	11	2.8	0.00012	0.00061675536979606
GO:0030244	cellulose biosynthetic process	174	14	4.31	0.00012	0.00061675536979606
GO:0033473	indoleacetic acid conjugate metabolic pr...	5	3	0.12	0.00015	0.000719547931428736
GO:0010623	programmed cell death involved in cell d...	36	6	0.89	0.00023	0.00103435015142881
GO:0042542	response to hydrogen peroxide	190	14	4.7	0.00030	0.0012392214374606
GO:0005980	glycogen catabolic process	14	4	0.35	0.00031	0.0012392214374606
GO:0016036	cellular response to phosphate starvatio...	161	12	3.99	0.00071	0.00268883700691791
GO:0046345	abscisic acid catabolic process	8	3	0.2	0.00077	0.00277025953600064

## Sheet: GO0010037_Response to carbon di
GO.ID	Term	Annotated	Significant	Expected	elimFisher	q_value
GO:0010037	response to carbon dioxide	24	8	0.42	4.5e-09	3.23796569142931e-07
#gene_id	DeSeq2	pvalue	padj	edgeR	PValue	FDR	limma	P.Value	adj.P.Val	transcript_id	sprot_Top_BLASTX_hit	RNAMMER	prot_id	prot_coords	sprot_Top_BLASTP_hit	Pfam	SignalP	TmHMM	eggnog	Kegg	gene_ontology_blast	gene_ontology_pfam	transcript	peptide
TRINITY_DN1383_c0_g1	2.21213	3.63193e-15	4.9342e-13	2.20305	9.68836e-12	3.35602e-09	2.17547	5.34733e-07	3.22428e-05	TRINITY_DN1383_c0_g1_i1	BCA1_ARATH^BCA1_ARATH^Q:123-932,H:70-336^69.259%ID^E:3.06e-127^RecName: Full=Beta carbonic anhydrase 1, chloroplastic {ECO:0000303|PubMed:17407539};^Eukaryota; Viridiplantae; Streptophyta; Embryophyta; Tracheophyta; Spermatophyta; Magnoliophyta; eudicotyledons; Gunneridae; Pentapetalae; rosids; malvids; Brassicales; Brassicaceae; Camelineae; Arabidopsis	.	TRINITY_DN1383_c0_g1::TRINITY_DN1383_c0_g1_i1::g.953477::m.953477	572-426[-]	.	.	.	.	.	.	.	.	.	.
TRINITY_DN1383_c0_g1	2.21213	3.63193e-15	4.9342e-13	2.20305	9.68836e-12	3.35602e-09	2.17547	5.34733e-07	3.22428e-05	TRINITY_DN1383_c0_g1_i1	BCA1_ARATH^BCA1_ARATH^Q:123-932,H:70-336^69.259%ID^E:3.06e-127^RecName: Full=Beta carbonic anhydrase 1, chloroplastic {ECO:0000303|PubMed:17407539};^Eukaryota; Viridiplantae; Streptophyta; Embryophyta; Tracheophyta; Spermatophyta; Magnoliophyta; eudicotyledons; Gunneridae; Pentapetalae; rosids; malvids; Brassicales; Brassicaceae; Camelineae; Arabidopsis	.	TRINITY_DN1383_c0_g1::TRINITY_DN1383_c0_g1_i1::g.953477::m.953477	572-426[-]	.	.	.	.	.	.	.	.	.	.
TRINITY_DN1383_c0_g3	2.65394	5.0509e-28	2.97267e-25	2.65248	6.38816e-19	8.5978e-16	2.57855	1.5932e-09	4.06266e-07	TRINITY_DN1383_c0_g3_i1	BCA2_ARATH^BCA2_ARATH^Q:290-1075,H:73-331^70.611%ID^E:7.81e-126^RecName: Full=Beta carbonic anhydrase 2, chloroplastic;^Eukaryota; Viridiplantae; Streptophyta; Embryophyta; Tracheophyta; Spermatophyta; Magnoliophyta; eudicotyledons; Gunneridae; Pentapetalae; rosids; malvids; Brassicales; Brassicaceae; Camelineae; Arabidopsis	.	TRINITY_DN1383_c0_g3::TRINITY_DN1383_c0_g3_i1::g.953518::m.953518	305-237[-]	.	.	.	.	.	.	.	.	.	.
TRINITY_DN1383_c0_g4	2.10132	9.88718e-14	1.06446e-11	2.09243	5.0068e-11	1.43121e-08	2.02582	1.09478e-06	5.41732e-05	TRINITY_DN1383_c0_g4_i1	BCA1_ARATH^BCA1_ARATH^Q:125-934,H:70-336^69.259%ID^E:3.28e-127^RecName: Full=Beta carbonic anhydrase 1, chloroplastic {ECO:0000303|PubMed:17407539};^Eukaryota; Viridiplantae; Streptophyta; Embryophyta; Tracheophyta; Spermatophyta; Magnoliophyta; eudicotyledons; Gunneridae; Pentapetalae; rosids; malvids; Brassicales; Brassicaceae; Camelineae; Arabidopsis	.	TRINITY_DN1383_c0_g4::TRINITY_DN1383_c0_g4_i1::g.953528::m.953528	675-118[-]	.	.	.	ExpAA=28.09^PredHel=1^Topology=o161-183i	.	.	.	.	.	.
TRINITY_DN1383_c0_g8	2.28039	1.16924e-05	0.000246102	2.27027	4.63277e-05	0.00246838	3.01197	0.00243608	0.0163897	TRINITY_DN1383_c0_g8_i1	BCA1_ARATH^BCA1_ARATH^Q:127-936,H:70-336^69.259%ID^E:5.98e-127^RecName: Full=Beta carbonic anhydrase 1, chloroplastic {ECO:0000303|PubMed:17407539};^Eukaryota; Viridiplantae; Streptophyta; Embryophyta; Tracheophyta; Spermatophyta; Magnoliophyta; eudicotyledons; Gunneridae; Pentapetalae; rosids; malvids; Brassicales; Brassicaceae; Camelineae; Arabidopsis	.	TRINITY_DN1383_c0_g8::TRINITY_DN1383_c0_g8_i1::g.953598::m.953598	2-190[+]	.	.	.	.	.	.	.	.	.	.
TRINITY_DN16509_c0_g1	2.58753	8.61099e-05	0.00137573	2.55764	0.000214562	0.00846753	3.44349	0.00116703	0.00949466	TRINITY_DN16509_c0_g1_i1	BCA2_ARATH^BCA2_ARATH^Q:1019-234,H:73-331^70.611%ID^E:4.06e-126^RecName: Full=Beta carbonic anhydrase 2, chloroplastic;^Eukaryota; Viridiplantae; Streptophyta; Embryophyta; Tracheophyta; Spermatophyta; Magnoliophyta; eudicotyledons; Gunneridae; Pentapetalae; rosids; malvids; Brassicales; Brassicaceae; Camelineae; Arabidopsis	.	TRINITY_DN16509_c0_g1::TRINITY_DN16509_c0_g1_i1::g.1374659::m.1374659	301-56[-]	.	.	.	ExpAA=19.99^PredHel=1^Topology=o46-63i	.	.	.	.	.	.
TRINITY_DN16509_c0_g3	2.33618	1.27488e-07	4.51744e-06	2.31973	1.60065e-06	0.00014117	2.2388	0.00122128	0.00982063	TRINITY_DN16509_c0_g3_i1	BCA1_ARATH^BCA1_ARATH^Q:1043-234,H:70-336^69.259%ID^E:2.3e-127^RecName: Full=Beta carbonic anhydrase 1, chloroplastic {ECO:0000303|PubMed:17407539};^Eukaryota; Viridiplantae; Streptophyta; Embryophyta; Tracheophyta; Spermatophyta; Magnoliophyta; eudicotyledons; Gunneridae; Pentapetalae; rosids; malvids; Brassicales; Brassicaceae; Camelineae; Arabidopsis	.	TRINITY_DN16509_c0_g3::TRINITY_DN16509_c0_g3_i1::g.1374702::m.1374702	1004-1042[+]	.	.	.	.	.	.	.	.	.	.
TRINITY_DN38373_c0_g1	1.6349	1.4918e-05	0.000304354	1.62964	6.41761e-05	0.00322895	1.45629	0.00281706	0.0181394	TRINITY_DN38373_c0_g1_i1	CAH2_FLALI^CAH2_FLALI^Q:1331-1408,H:15-40^88.462%ID^E:2.46e-07^RecName: Full=Carbonic anhydrase 2;^Eukaryota; Viridiplantae; Streptophyta; Embryophyta; Tracheophyta; Spermatophyta; Magnoliophyta; eudicotyledons; Gunneridae; Pentapetalae; asterids; campanulids; Asterales; Asteraceae; Asteroideae; Heliantheae alliance; Tageteae; Flaveria	.	TRINITY_DN38373_c0_g1::TRINITY_DN38373_c0_g1_i1::g.863429::m.863429	1025-951[-]	.	.	.	.	.	.	.	.	.	.

## Sheet: GO0015976_Carbon utilization
GO.ID	Term	Annotated	Significant	Expected	elimFisher	q_value
GO:0015976	carbon utilization	52	10	0.9	1.9e-08	6.835705348573e-07
#gene_id	DeSeq2	pvalue	padj	edgeR	PValue	FDR	limma	P.Value	adj.P.Val	transcript_id	sprot_Top_BLASTX_hit	RNAMMER	prot_id	prot_coords	sprot_Top_BLASTP_hit	Pfam	SignalP	TmHMM	eggnog	Kegg	gene_ontology_blast	gene_ontology_pfam	transcript	peptide
TRINITY_DN1383_c0_g1	2.21213	3.63193e-15	4.9342e-13	2.20305	9.68836e-12	3.35602e-09	2.17547	5.34733e-07	3.22428e-05	TRINITY_DN1383_c0_g1_i1	BCA1_ARATH^BCA1_ARATH^Q:123-932,H:70-336^69.259%ID^E:3.06e-127^RecName: Full=Beta carbonic anhydrase 1, chloroplastic {ECO:0000303|PubMed:17407539};^Eukaryota; Viridiplantae; Streptophyta; Embryophyta; Tracheophyta; Spermatophyta; Magnoliophyta; eudicotyledons; Gunneridae; Pentapetalae; rosids; malvids; Brassicales; Brassicaceae; Camelineae; Arabidopsis	.	TRINITY_DN1383_c0_g1::TRINITY_DN1383_c0_g1_i1::g.953477::m.953477	572-426[-]	.	.	.	.	.	.	.	.	.	.
TRINITY_DN1383_c0_g2	2.32847	4.20035e-11	3.02154e-09	2.32509	7.83572e-09	1.3499e-06	2.50635	6.6305e-06	0.000203547	TRINITY_DN1383_c0_g2_i1	BCA1_ARATH^BCA1_ARATH^Q:121-930,H:70-336^69.259%ID^E:5.57e-127^RecName: Full=Beta carbonic anhydrase 1, chloroplastic {ECO:0000303|PubMed:17407539};^Eukaryota; Viridiplantae; Streptophyta; Embryophyta; Tracheophyta; Spermatophyta; Magnoliophyta; eudicotyledons; Gunneridae; Pentapetalae; rosids; malvids; Brassicales; Brassicaceae; Camelineae; Arabidopsis	.	TRINITY_DN1383_c0_g2::TRINITY_DN1383_c0_g2_i1::g.953501::m.953501	575-622[+]	.	.	.	.	.	.	.	.	.	.
TRINITY_DN1383_c0_g3	2.65394	5.0509e-28	2.97267e-25	2.65248	6.38816e-19	8.5978e-16	2.57855	1.5932e-09	4.06266e-07	TRINITY_DN1383_c0_g3_i1	BCA2_ARATH^BCA2_ARATH^Q:290-1075,H:73-331^70.611%ID^E:7.81e-126^RecName: Full=Beta carbonic anhydrase 2, chloroplastic;^Eukaryota; Viridiplantae; Streptophyta; Embryophyta; Tracheophyta; Spermatophyta; Magnoliophyta; eudicotyledons; Gunneridae; Pentapetalae; rosids; malvids; Brassicales; Brassicaceae; Camelineae; Arabidopsis	.	TRINITY_DN1383_c0_g3::TRINITY_DN1383_c0_g3_i1::g.953518::m.953518	305-237[-]	.	.	.	.	.	.	.	.	.	.
TRINITY_DN1383_c0_g4	2.10132	9.88718e-14	1.06446e-11	2.09243	5.0068e-11	1.43121e-08	2.02582	1.09478e-06	5.41732e-05	TRINITY_DN1383_c0_g4_i1	BCA1_ARATH^BCA1_ARATH^Q:125-934,H:70-336^69.259%ID^E:3.28e-127^RecName: Full=Beta carbonic anhydrase 1, chloroplastic {ECO:0000303|PubMed:17407539};^Eukaryota; Viridiplantae; Streptophyta; Embryophyta; Tracheophyta; Spermatophyta; Magnoliophyta; eudicotyledons; Gunneridae; Pentapetalae; rosids; malvids; Brassicales; Brassicaceae; Camelineae; Arabidopsis	.	TRINITY_DN1383_c0_g4::TRINITY_DN1383_c0_g4_i1::g.953528::m.953528	675-118[-]	.	.	.	ExpAA=28.09^PredHel=1^Topology=o161-183i	.	.	.	.	.	.
TRINITY_DN1383_c0_g8	2.28039	1.16924e-05	0.000246102	2.27027	4.63277e-05	0.00246838	3.01197	0.00243608	0.0163897	TRINITY_DN1383_c0_g8_i1	BCA1_ARATH^BCA1_ARATH^Q:127-936,H:70-336^69.259%ID^E:5.98e-127^RecName: Full=Beta carbonic anhydrase 1, chloroplastic {ECO:0000303|PubMed:17407539};^Eukaryota; Viridiplantae; Streptophyta; Embryophyta; Tracheophyta; Spermatophyta; Magnoliophyta; eudicotyledons; Gunneridae; Pentapetalae; rosids; malvids; Brassicales; Brassicaceae; Camelineae; Arabidopsis	.	TRINITY_DN1383_c0_g8::TRINITY_DN1383_c0_g8_i1::g.953598::m.953598	2-190[+]	.	.	.	.	.	.	.	.	.	.
TRINITY_DN16509_c0_g1	2.58753	8.61099e-05	0.00137573	2.55764	0.000214562	0.00846753	3.44349	0.00116703	0.00949466	TRINITY_DN16509_c0_g1_i1	BCA2_ARATH^BCA2_ARATH^Q:1019-234,H:73-331^70.611%ID^E:4.06e-126^RecName: Full=Beta carbonic anhydrase 2, chloroplastic;^Eukaryota; Viridiplantae; Streptophyta; Embryophyta; Tracheophyta; Spermatophyta; Magnoliophyta; eudicotyledons; Gunneridae; Pentapetalae; rosids; malvids; Brassicales; Brassicaceae; Camelineae; Arabidopsis	.	TRINITY_DN16509_c0_g1::TRINITY_DN16509_c0_g1_i1::g.1374659::m.1374659	301-56[-]	.	.	.	ExpAA=19.99^PredHel=1^Topology=o46-63i	.	.	.	.	.	.
TRINITY_DN16509_c0_g3	2.33618	1.27488e-07	4.51744e-06	2.31973	1.60065e-06	0.00014117	2.2388	0.00122128	0.00982063	TRINITY_DN16509_c0_g3_i1	BCA1_ARATH^BCA1_ARATH^Q:1043-234,H:70-336^69.259%ID^E:2.3e-127^RecName: Full=Beta carbonic anhydrase 1, chloroplastic {ECO:0000303|PubMed:17407539};^Eukaryota; Viridiplantae; Streptophyta; Embryophyta; Tracheophyta; Spermatophyta; Magnoliophyta; eudicotyledons; Gunneridae; Pentapetalae; rosids; malvids; Brassicales; Brassicaceae; Camelineae; Arabidopsis	.	TRINITY_DN16509_c0_g3::TRINITY_DN16509_c0_g3_i1::g.1374702::m.1374702	1004-1042[+]	.	.	.	.	.	.	.	.	.	.
TRINITY_DN20246_c0_g1	3.2868	9.1735e-11	6.20235e-09	3.25405	4.60066e-09	8.43086e-07	3.51842	0.000496852	0.00507234	TRINITY_DN20246_c0_g1_i1	CAHC_TOBAC^CAHC_TOBAC^Q:337-435,H:263-295^78.788%ID^E:4.8e-08^RecName: Full=Carbonic anhydrase, chloroplastic;^Eukaryota; Viridiplantae; Streptophyta; Embryophyta; Tracheophyta; Spermatophyta; Magnoliophyta; eudicotyledons; Gunneridae; Pentapetalae; asterids; lamiids; Solanales; Solanaceae; Nicotianoideae; Nicotianeae; Nicotiana	.	TRINITY_DN20246_c0_g1::TRINITY_DN20246_c0_g1_i1::g.1646927::m.1646927	332-385[+]	.	.	.	.	.	.	.	.	.	.
TRINITY_DN38373_c0_g1	1.6349	1.4918e-05	0.000304354	1.62964	6.41761e-05	0.00322895	1.45629	0.00281706	0.0181394	TRINITY_DN38373_c0_g1_i1	CAH2_FLALI^CAH2_FLALI^Q:1331-1408,H:15-40^88.462%ID^E:2.46e-07^RecName: Full=Carbonic anhydrase 2;^Eukaryota; Viridiplantae; Streptophyta; Embryophyta; Tracheophyta; Spermatophyta; Magnoliophyta; eudicotyledons; Gunneridae; Pentapetalae; asterids; campanulids; Asterales; Asteraceae; Asteroideae; Heliantheae alliance; Tageteae; Flaveria	.	TRINITY_DN38373_c0_g1::TRINITY_DN38373_c0_g1_i1::g.863429::m.863429	1025-951[-]	.	.	.	.	.	.	.	.	.	.
TRINITY_DN5855_c0_g1	2.27949	3.57842e-10	2.15112e-08	2.26852	2.92911e-08	4.32031e-06	2.08684	0.000424207	0.00449692	TRINITY_DN5855_c0_g1_i1	CAH2_FLALI^CAH2_FLALI^Q:963-1064,H:68-101^76.471%ID^E:1.17e-07^RecName: Full=Carbonic anhydrase 2;^Eukaryota; Viridiplantae; Streptophyta; Embryophyta; Tracheophyta; Spermatophyta; Magnoliophyta; eudicotyledons; Gunneridae; Pentapetalae; asterids; campanulids; Asterales; Asteraceae; Asteroideae; Heliantheae alliance; Tageteae; Flaveria	.	TRINITY_DN5855_c0_g1::TRINITY_DN5855_c0_g1_i1::g.306386::m.306386	2-91[+]	CAHX_FLABI^CAHX_FLABI^Q:1-28,H:187-214^82.143%ID^E:6.55e-10^RecName: Full=Carbonic anhydrase;^Eukaryota; Viridiplantae; Streptophyta; Embryophyta; Tracheophyta; Spermatophyta; Magnoliophyta; eudicotyledons; Gunneridae; Pentapetalae; asterids; campanulids; Asterales; Asteraceae; Asteroideae; Heliantheae alliance; Tageteae; Flaveria	.	.	.	.	.	GO:0005737^cellular_component^cytoplasm`GO:0004089^molecular_function^carbonate dehydratase activity`GO:0008270^molecular_function^zinc ion binding`GO:0015976^biological_process^carbon utilization	.	.	.

## Sheet: GO0009414_Response to water dep
GO.ID	Term	Annotated	Significant	Expected	elimFisher	q_value
GO:0009414	response to water deprivation	934	41	16.21	7.6e-08	1.79886982857184e-06
#gene_id	DeSeq2	pvalue	padj	edgeR	PValue	FDR	limma	P.Value	adj.P.Val	transcript_id	sprot_Top_BLASTX_hit	RNAMMER	prot_id	prot_coords	sprot_Top_BLASTP_hit	Pfam	SignalP	TmHMM	eggnog	Kegg	gene_ontology_blast	gene_ontology_pfam	transcript	peptide
TRINITY_DN11051_c0_g1	2.62363	2.63581e-08	1.09835e-06	2.61498	2.98275e-07	3.28397e-05	2.36735	0.00309444	0.0194153	TRINITY_DN11051_c0_g1_i1	ERD7_ARATH^ERD7_ARATH^Q:6-521,H:268-440^66.474%ID^E:8.17e-77^RecName: Full=Protein EARLY-RESPONSIVE TO DEHYDRATION 7, chloroplastic {ECO:0000303|PubMed:8075396};^Eukaryota; Viridiplantae; Streptophyta; Embryophyta; Tracheophyta; Spermatophyta; Magnoliophyta; eudicotyledons; Gunneridae; Pentapetalae; rosids; malvids; Brassicales; Brassicaceae; Camelineae; Arabidopsis	.	TRINITY_DN11051_c0_g1::TRINITY_DN11051_c0_g1_i1::g.755215::m.755215	3-539[+]	ERD7_ARATH^ERD7_ARATH^Q:2-173,H:268-440^66.474%ID^E:7.1e-78^RecName: Full=Protein EARLY-RESPONSIVE TO DEHYDRATION 7, chloroplastic {ECO:0000303|PubMed:8075396};^Eukaryota; Viridiplantae; Streptophyta; Embryophyta; Tracheophyta; Spermatophyta; Magnoliophyta; eudicotyledons; Gunneridae; Pentapetalae; rosids; malvids; Brassicales; Brassicaceae; Camelineae; Arabidopsis	PF06911.12^Senescence^Senescence-associated protein^1-159^E:1.4e-38	.	.	ENOG410ZEPM^Spastic paraplegia 20 (Troyer syndrome)	KEGG:ath:AT2G17840`KO:K19366	GO:0009507^cellular_component^chloroplast`GO:0005886^cellular_component^plasma membrane`GO:0007623^biological_process^circadian rhythm`GO:0009737^biological_process^response to abscisic acid`GO:0009409^biological_process^response to cold`GO:0009644^biological_process^response to high light intensity`GO:0009651^biological_process^response to salt stress`GO:0009414^biological_process^response to wa…	.	.	.
TRINITY_DN13786_c0_g1	1.26009	0.000203591	0.00284131	1.2523	0.00075013	0.0225982	1.16946	0.00221969	0.015307	TRINITY_DN13786_c0_g1_i1	BAM1_ARATH^BAM1_ARATH^Q:796-876,H:269-295^92.593%ID^E:3.29e-08^RecName: Full=Beta-amylase 1, chloroplastic;^Eukaryota; Viridiplantae; Streptophyta; Embryophyta; Tracheophyta; Spermatophyta; Magnoliophyta; eudicotyledons; Gunneridae; Pentapetalae; rosids; malvids; Brassicales; Brassicaceae; Camelineae; Arabidopsis`BAM1_ARATH^BAM1_ARATH^Q:3-83,H:244-270^77.778%ID^E:3.82e-06^RecName: Full=Beta-amyla…	.	TRINITY_DN13786_c0_g1::TRINITY_DN13786_c0_g1_i1::g.2228176::m.2228176	587-558[-]	.	.	.	.	.	.	.	.	.	.
TRINITY_DN16293_c0_g1	2.43521	1.47717e-05	0.000301767	2.37316	2.43797e-05	0.00143117	2.59439	0.00042856	0.00453277	TRINITY_DN16293_c0_g1_i1	PIP22_ARATH^PIP22_ARATH^Q:1-504,H:89-256^92.262%ID^E:1.94e-110^RecName: Full=Aquaporin PIP2-2;^Eukaryota; Viridiplantae; Streptophyta; Embryophyta; Tracheophyta; Spermatophyta; Magnoliophyta; eudicotyledons; Gunneridae; Pentapetalae; rosids; malvids; Brassicales; Brassicaceae; Camelineae; Arabidopsis	.	TRINITY_DN16293_c0_g1::TRINITY_DN16293_c0_g1_i1::g.2067760::m.2067760	467-505[+]	.	.	.	.	.	.	.	.	.	.
TRINITY_DN16293_c0_g1	2.43521	1.47717e-05	0.000301767	2.37316	2.43797e-05	0.00143117	2.59439	0.00042856	0.00453277	TRINITY_DN16293_c0_g1_i1	PIP22_ARATH^PIP22_ARATH^Q:1-504,H:89-256^92.262%ID^E:1.94e-110^RecName: Full=Aquaporin PIP2-2;^Eukaryota; Viridiplantae; Streptophyta; Embryophyta; Tracheophyta; Spermatophyta; Magnoliophyta; eudicotyledons; Gunneridae; Pentapetalae; rosids; malvids; Brassicales; Brassicaceae; Camelineae; Arabidopsis	.	TRINITY_DN16293_c0_g1::TRINITY_DN16293_c0_g1_i1::g.2067760::m.2067760	467-505[+]	.	.	.	.	.	.	.	.	.	.
TRINITY_DN1724_c0_g1	1.31995	6.21924e-08	2.3622e-06	1.31719	8.12774e-06	0.000567037	1.33976	2.14019e-05	0.000481187	TRINITY_DN1724_c0_g1_i1	SRM1_ARATH^SRM1_ARATH^Q:299-865,H:9-193^51.323%ID^E:5.82e-55^RecName: Full=Transcription factor SRM1 {ECO:0000305};^Eukaryota; Viridiplantae; Streptophyta; Embryophyta; Tracheophyta; Spermatophyta; Magnoliophyta; eudicotyledons; Gunneridae; Pentapetalae; rosids; malvids; Brassicales; Brassicaceae; Camelineae; Arabidopsis	.	TRINITY_DN1724_c0_g1::TRINITY_DN1724_c0_g1_i1::g.1782349::m.1782349	2-133[+]	.	.	.	.	.	.	.	.	.	.
TRINITY_DN21179_c0_g1	1.05591	3.09761e-05	0.00057022	1.04919	0.000326351	0.0118146	1.06696	0.000293283	0.00339041	TRINITY_DN21179_c0_g1_i1	RMR41_ARATH^RMR41_ARATH^Q:426-1280,H:35-293^48.63%ID^E:3.45e-57^RecName: Full=Remorin 4.1 {ECO:0000305};^Eukaryota; Viridiplantae; Streptophyta; Embryophyta; Tracheophyta; Spermatophyta; Magnoliophyta; eudicotyledons; Gunneridae; Pentapetalae; rosids; malvids; Brassicales; Brassicaceae; Camelineae; Arabidopsis	.	TRINITY_DN21179_c0_g1::TRINITY_DN21179_c0_g1_i1::g.2240447::m.2240447	233-262[+]	.	.	.	.	.	.	.	.	.	.
TRINITY_DN22592_c0_g1	2.00999	1.64978e-05	0.000332414	1.97964	4.63903e-05	0.00246968	1.86085	0.00228674	0.0156304	TRINITY_DN22592_c0_g1_i1	XTH6_ARATH^XTH6_ARATH^Q:1018-182,H:13-291^75.269%ID^E:2.4e-158^RecName: Full=Probable xyloglucan endotransglucosylase/hydrolase protein 6;^Eukaryota; Viridiplantae; Streptophyta; Embryophyta; Tracheophyta; Spermatophyta; Magnoliophyta; eudicotyledons; Gunneridae; Pentapetalae; rosids; malvids; Brassicales; Brassicaceae; Camelineae; Arabidopsis	.	TRINITY_DN22592_c0_g1::TRINITY_DN22592_c0_g1_i1::g.880155::m.880155	810-917[+]	.	.	.	.	.	.	.	.	.	.
TRINITY_DN23684_c0_g1	2.62172	7.09705e-15	9.27661e-13	2.60945	1.0897e-11	3.73465e-09	2.53236	1.85867e-05	0.00043116	TRINITY_DN23684_c0_g1_i1	ATHB7_ARATH^ATHB7_ARATH^Q:1317-757,H:38-246^44.976%ID^E:2.32e-36^RecName: Full=Homeobox-leucine zipper protein ATHB-7;^Eukaryota; Viridiplantae; Streptophyta; Embryophyta; Tracheophyta; Spermatophyta; Magnoliophyta; eudicotyledons; Gunneridae; Pentapetalae; rosids; malvids; Brassicales; Brassicaceae; Camelineae; Arabidopsis	.	TRINITY_DN23684_c0_g1::TRINITY_DN23684_c0_g1_i1::g.770238::m.770238	447-391[-]	.	.	.	.	.	.	.	.	.	.
TRINITY_DN23905_c0_g1	1.16495	0.000687026	0.00773477	1.15387	0.00208389	0.0497876	1.01601	0.00981762	0.0450221	TRINITY_DN23905_c0_g1_i1	AL7B4_ARATH^AL7B4_ARATH^Q:1685-162,H:1-508^82.48%ID^E:0^RecName: Full=Aldehyde dehydrogenase family 7 member B4;^Eukaryota; Viridiplantae; Streptophyta; Embryophyta; Tracheophyta; Spermatophyta; Magnoliophyta; eudicotyledons; Gunneridae; Pentapetalae; rosids; malvids; Brassicales; Brassicaceae; Camelineae; Arabidopsis	.	TRINITY_DN23905_c0_g1::TRINITY_DN23905_c0_g1_i1::g.199131::m.199131	215-277[+]	.	.	.	.	.	.	.	.	.	.
TRINITY_DN24531_c0_g1	1.19258	0.000306729	0.00401207	1.18683	0.001141	0.0314337	1.17256	0.00321737	0.0199572	TRINITY_DN24531_c0_g1_i1	CAB25_ARATH^CAB25_ARATH^Q:270-1022,H:1-238^37.313%ID^E:1.19e-35^RecName: Full=Calmodulin-binding protein 25 {ECO:0000303|PubMed:15086802};^Eukaryota; Viridiplantae; Streptophyta; Embryophyta; Tracheophyta; Spermatophyta; Magnoliophyta; eudicotyledons; Gunneridae; Pentapetalae; rosids; malvids; Brassicales; Brassicaceae; Camelineae; Arabidopsis	.	TRINITY_DN24531_c0_g1::TRINITY_DN24531_c0_g1_i1::g.1649609::m.1649609	921-763[-]	.	.	.	.	.	.	.	.	.	.
TRINITY_DN25103_c0_g1	1.25424	6.80393e-05	0.00112333	1.26232	0.000369858	0.0131177	1.09051	0.00639611	0.0329385	TRINITY_DN25103_c0_g1_i1	AP2L1_ARATH^AP2L1_ARATH^Q:135-743,H:26-228^78.818%ID^E:1.29e-89^RecName: Full=AP2-like ethylene-responsive transcription factor At1g16060;^Eukaryota; Viridiplantae; Streptophyta; Embryophyta; Tracheophyta; Spermatophyta; Magnoliophyta; eudicotyledons; Gunneridae; Pentapetalae; rosids; malvids; Brassicales; Brassicaceae; Camelineae; Arabidopsis	.	TRINITY_DN25103_c0_g1::TRINITY_DN25103_c0_g1_i1::g.241389::m.241389	166-104[-]	.	.	.	.	.	.	.	.	.	.
TRINITY_DN26316_c0_g1	2.8277	9.17739e-10	5.13244e-08	2.83474	3.14217e-08	4.58743e-06	2.30323	0.00470469	0.0263775	TRINITY_DN26316_c0_g1_i2	.	.	TRINITY_DN26316_c0_g1::TRINITY_DN26316_c0_g1_i2::g.5312::m.5312	207-245[+]	.	.	.	.	.	.	.	.	.	.
TRINITY_DN27543_c0_g2	1.18237	0.000633165	0.00723648	1.19431	0.00095166	0.0272156	1.02451	0.00880151	0.0415178	TRINITY_DN27543_c0_g2_i1	PROD2_ARATH^PROD2_ARATH^Q:73-990,H:169-474^61.564%ID^E:4.75e-141^RecName: Full=Proline dehydrogenase 2, mitochondrial;^Eukaryota; Viridiplantae; Streptophyta; Embryophyta; Tracheophyta; Spermatophyta; Magnoliophyta; eudicotyledons; Gunneridae; Pentapetalae; rosids; malvids; Brassicales; Brassicaceae; Camelineae; Arabidopsis	.	TRINITY_DN27543_c0_g2::TRINITY_DN27543_c0_g2_i1::g.1370378::m.1370378	147-281[+]	.	.	.	.	.	.	.	.	.	.
TRINITY_DN28056_c0_g1	2.6282	1.39467e-17	2.54236e-15	2.62049	2.16267e-13	1.02731e-10	2.58884	6.63832e-07	3.74048e-05	TRINITY_DN28056_c0_g1_i1	ATHB7_ARATH^ATHB7_ARATH^Q:592-861,H:32-121^62.222%ID^E:7.73e-30^RecName: Full=Homeobox-leucine zipper protein ATHB-7;^Eukaryota; Viridiplantae; Streptophyta; Embryophyta; Tracheophyta; Spermatophyta; Magnoliophyta; eudicotyledons; Gunneridae; Pentapetalae; rosids; malvids; Brassicales; Brassicaceae; Camelineae; Arabidopsis	.	TRINITY_DN28056_c0_g1::TRINITY_DN28056_c0_g1_i1::g.171105::m.171105	2-43[+]	.	.	.	.	.	.	.	.	.	.
TRINITY_DN28056_c0_g3	2.06842	4.74392e-07	1.45273e-05	2.0496	5.45699e-06	0.000403361	2.17583	0.000192542	0.00249035	TRINITY_DN28056_c0_g3_i1	ATHB7_ARATH^ATHB7_ARATH^Q:544-879,H:12-126^53.448%ID^E:5.8e-31^RecName: Full=Homeobox-leucine zipper protein ATHB-7;^Eukaryota; Viridiplantae; Streptophyta; Embryophyta; Tracheophyta; Spermatophyta; Magnoliophyta; eudicotyledons; Gunneridae; Pentapetalae; rosids; malvids; Brassicales; Brassicaceae; Camelineae; Arabidopsis	.	TRINITY_DN28056_c0_g3::TRINITY_DN28056_c0_g3_i1::g.171155::m.171155	999-958[-]	.	.	.	.	.	.	.	.	.	.
TRINITY_DN28071_c0_g2	1.33499	0.000127314	0.0019166	1.32038	0.000608508	0.0193652	1.44094	0.000941524	0.00810028	TRINITY_DN28071_c0_g2_i1	MYB88_ARATH^MYB88_ARATH^Q:14-325,H:377-484^50.459%ID^E:5.08e-21^RecName: Full=Transcription factor MYB88 {ECO:0000303|PubMed:9839469};^Eukaryota; Viridiplantae; Streptophyta; Embryophyta; Tracheophyta; Spermatophyta; Magnoliophyta; eudicotyledons; Gunneridae; Pentapetalae; rosids; malvids; Brassicales; Brassicaceae; Camelineae; Arabidopsis	.	TRINITY_DN28071_c0_g2::TRINITY_DN28071_c0_g2_i1::g.170110::m.170110	1024-896[-]	.	.	.	.	.	.	.	.	.	.
TRINITY_DN2812_c0_g1	1.19029	4.5631e-08	1.78682e-06	1.19626	1.50648e-05	0.000953683	1.17923	1.93549e-05	0.000443968	TRINITY_DN2812_c0_g1_i1	P2C37_ARATH^P2C37_ARATH^Q:183-1115,H:1-305^46.547%ID^E:1.39e-63^RecName: Full=Protein phosphatase 2C 37;^Eukaryota; Viridiplantae; Streptophyta; Embryophyta; Tracheophyta; Spermatophyta; Magnoliophyta; eudicotyledons; Gunneridae; Pentapetalae; rosids; malvids; Brassicales; Brassicaceae; Camelineae; Arabidopsis`P2C37_ARATH^P2C37_ARATH^Q:1150-1410,H:260-346^87.356%ID^E:2.83e-44^RecName: Full=Protei…	.	TRINITY_DN2812_c0_g1::TRINITY_DN2812_c0_g1_i1::g.430020::m.430020	979-737[-]	.	.	.	.	.	.	.	.	.	.
TRINITY_DN28154_c0_g1	2.12702	1.07631e-05	0.000228959	2.11903	4.49293e-05	0.00240478	3.06328	0.00177648	0.0130244	TRINITY_DN28154_c0_g1_i1	AKT1_ARATH^AKT1_ARATH^Q:336-2939,H:19-856^61.741%ID^E:0^RecName: Full=Potassium channel AKT1;^Eukaryota; Viridiplantae; Streptophyta; Embryophyta; Tracheophyta; Spermatophyta; Magnoliophyta; eudicotyledons; Gunneridae; Pentapetalae; rosids; malvids; Brassicales; Brassicaceae; Camelineae; Arabidopsis	.	TRINITY_DN28154_c0_g1::TRINITY_DN28154_c0_g1_i1::g.1800493::m.1800493	3411-3446[+]	.	.	.	.	.	.	.	.	.	.
TRINITY_DN29717_c0_g2	2.33385	2.8847e-17	5.05002e-15	2.32519	3.70744e-12	1.38848e-09	2.26826	1.424e-06	6.62415e-05	TRINITY_DN29717_c0_g2_i1	ATHB7_ARATH^ATHB7_ARATH^Q:478-1158,H:38-246^40.161%ID^E:6.83e-36^RecName: Full=Homeobox-leucine zipper protein ATHB-7;^Eukaryota; Viridiplantae; Streptophyta; Embryophyta; Tracheophyta; Spermatophyta; Magnoliophyta; eudicotyledons; Gunneridae; Pentapetalae; rosids; malvids; Brassicales; Brassicaceae; Camelineae; Arabidopsis	.	TRINITY_DN29717_c0_g2::TRINITY_DN29717_c0_g2_i1::g.128852::m.128852	506-339[-]	.	.	.	.	.	.	.	.	.	.
TRINITY_DN29717_c0_g4	2.21803	2.71496e-26	1.34221e-23	2.21381	2.77507e-16	2.3435e-13	2.23395	1.65165e-09	4.15111e-07	TRINITY_DN29717_c0_g4_i1	ATHB7_ARATH^ATHB7_ARATH^Q:478-1038,H:38-246^44.976%ID^E:1.68e-36^RecName: Full=Homeobox-leucine zipper protein ATHB-7;^Eukaryota; Viridiplantae; Streptophyta; Embryophyta; Tracheophyta; Spermatophyta; Magnoliophyta; eudicotyledons; Gunneridae; Pentapetalae; rosids; malvids; Brassicales; Brassicaceae; Camelineae; Arabidopsis	.	TRINITY_DN29717_c0_g4::TRINITY_DN29717_c0_g4_i1::g.128911::m.128911	1315-1247[-]	.	.	.	.	.	.	.	.	.	.
TRINITY_DN30548_c0_g2	1.6449	1.79595e-07	6.13511e-06	1.64361	1.07231e-06	9.96037e-05	1.43298	0.00039881	0.00428621	TRINITY_DN30548_c0_g2_i1	CER1_ARATH^CER1_ARATH^Q:121-1968,H:1-623^62.921%ID^E:0^RecName: Full=Very-long-chain aldehyde decarbonylase CER1 {ECO:0000305};^Eukaryota; Viridiplantae; Streptophyta; Embryophyta; Tracheophyta; Spermatophyta; Magnoliophyta; eudicotyledons; Gunneridae; Pentapetalae; rosids; malvids; Brassicales; Brassicaceae; Camelineae; Arabidopsis	.	TRINITY_DN30548_c0_g2::TRINITY_DN30548_c0_g2_i1::g.2316122::m.2316122	2363-2253[-]	.	.	.	.	.	.	.	.	.	.
TRINITY_DN70051_c0_g1	1.63234	2.05392e-07	6.92449e-06	1.62965	4.38077e-06	0.000335123	1.57454	0.000215433	0.00270239	TRINITY_DN70051_c0_g1_i1	NFD4_ARATH^NFD4_ARATH^Q:238-513,H:43-134^38.043%ID^E:3e-08^RecName: Full=Protein NUCLEAR FUSION DEFECTIVE 4 {ECO:0000303|PubMed:16698901};^Eukaryota; Viridiplantae; Streptophyta; Embryophyta; Tracheophyta; Spermatophyta; Magnoliophyta; eudicotyledons; Gunneridae; Pentapetalae; rosids; malvids; Brassicales; Brassicaceae; Camelineae; Arabidopsis	.	TRINITY_DN70051_c0_g1::TRINITY_DN70051_c0_g1_i1::g.587830::m.587830	1-48[+]	.	.	.	.	.	.	.	.	.	.
TRINITY_DN33120_c0_g3	1.25945	7.10041e-15	9.27661e-13	1.26593	2.93441e-08	4.32318e-06	1.25645	2.74887e-08	3.27754e-06	TRINITY_DN33120_c0_g3_i1	H4_SOYBN^H4_SOYBN^Q:156-389,H:22-99^100%ID^E:7.85e-48^RecName: Full=Histone H4;^Eukaryota; Viridiplantae; Streptophyta; Embryophyta; Tracheophyta; Spermatophyta; Magnoliophyta; eudicotyledons; Gunneridae; Pentapetalae; rosids; fabids; Fabales; Fabaceae; Papilionoideae; 50 kb inversion clade; NPAAA clade; indigoferoid/millettioid clade; Phaseoleae; Glycine; Soja	.	TRINITY_DN33120_c0_g3::TRINITY_DN33120_c0_g3_i1::g.61095::m.61095	286-339[+]	.	.	.	.	.	.	.	.	.	.
TRINITY_DN33710_c0_g2	1.69941	7.23763e-05	0.00118543	1.67795	0.000215147	0.00848284	1.59746	0.00275248	0.0178243	TRINITY_DN33710_c0_g2_i1	CRPM4_ARATH^CRPM4_ARATH^Q:556-452,H:60-94^74.286%ID^E:3.49e-20^RecName: Full=Cold-regulated 413 plasma membrane protein 4;^Eukaryota; Viridiplantae; Streptophyta; Embryophyta; Tracheophyta; Spermatophyta; Magnoliophyta; eudicotyledons; Gunneridae; Pentapetalae; rosids; malvids; Brassicales; Brassicaceae; Camelineae; Arabidopsis`CRPM4_ARATH^CRPM4_ARATH^Q:175-56,H:120-159^47.5%ID^E:3.49e-20^RecName…	.	TRINITY_DN33710_c0_g2::TRINITY_DN33710_c0_g2_i1::g.886538::m.886538	190-2[-]	CRPM2_ARATH^CRPM2_ARATH^Q:6-47,H:121-162^61.905%ID^E:1.13e-12^RecName: Full=Cold-regulated 413 plasma membrane protein 2;^Eukaryota; Viridiplantae; Streptophyta; Embryophyta; Tracheophyta; Spermatophyta; Magnoliophyta; eudicotyledons; Gunneridae; Pentapetalae; rosids; malvids; Brassicales; Brassicaceae; Camelineae; Arabidopsis	PF05562.11^WCOR413^Cold acclimation protein WCOR413^6-47^E:9.6e-14	.	ExpAA=26.90^PredHel=1^Topology=o31-48i	ENOG4111SCF^Cold acclimation protein	KEGG:ath:AT3G50830	GO:0016021^cellular_component^integral component of membrane`GO:0005886^cellular_component^plasma membrane`GO:0005774^cellular_component^vacuolar membrane	.	.	.
TRINITY_DN33838_c0_g2	2.94698	5.28868e-05	0.000905081	2.87983	9.32712e-05	0.00436006	3.9545	0.00016565	0.00222576	TRINITY_DN33838_c0_g2_i1	RGLG2_ARATH^RGLG2_ARATH^Q:407-610,H:90-157^80.882%ID^E:1.26e-30^RecName: Full=E3 ubiquitin-protein ligase RGLG2 {ECO:0000305};^Eukaryota; Viridiplantae; Streptophyta; Embryophyta; Tracheophyta; Spermatophyta; Magnoliophyta; eudicotyledons; Gunneridae; Pentapetalae; rosids; malvids; Brassicales; Brassicaceae; Camelineae; Arabidopsis	.	TRINITY_DN33838_c0_g2::TRINITY_DN33838_c0_g2_i1::g.1109889::m.1109889	315-139[-]	.	.	.	.	.	.	.	.	.	.
TRINITY_DN37779_c2_g1	1.45632	2.9711e-08	1.22404e-06	1.4664	3.69456e-06	0.000289309	1.33927	0.00014395	0.00200036	TRINITY_DN37779_c2_g1_i1	AFP2_ARATH^AFP2_ARATH^Q:3663-3890,H:273-348^72.368%ID^E:1.93e-31^RecName: Full=Ninja-family protein AFP2;^Eukaryota; Viridiplantae; Streptophyta; Embryophyta; Tracheophyta; Spermatophyta; Magnoliophyta; eudicotyledons; Gunneridae; Pentapetalae; rosids; malvids; Brassicales; Brassicaceae; Camelineae; Arabidopsis	.	TRINITY_DN37779_c2_g1::TRINITY_DN37779_c2_g1_i1::g.663282::m.663282	4432-4403[-]	.	.	.	.	.	.	.	.	.	.
TRINITY_DN37779_c2_g2	3.52777	8.34e-06	0.000182826	3.5053	5.39925e-06	0.000400618	3.48886	0.0079329	0.0385585	TRINITY_DN37779_c2_g2_i1	AFP2_ARATH^AFP2_ARATH^Q:284-511,H:273-348^72.368%ID^E:6.04e-33^RecName: Full=Ninja-family protein AFP2;^Eukaryota; Viridiplantae; Streptophyta; Embryophyta; Tracheophyta; Spermatophyta; Magnoliophyta; eudicotyledons; Gunneridae; Pentapetalae; rosids; malvids; Brassicales; Brassicaceae; Camelineae; Arabidopsis	.	TRINITY_DN37779_c2_g2::TRINITY_DN37779_c2_g2_i1::g.663471::m.663471	1301-1227[-]	.	.	.	.	.	.	.	.	.	.
TRINITY_DN38574_c0_g1	2.06695	7.69702e-12	6.13746e-10	2.06852	5.70743e-09	1.02138e-06	2.00188	3.02508e-05	0.00062943	TRINITY_DN38574_c0_g1_i2	ZIFL1_ARATH^ZIFL1_ARATH^Q:264-1679,H:9-475^62.156%ID^E:0^RecName: Full=Protein ZINC INDUCED FACILITATOR-LIKE 1;^Eukaryota; Viridiplantae; Streptophyta; Embryophyta; Tracheophyta; Spermatophyta; Magnoliophyta; eudicotyledons; Gunneridae; Pentapetalae; rosids; malvids; Brassicales; Brassicaceae; Camelineae; Arabidopsis	.	TRINITY_DN38574_c0_g1::TRINITY_DN38574_c0_g1_i2::g.399109::m.399109	1513-1340[-]	.	.	.	.	.	.	.	.	.	.
TRINITY_DN38574_c0_g2	1.6862	2.46821e-14	2.93888e-12	1.69156	3.35673e-09	6.38748e-07	1.63862	2.72143e-06	0.000105402	TRINITY_DN38574_c0_g2_i1	ZIFL1_ARATH^ZIFL1_ARATH^Q:264-1679,H:9-475^63.636%ID^E:0^RecName: Full=Protein ZINC INDUCED FACILITATOR-LIKE 1;^Eukaryota; Viridiplantae; Streptophyta; Embryophyta; Tracheophyta; Spermatophyta; Magnoliophyta; eudicotyledons; Gunneridae; Pentapetalae; rosids; malvids; Brassicales; Brassicaceae; Camelineae; Arabidopsis	.	TRINITY_DN38574_c0_g2::TRINITY_DN38574_c0_g2_i1::g.399152::m.399152	1432-1340[-]	.	.	.	.	.	.	.	.	.	.
TRINITY_DN39476_c0_g5	2.92037	2.42737e-12	2.11273e-10	2.90242	5.22306e-10	1.21376e-07	2.89734	6.10508e-05	0.00105794	TRINITY_DN39476_c0_g5_i4	SRK2I_ARATH^SRK2I_ARATH^Q:219-1178,H:14-328^75.312%ID^E:9.76e-169^RecName: Full=Serine/threonine-protein kinase SRK2I;^Eukaryota; Viridiplantae; Streptophyta; Embryophyta; Tracheophyta; Spermatophyta; Magnoliophyta; eudicotyledons; Gunneridae; Pentapetalae; rosids; malvids; Brassicales; Brassicaceae; Camelineae; Arabidopsis	.	TRINITY_DN39476_c0_g5::TRINITY_DN39476_c0_g5_i4::g.1045336::m.1045336	1377-1285[-]	.	.	.	.	.	.	.	.	.	.
TRINITY_DN40939_c0_g1	1.72757	1.69879e-23	6.1035e-21	1.73432	2.60408e-12	9.95454e-10	1.69329	5.51902e-09	9.73772e-07	TRINITY_DN40939_c0_g1_i1	SLAH3_ARATH^SLAH3_ARATH^Q:541-2145,H:89-626^58.633%ID^E:0^RecName: Full=S-type anion channel SLAH3;^Eukaryota; Viridiplantae; Streptophyta; Embryophyta; Tracheophyta; Spermatophyta; Magnoliophyta; eudicotyledons; Gunneridae; Pentapetalae; rosids; malvids; Brassicales; Brassicaceae; Camelineae; Arabidopsis	.	TRINITY_DN40939_c0_g1::TRINITY_DN40939_c0_g1_i1::g.929211::m.929211	1359-1436[+]	.	.	.	.	.	.	.	.	.	.
TRINITY_DN49632_c0_g1	1.3272	1.47831e-09	7.9439e-08	1.32324	5.45907e-07	5.56705e-05	1.28481	3.89282e-06	0.00013586	TRINITY_DN49632_c0_g1_i1	AL7B4_ARATH^AL7B4_ARATH^Q:203-1726,H:1-508^82.48%ID^E:0^RecName: Full=Aldehyde dehydrogenase family 7 member B4;^Eukaryota; Viridiplantae; Streptophyta; Embryophyta; Tracheophyta; Spermatophyta; Magnoliophyta; eudicotyledons; Gunneridae; Pentapetalae; rosids; malvids; Brassicales; Brassicaceae; Camelineae; Arabidopsis	.	TRINITY_DN49632_c0_g1::TRINITY_DN49632_c0_g1_i1::g.2290626::m.2290626	1756-1703[-]	.	.	.	.	.	.	.	.	.	.
TRINITY_DN50318_c0_g1	1.75873	0.000136082	0.00202248	1.75194	0.000220576	0.00866516	1.41391	0.0110119	0.0489031	TRINITY_DN50318_c0_g1_i1	ECP44_DAUCA^ECP44_DAUCA^Q:295-906,H:19-200^43.269%ID^E:6.49e-08^RecName: Full=Phosphoprotein ECPP44;^Eukaryota; Viridiplantae; Streptophyta; Embryophyta; Tracheophyta; Spermatophyta; Magnoliophyta; eudicotyledons; Gunneridae; Pentapetalae; asterids; campanulids; Apiales; Apiaceae; Apioideae; Scandiceae; Daucinae; Daucus; Daucus sect. Daucus	.	TRINITY_DN50318_c0_g1::TRINITY_DN50318_c0_g1_i1::g.252579::m.252579	635-739[+]	.	.	.	.	.	.	.	.	.	.
TRINITY_DN50762_c0_g1	1.25675	0.000358052	0.00456594	1.26907	0.00121355	0.0329131	1.10188	0.0101448	0.046065	TRINITY_DN50762_c0_g1_i1	RAP24_ARATH^RAP24_ARATH^Q:2-574,H:158-332^51.546%ID^E:2.64e-44^RecName: Full=Ethylene-responsive transcription factor RAP2-4;^Eukaryota; Viridiplantae; Streptophyta; Embryophyta; Tracheophyta; Spermatophyta; Magnoliophyta; eudicotyledons; Gunneridae; Pentapetalae; rosids; malvids; Brassicales; Brassicaceae; Camelineae; Arabidopsis	.	TRINITY_DN50762_c0_g1::TRINITY_DN50762_c0_g1_i1::g.2363437::m.2363437	225-332[+]	.	.	.	.	.	.	.	.	.	.
TRINITY_DN54306_c0_g1	2.41966	7.24858e-11	4.99376e-09	2.40145	8.30136e-09	1.41783e-06	2.55251	5.65332e-05	0.000997972	TRINITY_DN54306_c0_g1_i1	ZIFL1_ARATH^ZIFL1_ARATH^Q:4-129,H:434-475^76.19%ID^E:4.48e-08^RecName: Full=Protein ZINC INDUCED FACILITATOR-LIKE 1;^Eukaryota; Viridiplantae; Streptophyta; Embryophyta; Tracheophyta; Spermatophyta; Magnoliophyta; eudicotyledons; Gunneridae; Pentapetalae; rosids; malvids; Brassicales; Brassicaceae; Camelineae; Arabidopsis	.	TRINITY_DN54306_c0_g1::TRINITY_DN54306_c0_g1_i1::g.1334360::m.1334360	2-61[+]	.	.	.	.	.	.	.	.	.	.
TRINITY_DN55489_c0_g1	2.6114	1.51628e-08	6.65496e-07	2.61899	3.1354e-07	3.41868e-05	2.12968	0.0067387	0.0341976	TRINITY_DN55489_c0_g1_i1	PROD2_ARATH^PROD2_ARATH^Q:2-448,H:326-475^66%ID^E:2.65e-68^RecName: Full=Proline dehydrogenase 2, mitochondrial;^Eukaryota; Viridiplantae; Streptophyta; Embryophyta; Tracheophyta; Spermatophyta; Magnoliophyta; eudicotyledons; Gunneridae; Pentapetalae; rosids; malvids; Brassicales; Brassicaceae; Camelineae; Arabidopsis	.	TRINITY_DN55489_c0_g1::TRINITY_DN55489_c0_g1_i1::g.1813324::m.1813324	395-342[-]	.	.	.	.	.	.	.	.	.	.
TRINITY_DN59321_c0_g1	1.11461	6.1148e-05	0.00102545	1.11571	0.000325903	0.0118101	1.03042	0.000808111	0.00727238	TRINITY_DN59321_c0_g1_i1	ANXD4_ARATH^ANXD4_ARATH^Q:113-1060,H:1-319^49.383%ID^E:1.08e-99^RecName: Full=Annexin D4;^Eukaryota; Viridiplantae; Streptophyta; Embryophyta; Tracheophyta; Spermatophyta; Magnoliophyta; eudicotyledons; Gunneridae; Pentapetalae; rosids; malvids; Brassicales; Brassicaceae; Camelineae; Arabidopsis	.	TRINITY_DN59321_c0_g1::TRINITY_DN59321_c0_g1_i1::g.803862::m.803862	967-824[-]	.	.	.	.	.	.	.	.	.	.
TRINITY_DN63076_c0_g1	3.5815	3.58769e-06	8.69445e-05	3.46806	5.07476e-06	0.000379011	3.49596	0.00123681	0.00991238	TRINITY_DN63076_c0_g1_i1	GOLS2_ARATH^GOLS2_ARATH^Q:191-493,H:20-120^87.129%ID^E:4.7e-59^RecName: Full=Galactinol synthase 2;^Eukaryota; Viridiplantae; Streptophyta; Embryophyta; Tracheophyta; Spermatophyta; Magnoliophyta; eudicotyledons; Gunneridae; Pentapetalae; rosids; malvids; Brassicales; Brassicaceae; Camelineae; Arabidopsis	.	TRINITY_DN63076_c0_g1::TRINITY_DN63076_c0_g1_i1::g.44483::m.44483	315-362[+]	.	.	.	.	.	.	.	.	.	.
TRINITY_DN78231_c0_g1	1.31441	1.97892e-17	3.53443e-15	1.31808	4.31093e-09	8.00285e-07	1.29821	9.6718e-09	1.522e-06	TRINITY_DN78231_c0_g1_i1	XTH6_ARATH^XTH6_ARATH^Q:176-1012,H:13-291^75.269%ID^E:1.24e-157^RecName: Full=Probable xyloglucan endotransglucosylase/hydrolase protein 6;^Eukaryota; Viridiplantae; Streptophyta; Embryophyta; Tracheophyta; Spermatophyta; Magnoliophyta; eudicotyledons; Gunneridae; Pentapetalae; rosids; malvids; Brassicales; Brassicaceae; Camelineae; Arabidopsis	.	TRINITY_DN78231_c0_g1::TRINITY_DN78231_c0_g1_i1::g.444649::m.444649	144-103[-]	.	.	.	.	.	.	.	.	.	.
TRINITY_DN89546_c0_g1	2.41673	1.16105e-17	2.14818e-15	2.41468	2.51309e-13	1.16382e-10	2.35951	2.11619e-07	1.58726e-05	TRINITY_DN89546_c0_g1_i1	ATHB7_ARATH^ATHB7_ARATH^Q:202-891,H:34-258^41.079%ID^E:1.43e-41^RecName: Full=Homeobox-leucine zipper protein ATHB-7;^Eukaryota; Viridiplantae; Streptophyta; Embryophyta; Tracheophyta; Spermatophyta; Magnoliophyta; eudicotyledons; Gunneridae; Pentapetalae; rosids; malvids; Brassicales; Brassicaceae; Camelineae; Arabidopsis	.	TRINITY_DN89546_c0_g1::TRINITY_DN89546_c0_g1_i1::g.1667073::m.1667073	817-764[-]	.	.	.	.	.	.	.	.	.	.
TRINITY_DN9363_c0_g1	1.52713	0.00081228	0.00884364	1.51483	0.00155957	0.0399272	1.35049	0.0105241	0.0472447	TRINITY_DN9363_c0_g1_i1	XTH6_ARATH^XTH6_ARATH^Q:263-346,H:66-93^85.714%ID^E:2.61e-08^RecName: Full=Probable xyloglucan endotransglucosylase/hydrolase protein 6;^Eukaryota; Viridiplantae; Streptophyta; Embryophyta; Tracheophyta; Spermatophyta; Magnoliophyta; eudicotyledons; Gunneridae; Pentapetalae; rosids; malvids; Brassicales; Brassicaceae; Camelineae; Arabidopsis	.	TRINITY_DN9363_c0_g1::TRINITY_DN9363_c0_g1_i1::g.700971::m.700971	95-24[-]	.	.	.	.	.	.	.	.	.	.

## Sheet: GO0010119 Regul of stomatal mov
GO.ID	Term	Annotated	Significant	Expected	elimFisher	q_value
GO:0010119	regulation of stomatal movement	226	18	3.92	1.0e-07	1.79886982857184e-06
#gene_id	DeSeq2	pvalue	edgeR	pValue	limma		sprot_Top_BLASTX_hit		RNAMMER	prot_id	prot_coords	sprot_Top_BLASTP_hit	Pfam	SignalP	TmHMM	eggnog	Kegg	gene_ontology_blast	gene_ontology_pfam	transcript	peptide
TRINITY_DN1383_c0_g1	2.21213	3.63193e-15	2.20305	9.68836e-12	2.17547	5.34733e-07	BCA1_ARATH	Beta carbonic anhydrase 1, chloroplastic	.	TRINITY_DN1383_c0_g1::TRINITY_DN1383_c0_g1_i1::g.953477::m.953477	572-426[-]	.	.	.	.	.	.	.	.	.	.
TRINITY_DN1383_c0_g2	2.32847	4.20035e-11	2.32509	7.83572e-09	2.50635	6.6305e-06	BCA1_ARATH	Beta carbonic anhydrase 1, chloroplastic	.	TRINITY_DN1383_c0_g2::TRINITY_DN1383_c0_g2_i1::g.953501::m.953501	575-622[+]	.	.	.	.	.	.	.	.	.	.
TRINITY_DN1383_c0_g4	2.10132	9.88718e-14	2.09243	5.0068e-11	2.02582	1.09478e-06	BCA1_ARATH	Beta carbonic anhydrase 1, chloroplastic	.	TRINITY_DN1383_c0_g4::TRINITY_DN1383_c0_g4_i1::g.953528::m.953528	675-118[-]	.	.	.	ExpAA=28.09^PredHel=1^Topology=o161-183i	.	.	.	.	.	.
TRINITY_DN1383_c0_g8	2.28039	1.16924e-05	2.27027	4.63277e-05	3.01197	0.00243608	BCA1_ARATH	Beta carbonic anhydrase 1, chloroplastic	.	TRINITY_DN1383_c0_g8::TRINITY_DN1383_c0_g8_i1::g.953598::m.953598	2-190[+]	.	.	.	.	.	.	.	.	.	.
TRINITY_DN16509_c0_g3	2.33618	1.27488e-07	2.31973	1.60065e-06	2.2388	0.00122128	BCA1_ARATH	Beta carbonic anhydrase 1, chloroplastic	.	TRINITY_DN16509_c0_g3::TRINITY_DN16509_c0_g3_i1::g.1374702::m.1374702	1004-1042[+]	.	.	.	.	.	.	.	.	.	.
TRINITY_DN16509_c0_g1	2.58753	8.61099e-05	2.55764	0.000214562	3.44349	0.00116703	BCA2_ARATH	Beta carbonic anhydrase 2, chloroplastic	.	TRINITY_DN16509_c0_g1::TRINITY_DN16509_c0_g1_i1::g.1374659::m.1374659	301-56[-]	.	.	.	ExpAA=19.99^PredHel=1^Topology=o46-63i	.	.	.	.	.	.
TRINITY_DN1383_c0_g3	2.65394	5.0509e-28	2.65248	6.38816e-19	2.57855	1.5932e-09	BCA2_ARATH	Beta carbonic anhydrase 2, chloroplastic	.	TRINITY_DN1383_c0_g3::TRINITY_DN1383_c0_g3_i1::g.953518::m.953518	305-237[-]	.	.	.	.	.	.	.	.	.	.
TRINITY_DN38373_c0_g1	1.6349	1.4918e-05	1.62964	6.41761e-05	1.45629	0.00281706	CAH2_FLALI	Carbonic anhydrase 2	.	TRINITY_DN38373_c0_g1::TRINITY_DN38373_c0_g1_i1::g.863429::m.863429	1025-951[-]	.	.	.	.	.	.	.	.	.	.
TRINITY_DN2812_c0_g1	1.19029	4.5631e-08	1.19626	1.50648e-05	1.17923	1.93549e-05	P2C37_ARATH	Protein phosphatase 2C 37	.	TRINITY_DN2812_c0_g1::TRINITY_DN2812_c0_g1_i1::g.430020::m.430020	979-737[-]	.	.	.	.	.	.	.	.	.	.
TRINITY_DN30187_c0_g1	1.91824	1.30433e-08	1.92679	2.15428e-07	1.66155	0.000208141	P2C56_ARATH	Protein phosphatase 2C 56	.	TRINITY_DN30187_c0_g1::TRINITY_DN30187_c0_g1_i1::g.402840::m.402840	570-656[+]	.	.	.	.	.	.	.	.	.	.
TRINITY_DN30187_c0_g2	2.01558	8.42757e-11	2.02493	2.60516e-08	1.90369	9.84442e-05	P2C56_ARATH	Protein phosphatase 2C 56	.	TRINITY_DN30187_c0_g2::TRINITY_DN30187_c0_g2_i1::g.402895::m.402895	101-51[-]	.	.	.	.	.	.	.	.	.	.
TRINITY_DN28154_c0_g1	2.12702	1.07631e-05	2.11903	4.49293e-05	3.06328	0.00177648	AKT1_ARATH	Potassium channel AKT1	.	TRINITY_DN28154_c0_g1::TRINITY_DN28154_c0_g1_i1::g.1800493::m.1800493	3411-3446[+]	.	.	.	.	.	.	.	.	.	.
TRINITY_DN68370_c0_g3	1.37945	1.42108e-20	1.37935	5.37078e-10	1.36904	3.10535e-09	NHX2_ARATH	Sodium/hydrogen exchanger 2	.	TRINITY_DN68370_c0_g3::TRINITY_DN68370_c0_g3_i1::g.243197::m.243197	3-65[+]	.	.	.	.	.	.	.	.	.	.
TRINITY_DN31421_c0_g1	2.13359	3.27119e-08	2.13811	6.1261e-07	1.97234	0.000707367	MYB61_ARATH	Transcription factor MYB61	.	TRINITY_DN31421_c0_g1::TRINITY_DN31421_c0_g1_i1::g.2109988::m.2109988	1238-1182[-]	.	.	.	.	.	.	.	.	.	.
TRINITY_DN38574_c0_g1	2.06695	7.69702e-12	2.06852	5.70743e-09	2.00188	3.02508e-05	ZIFL1_ARATH	Protein ZINC INDUCED FACILITATOR-LIKE 1	.	TRINITY_DN38574_c0_g1::TRINITY_DN38574_c0_g1_i2::g.399109::m.399109	1513-1340[-]	.	.	.	.	.	.	.	.	.	.
TRINITY_DN38574_c0_g2	1.6862	2.46821e-14	1.69156	3.35673e-09	1.63862	2.72143e-06	ZIFL1_ARATH	Protein ZINC INDUCED FACILITATOR-LIKE 1	.	TRINITY_DN38574_c0_g2::TRINITY_DN38574_c0_g2_i1::g.399152::m.399152	1432-1340[-]	.	.	.	.	.	.	.	.	.	.
TRINITY_DN54306_c0_g1	2.41966	7.24858e-11	2.40145	8.30136e-09	2.55251	5.65332e-05	ZIFL1_ARATH	Protein ZINC INDUCED FACILITATOR-LIKE 1	.	TRINITY_DN54306_c0_g1::TRINITY_DN54306_c0_g1_i1::g.1334360::m.1334360	2-61[+]	.	.	.	.	.	.	.	.	.	.
TRINITY_DN39476_c0_g5	2.92037	2.42737e-12	2.90242	5.22306e-10	2.89734	6.10508e-05	SRK2I_ARATH	Serine/threonine-protein kinase SRK2I	.	TRINITY_DN39476_c0_g5::TRINITY_DN39476_c0_g5_i4::g.1045336::m.1045336	1377-1285[-]	.	.	.	.	.	.	.	.	.	.

## Sheet: GO0010411_Xylogl met proces
GO.ID	Term	Annotated	Significant	Expected	elimFisher	q_value
GO:0010411	xyloglucan metabolic process	126	13	2.19	3.3e-07	4.74901634742966e-06
#gene_id	DeSeq2	p value	edgeR	p value	limma	p value	Annoted gene	Description
TRINITY_DN22918_c0_g3	3.17542	2.04284e-26	3.16641	4.6922e-18	3.30601	3.43373e-09	XTH2_SOYBN	Xyloglucan endotransglucosylase/hydrolase 2				.
TRINITY_DN22592_c0_g1	2.00999	1.64978e-05	1.97964	4.63903e-05	1.86085	0.00228674	XTH6_ARATH	Probable xyloglucan endotransglucosylase/hydrolase protein 6				.
TRINITY_DN78231_c0_g1	1.31441	1.97892e-17	1.31808	4.31093e-09	1.29821	9.6718e-09	XTH6_ARATH	Probable xyloglucan endotransglucosylase/hydrolase protein 6				.
TRINITY_DN9363_c0_g1	1.52713	0.00081228	1.51483	0.00155957	1.35049	0.0105241	XTH6_ARATH	Probable xyloglucan endotransglucosylase/hydrolase protein 6				.
TRINITY_DN69334_c0_g1	3.29923	1.77042e-05	3.25783	6.57582e-05	4.46162	0.00139711	XTH9_ARATH	Xyloglucan endotransglucosylase/hydrolase protein 9				.
TRINITY_DN16437_c0_g1	2.66021	2.41066e-07	2.60442	5.40692e-07	2.62189	0.000270261	XTH16_ARATH	Probable xyloglucan endotransglucosylase/hydrolase protein 16				.
TRINITY_DN59736_c0_g1	1.32852	2.66207e-08	1.32967	3.79274e-06	1.25359	6.24908e-05	GT18_ARATH	Xyloglucan galactosyltransferase XLT2				.
TRINITY_DN55020_c0_g1	3.09038	6.59143e-10	3.05968	1.08148e-08	2.79018	0.00249935	XTH22_ARATH	Xyloglucan endotransglucosylase/hydrolase protein 22				.
TRINITY_DN59891_c0_g1	2.28027	4.18863e-05	2.24963	0.000105993	2.09646	0.00609409	XTH23_ARATH	Probable xyloglucan endotransglucosylase/hydrolase protein 23				.
TRINITY_DN39289_c0_g2	1.70415	8.69326e-06	1.70654	3.54343e-05	1.42303	0.00547485	XTH23_ARATH	Probable xyloglucan endotransglucosylase/hydrolase protein 23				.
TRINITY_DN37011_c0_g2	4.459	2.38788e-10	4.43215	1.41741e-08	5.65922	0.000161854	XTH25_ARATH	Probable xyloglucan endotransglucosylase/hydrolase protein 25				.
TRINITY_DN37011_c0_g1	1.53449	2.92506e-05	1.54837	0.000136117	1.30893	0.00827608		.				.
TRINITY_DN22918_c0_g2	4.04156	2.99496e-16	4.00331	1.28812e-12	4.55816	1.9798e-05	XTH_WHEAT	Probable xyloglucan endotransglucosylase/hydrolase				.
GO.ID	Term	Annotated	Significant	Expected	elimFisher	q_value
GO:0016762	xyloglucan:xyloglucosyl transferase acti...	64	12	1.16	1.6e-09	1.15127669028598e-07
TRINITY_DN16437_c0_g1
TRINITY_DN22592_c0_g1
TRINITY_DN22918_c0_g2
TRINITY_DN22918_c0_g3
TRINITY_DN37011_c0_g1
TRINITY_DN37011_c0_g2
TRINITY_DN39289_c0_g2
TRINITY_DN55020_c0_g1
TRINITY_DN59891_c0_g1
TRINITY_DN69334_c0_g1
TRINITY_DN78231_c0_g1
TRINITY_DN9363_c0_g1

## Sheet: GO0010025_Wax biosynthesis
GO.ID	Term	Annotated	Significant	Expected	elimFisher	q_value
GO:0010025	wax biosynthetic process	147	12	2.55	1.1e-05	0.000131917120761935
#gene_id	DeSeq2	p value	edgeR	p value	limma	p value	Annoted gene	Description
TRINITY_DN19132_c0_g1	1.18233	8.90834e-08	1.18091	1.00195e-05	1.12249	3.08677e-05	KCS1_ARATH	3-ketoacyl-CoA synthase 1	.	TRINITY_DN19132_c0_g1::TRINITY_DN19132_c0_g1_i1::g.1489654::m.1489654	889-951[+]	.	.	.	.	.	.	.	.	.	.
TRINITY_DN29880_c0_g1	1.93223	0.000680843	1.89748	0.00117306	2.31147	0.00247264	KCS6_ARATH	3-ketoacyl-CoA synthase 6	.	TRINITY_DN29880_c0_g1::TRINITY_DN29880_c0_g1_i1::g.15774::m.15774	714-664[-]	.	.	.	.	.	.	.	.	.	.
TRINITY_DN68354_c0_g6	1.66595	1.43126e-13	1.66338	1.5132e-09	1.65111	3.05124e-07	KCS6_ARATH	3-ketoacyl-CoA synthase 6	.	TRINITY_DN68354_c0_g6::TRINITY_DN68354_c0_g6_i1::g.244873::m.244873	1442-1383[-]	.	.	.	.	.	.	.	.	.	.
TRINITY_DN75061_c0_g1	1.48204	1.44289e-05	1.48397	9.95749e-05	1.39613	0.00286274	KCS6_ARATH	3-ketoacyl-CoA synthase 6	.	TRINITY_DN75061_c0_g1::TRINITY_DN75061_c0_g1_i1::g.2176003::m.2176003	708-523[-]	.	.	.	.	.	.	.	.	.	.
TRINITY_DN49809_c0_g1	1.32977	1.43275e-32	1.33171	1.02187e-10	1.3292	4.22037e-11	KCS6_ARATH	3-ketoacyl-CoA synthase 6	.	TRINITY_DN49809_c0_g1::TRINITY_DN49809_c0_g1_i1::g.1759065::m.1759065	898-833[-]	.	.	.	.	.	.	.	.	.	.
TRINITY_DN30548_c0_g2	1.6449	1.79595e-07	1.64361	1.07231e-06	1.43298	0.00039881	CER1_ARATH	Very-long-chain aldehyde decarbonylase CER1	.	TRINITY_DN30548_c0_g2::TRINITY_DN30548_c0_g2_i1::g.2316122::m.2316122	2363-2253[-]	.	.	.	.	.	.	.	.	.	.
TRINITY_DN32970_c0_g1	2.28091	7.10941e-10	2.27032	5.40221e-08	2.23707	0.000171699	CER26_ARATH	Protein ECERIFERUM 26	.	TRINITY_DN32970_c0_g1::TRINITY_DN32970_c0_g1_i2::g.2370452::m.2370452	1057-1167[+]	.	.	.	.	.	.	.	.	.	.
TRINITY_DN39391_c2_g1	1.58193	4.5005e-10	1.59076	1.31279e-07	1.52697	1.98614e-05	WSD1_ARATH	O-acyltransferase WSD1	.	TRINITY_DN39391_c2_g1::TRINITY_DN39391_c2_g1_i2::g.2133674::m.2133674	1376-1332[-]	.	.	.	.	.	.	.	.	.	.
TRINITY_DN40136_c3_g2	2.1523	2.78489e-08	2.15535	5.49505e-07	1.8604	0.00125965	WSD1_ARATH	O-acyltransferase WSD1	.	TRINITY_DN40136_c3_g2::TRINITY_DN40136_c3_g2_i3::g.1597685::m.1597685	974-909[-]	.	.	.	.	.	.	.	.	.	.
TRINITY_DN32556_c0_g1	1.35138	6.5024e-07	1.35282	3.02431e-05	1.29497	0.000411236	SUD1_ARATH	Probable E3 ubiquitin ligase SUD1	.	TRINITY_DN32556_c0_g1::TRINITY_DN32556_c0_g1_i1::g.920375::m.920375	318-356[+]	.	.	.	.	.	.	.	.	.	.
TRINITY_DN32363_c1_g2	2.50844	5.36449e-07	2.48649	2.54164e-06	2.08406	0.00992766	C96AF_ARATH	Alkane hydroxylase MAH1	.	TRINITY_DN32363_c1_g2::TRINITY_DN32363_c1_g2_i1::g.436561::m.436561	108-73[-]	.	.	.	.	.	.	.	.	.	.
TRINITY_DN38971_c3_g1	2.18421	1.56506e-21	2.1836	2.48716e-13	2.16824	6.87271e-08	C71DA_SOYBN	Cytochrome P450 71D10	.	TRINITY_DN38971_c3_g1::TRINITY_DN38971_c3_g1_i2::g.1928649::m.1928649	1308-1340[+]	.	.	.	.	.	.	.	.	.	.

## Sheet: GO0009737_Response to ABA
	Term	Annotated	Significant	Expected	elimFisher	q_value
GO:0009737	response to abscisic acid	1403	52	24.34	3.2e-05	0.000328936
#gene_id	DeSeq2	p value	edgeR	p value	limma	p value		Description
TRINITY_DN11051_c0_g1	2.62363	2.63581e-08	2.61498	2.98275e-07	2.36735	0.00309444	ERD7_ARATH	Protein EARLY-RESPONSIVE TO DEHYDRATION 7, chloroplastic
TRINITY_DN12822_c0_g2	2.86517	2.36499e-06	2.79796	5.79492e-06	2.43746	0.00342279	ALFC2_PEA	Fructose-bisphosphate aldolase 2, chloroplastic
TRINITY_DN16293_c0_g1	2.43521	1.47717e-05	2.37316	2.43797e-05	2.59439	0.00042856	PIP22_ARATH	Aquaporin PIP2-2
TRINITY_DN17184_c0_g1	2.67429	3.92041e-12	2.66393	9.46438e-10	2.48269	0.000166356	CAR4_ARATH	Protein C2-DOMAIN ABA-RELATED 4
TRINITY_DN17184_c0_g2	2.19287	3.88986e-09	2.18202	5.97906e-08	1.93382	0.000250289	CAR4_ARATH	Protein C2-DOMAIN ABA-RELATED 4
TRINITY_DN24769_c0_g2	3.75391	3.01824e-05	3.57177	3.97318e-05	3.29898	0.0029852	CAR4_ARATH	Protein C2-DOMAIN ABA-RELATED 4
TRINITY_DN18515_c0_g2	2.08169	1.90756e-13	2.07549	8.34967e-10	2.08798	1.51417e-06	BEL1_ARATH	Homeobox protein BEL1 homolog
TRINITY_DN27069_c0_g1	1.93835	4.20619e-21	1.94685	3.79071e-13	1.87777	1.60919e-08	BLH1_ARATH	BEL1-like homeodomain protein 1
TRINITY_DN21179_c0_g1	1.05591	3.09761e-05	1.04919	0.000326351	1.06696	0.000293283	RMR41_ARATH	Remorin 4.1
TRINITY_DN25846_c0_g1	3.86848	2.96984e-20	3.85791	7.53758e-15	3.8251	2.44568e-05	P2C24_ARATH	Probable protein phosphatase 2C 24
TRINITY_DN2812_c0_g1	1.19029	4.5631e-08	1.19626	1.50648e-05	1.17923	1.93549e-05	P2C37_ARATH	Protein phosphatase 2C 37
TRINITY_DN30187_c0_g1	1.91824	1.30433e-08	1.92679	2.15428e-07	1.66155	0.000208141	P2C56_ARATH	Protein phosphatase 2C 56
TRINITY_DN30187_c0_g2	2.01558	8.42757e-11	2.02493	2.60516e-08	1.90369	9.84442e-05	P2C56_ARATH	Protein phosphatase 2C 56
TRINITY_DN25103_c0_g1	1.25424	6.80393e-05	1.26232	0.000369858	1.09051	0.00639611	AP2L1_ARATH	AP2-like ethylene-responsive transcription factor At1g16060
TRINITY_DN25641_c0_g1	3.70709	1.26578e-07	3.68548	8.04679e-07	3.26514	0.00489156	PPCK1_ARATH	Phosphoenolpyruvate carboxylase kinase 1
TRINITY_DN29388_c0_g1	4.48803	1.4173e-17	4.50119	2.52708e-13	3.69206	2.36461e-05	PPCK1_ARATH	Phosphoenolpyruvate carboxylase kinase 1
TRINITY_DN28056_c0_g1	2.6282	1.39467e-17	2.62049	2.16267e-13	2.58884	6.63832e-07	ATHB7_ARATH	Homeobox-leucine zipper protein ATHB-7
TRINITY_DN28056_c0_g2	2.58598	6.83117e-08	2.5698	4.69036e-07	2.41832	0.000587855	ATHB7_ARATH	Homeobox-leucine zipper protein ATHB-7
TRINITY_DN28056_c0_g3	2.06842	4.74392e-07	2.0496	5.45699e-06	2.17583	0.000192542	ATHB7_ARATH	Homeobox-leucine zipper protein ATHB-7
TRINITY_DN23684_c0_g1	2.62172	7.09705e-15	2.60945	1.0897e-11	2.53236	1.85867e-05	ATHB7_ARATH	Homeobox-leucine zipper protein ATHB-7
TRINITY_DN89546_c0_g1	2.41673	1.16105e-17	2.41468	2.51309e-13	2.35951	2.11619e-07	ATHB7_ARATH	Homeobox-leucine zipper protein ATHB-7
TRINITY_DN29717_c0_g4	2.21803	2.71496e-26	2.21381	2.77507e-16	2.23395	1.65165e-09	ATHB7_ARATH	Homeobox-leucine zipper protein ATHB-7
TRINITY_DN29717_c0_g2	2.33385	2.8847e-17	2.32519	3.70744e-12	2.26826	1.424e-06	ATHB7_ARATH	Homeobox-leucine zipper protein ATHB-7
TRINITY_DN40076_c6_g1	1.59531	2.45895e-07	1.60949	3.987e-06	1.43353	0.000404303	CRK_DAUCA	CDPK-related protein kinase
TRINITY_DN37625_c2_g5	1.18111	2.32989e-06	1.18577	8.89969e-05	1.115	0.000347466	SAPK2_ORYSI	Serine/threonine-protein kinase SAPK2
TRINITY_DN39476_c0_g5	2.92037	2.42737e-12	2.90242	5.22306e-10	2.89734	6.10508e-05	SRK2I_ARATH	Serine/threonine-protein kinase SRK2I
TRINITY_DN29316_c0_g2	1.24067	2.21992e-05	1.24342	0.000209691	1.13826	0.00113103	CIPK1_ARATH	CBL-interacting serine/threonine-protein kinase 1
TRINITY_DN32679_c1_g2	1.02047	9.75501e-15	1.02477	5.13933e-06	1.02069	1.41987e-07	CDPKO_ORYSJ	Calcium-dependent protein kinase 24
TRINITY_DN40172_c3_g4	1.60452	1.76382e-14	1.60909	3.19685e-09	1.62771	2.85471e-07	Y1141_ARATH	G-type lectin S-receptor-like serine/threonine-protein kinase At1g11410
TRINITY_DN32642_c0_g1	2.79929	0.000510662	2.75221	0.000947349	3.70089	0.0066224	AMO_ARATH	Primary amine oxidase
TRINITY_DN33051_c0_g1	3.46484	8.26314e-13	3.4397	4.77905e-10	3.81207	0.000329623	AMO_ARATH	Primary amine oxidase
TRINITY_DN33051_c0_g2	3.55079	0.000155046	3.54489	1.83169e-05	4.867	0.000987094	AMO_ARATH	Primary amine oxidase
TRINITY_DN33051_c0_g3	2.99429	6.5441e-05	2.97436	0.000184272	3.68033	0.00708659	AMO_ARATH	Primary amine oxidase
TRINITY_DN33710_c0_g2	1.69941	7.23763e-05	1.67795	0.000215147	1.59746	0.00275248	CRPM4_ARATH	Cold-regulated 413 plasma membrane protein 4
TRINITY_DN33838_c0_g2	2.94698	5.28868e-05	2.87983	9.32712e-05	3.9545	0.00016565	RGLG2_ARATH	E3 ubiquitin-protein ligase RGLG2
TRINITY_DN3696_c0_g1	1.78816	2.32027e-05	1.76834	8.69118e-05	1.52228	0.00282258	GBLPA_ARATH	Receptor for activated C kinase 1A
TRINITY_DN37779_c2_g1	1.45632	2.9711e-08	1.4664	3.69456e-06	1.33927	0.00014395	AFP2_ARATH	Ninja-family protein AFP2
TRINITY_DN37779_c2_g2	3.52777	8.34e-06	3.5053	5.39925e-06	3.48886	0.0079329	AFP2_ARATH	Ninja-family protein AFP2
TRINITY_DN37779_c2_g3	1.23642	4.99617e-07	1.24355	2.09468e-05	1.13645	0.000155347	AFP2_ARATH	Ninja-family protein AFP2
TRINITY_DN38187_c0_g3	1.14868	1.67182e-06	1.15173	9.75234e-05	1.09663	0.000253632
TRINITY_DN40228_c5_g1	2.37045	2.29085e-13	2.37509	1.10362e-10	2.19425	7.59865e-06	HHP1_ARATH	Heptahelical transmembrane protein 1
TRINITY_DN50318_c0_g1	1.75873	0.000136082	1.75194	0.000220576	1.41391	0.0110119	ECP44_DAUCA	Phosphoprotein ECPP44
TRINITY_DN59321_c0_g1	1.11461	6.1148e-05	1.11571	0.000325903	1.03042	0.000808111	ANXD4_ARATH	Annexin D4
TRINITY_DN63076_c0_g1	3.5815	3.58769e-06	3.46806	5.07476e-06	3.49596	0.00123681	GOLS2_ARATH	Galactinol synthase 2
TRINITY_DN1724_c0_g1	1.31995	6.21924e-08	1.31719	8.12774e-06	1.33976	2.14019e-05	SRM1_ARATH	Transcription factor SRM1
TRINITY_DN28071_c0_g2	1.33499	0.000127314	1.32038	0.000608508	1.44094	0.000941524	MYB88_ARATH	Transcription factor MYB88
TRINITY_DN9971_c0_g1	1.16887	2.33189e-05	1.16822	0.000266345	1.19413	0.000275502	MYBS3_ORYSJ	Transcription factor MYBS3
TRINITY_DN36820_c0_g2	1.14345	0.000471202	1.14621	0.00178137	1.01119	0.0106357	MY102_ARATH	Transcription factor MYB102
TRINITY_DN23251_c0_g2	1.62493	1.41217e-06	1.616	1.66941e-05	1.61801	0.000341369	NAP2_SOLLC	NAC domain-containing protein 2
TRINITY_DN2528_c0_g1	1.45749	8.32197e-06	1.45864	4.60605e-05	1.2663	0.0041923	NAC2_ARATH	NAC domain-containing protein 2
TRINITY_DN49632_c0_g1	1.3272	1.47831e-09	1.32324	5.45907e-07	1.28481	3.89282e-06	AL7B4_ARATH	Aldehyde dehydrogenase family 7 member B4
TRINITY_DN23905_c0_g1	1.16495	0.000687026	1.15387	0.00208389	1.01601	0.00981762	AL7B4_ARATH	Aldehyde dehydrogenase family 7 member B4
TRINITY_DN42372_c0_g1	-1.58023	0.000887611	-1.55513	0.000882685	-2.13958	0.000415114	CP29B_ARATH	RNA-binding protein CP29B, chloroplastic

## Sheet: GO0009717_Isoflawonoid_biosynth
GO.ID	Term	Annotated	Significant	Expected	elimFisher	q_value
GO:0009717	isoflavonoid biosynthetic process	12	4	0.21	4e-05	0.000359774
#gene_id	DeSeq2	p value	edgeR	p value	limma	p value	Annoted gene	Description
TRINITY_DN34418_c0_g2	1.90952	1.55752e-09	1.91087	1.4268e-07	1.78384	0.000125267	CXE13_ARATH	Probable carboxylesterase 13				.	TRINITY_DN34418_c0_g2::TRINITY_DN34418_c0_g2_i1::g.2126444::m.2126444	1025-558[-]	.	.	.	.	.	.	.	.	.	.
TRINITY_DN25547_c0_g2	1.80963	1.34381e-32	1.80697	1.07175e-13	1.83577	1.26088e-10	CXE13_ARATH	Probable carboxylesterase 13				.	TRINITY_DN25547_c0_g2::TRINITY_DN25547_c0_g2_i1::g.1912325::m.1912325	250-212[-]	.	.	.	.	.	.	.	.	.	.
TRINITY_DN27538_c0_g1	3.04178	4.62792e-10	2.99742	3.60803e-09	2.8669	0.000192352	HIDM_GLYEC	2-hydroxyisoflavanone dehydratase				.	TRINITY_DN27538_c0_g1::TRINITY_DN27538_c0_g1_i1::g.1370715::m.1370715	325-1185[+]	.	.	.	.	.	.	.	.	.	.
TRINITY_DN69667_c0_g1	1.44005	2.21669e-05	1.43251	8.45774e-05	1.18664	0.00340523	HIDM_GLYEC	2-hydroxyisoflavanone dehydratase				.	TRINITY_DN69667_c0_g1::TRINITY_DN69667_c0_g1_i1::g.2080330::m.2080330	1600-1469[-]	.	.	.	.	.	.	.	.	.	.

## Sheet: GO0009650_UV protection
GO.ID	Term	Annotated	Significant	Expected	elimFisher	q_value
GO:0009650	UV protection	14	4	0.24	7.8e-05	0.000599623276190614
#gene_id	DeSeq2	pvalue	padj	edgeR	PValue	FDR	limma	P.Value	adj.P.Val	transcript_id	sprot_Top_BLASTX_hit	RNAMMER	prot_id	prot_coords	sprot_Top_BLASTP_hit	Pfam	SignalP	TmHMM	eggnog	Kegg	gene_ontology_blast	gene_ontology_pfam	transcript	peptide
TRINITY_DN24673_c0_g1	1.8807	7.3867e-13	7.03352e-11	1.88831	3.81628e-09	7.15655e-07	1.90814	1.71452e-06	7.56272e-05	TRINITY_DN24673_c0_g1_i1	PLA20_ARATH^PLA20_ARATH^Q:186-632,H:7-154^63.758%ID^E:5.91e-55^RecName: Full=Phospholipase A1-IIdelta;^Eukaryota; Viridiplantae; Streptophyta; Embryophyta; Tracheophyta; Spermatophyta; Magnoliophyta; eudicotyledons; Gunneridae; Pentapetalae; rosids; malvids; Brassicales; Brassicaceae; Camelineae; Arabidopsis	.	TRINITY_DN24673_c0_g1::TRINITY_DN24673_c0_g1_i1::g.1634110::m.1634110	95-9[-]	.	.	.	.	.	.	.	.	.	.
TRINITY_DN35453_c0_g1	3.67508	7.66423e-07	2.23409e-05	3.57609	1.77949e-06	0.000153793	4.0273	0.000530967	0.0053318	TRINITY_DN35453_c0_g1_i1	PHR_ORYSJ^PHR_ORYSJ^Q:2-241,H:441-492^53.75%ID^E:7.54e-19^RecName: Full=Deoxyribodipyrimidine photo-lyase;^Eukaryota; Viridiplantae; Streptophyta; Embryophyta; Tracheophyta; Spermatophyta; Magnoliophyta; Liliopsida; Poales; Poaceae; BOP clade; Oryzoideae; Oryzeae; Oryzinae; Oryza; Oryza sativa	.	TRINITY_DN35453_c0_g1::TRINITY_DN35453_c0_g1_i1::g.903085::m.903085	2-46[+]	.	.	.	.	.	.	.	.	.	.
TRINITY_DN38786_c2_g1	1.62965	0.000169434	0.00243874	1.61545	0.000646951	0.0202942	1.99792	0.00198369	0.0141198	TRINITY_DN38786_c2_g1_i1	PLA20_ARATH^PLA20_ARATH^Q:221-721,H:7-171^54.491%ID^E:8.75e-60^RecName: Full=Phospholipase A1-IIdelta;^Eukaryota; Viridiplantae; Streptophyta; Embryophyta; Tracheophyta; Spermatophyta; Magnoliophyta; eudicotyledons; Gunneridae; Pentapetalae; rosids; malvids; Brassicales; Brassicaceae; Camelineae; Arabidopsis	.	TRINITY_DN38786_c2_g1::TRINITY_DN38786_c2_g1_i1::g.1211909::m.1211909	787-500[-]	.	.	.	ExpAA=23.22^PredHel=1^Topology=o5-27i	.	.	.	.	.	.
TRINITY_DN66162_c0_g1	1.77732	4.75091e-10	2.78286e-08	1.7765	9.12941e-08	1.18789e-05	1.77402	1.16643e-05	0.000307541	TRINITY_DN66162_c0_g1_i1	PLA20_ARATH^PLA20_ARATH^Q:7-549,H:187-368^62.637%ID^E:1.57e-79^RecName: Full=Phospholipase A1-IIdelta;^Eukaryota; Viridiplantae; Streptophyta; Embryophyta; Tracheophyta; Spermatophyta; Magnoliophyta; eudicotyledons; Gunneridae; Pentapetalae; rosids; malvids; Brassicales; Brassicaceae; Camelineae; Arabidopsis	.	TRINITY_DN66162_c0_g1::TRINITY_DN66162_c0_g1_i1::g.2287425::m.2287425	482-547[+]	.	.	.	.	.	.	.	.	.	.

[truncated: 89 more sheets: GO0000103_Sulfate assimilation, GO 0019419_Sulfate reduction, GO0070483_Detection Hypox_ERF, GO0071493_Cell UV-B response, GO0006021_Inositol biosyntheti, GO0006809 Nitric oxide biosynth, GO0006633_Fatty acid biosynt, GO0010197_Polar nucleus fusion, GO0010325_Raffinose biosynthes, GO0045892_Negative regul transc, GO0046503 Glycerolipid cataboli, GO0018298_Protein-chromophore, GO009765_Photosynthesis_light, GO0042744_Hydrogen peroxide cat, GO0005983_Starch catabolic, GO001925_Red_pentose_phosphate, GO0010266_Response to vit B1, GO0006546_Glycine catabolic, GO0009864_ISR_JA, GO0006874_Cell Ca ion homeost  …]
